# Supplementary material for: Regulatory mechanisms of the LBD40 transcription factor in Arabidopsis thaliana somatic embryogenesis
Source: Plant Direct. 2023 Dec 6;7(12):e547. doi: 10.1002/pld3.547 (PMC10699890; doi:10.1002/pld3.547)
Supplement: Supplementary file 2 — Dataset S1: LBD40 bound potential targets common in 3 reps (2/3 method). [file PLD3-7-e547-s007.xlsx]

## Sheet: Sheet1
Dataset S1: LBD40 bound potential targets common in 3 reps (2/3 method)
Feature ID	NAME
AT1G01090	pyruvate dehydrogenase E1 alpha
AT1G01100	60S acidic ribosomal protein family
AT1G01920	SET domain-containing protein
AT1G01930	zinc finger protein-related
AT1G01980	FAD-binding Berberine family protein
AT1G01990	0
AT1G02840	RNA-binding (RRM/RBD/RNP motifs) family protein
AT1G02850	beta glucosidase 11
AT1G04080	Tetratricopeptide repeat (TPR)-like superfamily protein
AT1G04090	Plant protein of unknown function (DUF946)
AT1G04445	C2H2-like zinc finger protein
AT1G04450	ROP-interactive CRIB motif-containing protein 3
AT1G05010	ethylene-forming enzyme
AT1G05020	ENTH/ANTH/VHS superfamily protein
AT1G05260	Peroxidase superfamily protein
AT1G05270	TraB family protein
AT1G05490	chromatin remodeling 31
AT1G05890	RING/U-box superfamily protein
AT1G05894	0
AT1G06360	Fatty acid desaturase family protein
AT1G06380	Ribosomal protein L1p/L10e family
AT1G07190	0
AT1G07200	Double Clp-N motif-containing P-loop nucleoside triphosphate hydrolases superfamily protein
AT1G07720	3-ketoacyl-CoA synthase 3
AT1G07725	exocyst subunit exo70 family protein H6
AT1G07940	GTP binding Elongation factor Tu family protein
AT1G07950	Surfeit locus protein 5 subunit 22 of Mediator complex
AT1G08840	DNA replication helicase, putative
AT1G08845	Ribosomal L18p/L5e family protein
AT1G09070	soybean gene regulated by cold-2
AT1G09080	Heat shock protein 70 (Hsp 70) family protein
AT1G10720	BSD domain-containing protein
AT1G10730	Clathrin adaptor complexes medium subunit family protein
AT1G13010	pre-tRNA
AT1G13020	eukaryotic initiation factor 4B2
AT1G13240	pre-tRNA
AT1G13370	Histone superfamily protein
AT1G13380	Protein of unknown function (DUF1218)
AT1G15520	pleiotropic drug resistance 12
AT1G15530	Concanavalin A-like lectin protein kinase family protein
AT1G15790	0
AT1G15800	0
AT1G18580	galacturonosyltransferase 11
AT1G18590	sulfotransferase 17
AT1G19950	HVA22-like protein H (ATHVA22H)
AT1G19960	0
AT1G20400	Protein of unknown function (DUF1204)
AT1G20470	SAUR-like auxin-responsive protein family
AT1G20480	AMP-dependent synthetase and ligase family protein
AT1G21640	NAD kinase 2
AT1G21650	Preprotein translocase SecA family protein
AT1G22410	Class-II DAHP synthetase family protein
AT1G22420	hydroxyproline-rich glycoprotein family protein
AT1G23160	Auxin-responsive GH3 family protein
AT1G23170	Protein of unknown function DUF2359, transmembrane
AT1G24110	Peroxidase superfamily protein
AT1G24120	ARG1-like 1
AT1G24340	FAD/NAD(P)-binding oxidoreductase family protein
AT1G24350	Acid phosphatase/vanadium-dependent haloperoxidase-related protein
AT1G26090	P-loop containing nucleoside triphosphate hydrolases superfamily protein
AT1G26100	Cytochrome b561/ferric reductase transmembrane protein family
AT1G26110	decapping 5
AT1G28040	RING/U-box superfamily protein
AT1G28050	B-box type zinc finger protein with CCT domain
AT1G28306	Plant self-incompatibility protein S1 family
AT1G28307	0
AT1G28520	vascular plant one zinc finger protein
AT1G28530	0
AT1G29200	O-fucosyltransferase family protein
AT1G29220	transcriptional regulator family protein
AT1G29230	CBL-interacting protein kinase 18
AT1G29240	Protein of unknown function (DUF688)
AT1G31020	thioredoxin O2
AT1G31040	PLATZ transcription factor family protein
AT1G31350	KAR-UP F-box 1
AT1G31358	MIR404; miRNA
AT1G31800	cytochrome P450, family 97, subfamily A, polypeptide 3
AT1G31810	Formin Homology 14
AT1G33240	GT-2-like 1
AT1G33250	Protein of unknown function (DUF604)
AT1G33320	Pyridoxal phosphate (PLP)-dependent transferases superfamily protein
AT1G33330	Class I peptide chain release factor
AT1G34010	0
AT1G34020	Nucleotide-sugar transporter family protein
AT1G34790	C2H2 and C2HC zinc fingers superfamily protein
AT1G34844	other RNA
AT1G35230	arabinogalactan protein 5
AT1G35560	TCP family transcription factor
AT1G35580	cytosolic invertase 1
AT1G38630	0
AT1G40104	0
AT1G40390	DNAse I-like superfamily protein
AT1G41920	General transcription factor 2-related zinc finger protein
AT1G42120	pre-tRNA
AT1G42680	P-loop containing nucleoside triphosphate hydrolases superfamily protein
AT1G43624	0
AT1G43630	Protein of unknown function (DUF793)
AT1G43730	RNA-directed DNA polymerase (reverse transcriptase)-related family protein
AT1G43760	DNAse I-like superfamily protein
AT1G45223	Protein of unknown function (DUF784)
AT1G45243	Cysteine/Histidine-rich C1 domain family protein
AT1G47580	Pentatricopeptide repeat (PPR) superfamily protein
AT1G47600	beta glucosidase 34
AT1G48280	hydroxyproline-rich glycoprotein family protein
AT1G48300	0
AT1G48750	Bifunctional inhibitor/lipid-transfer protein/seed storage 2S albumin superfamily protein
AT1G48760	delta-adaptin
AT1G49760	poly(A) binding protein 8
AT1G49770	basic helix-loop-helix (bHLH) DNA-binding superfamily protein
AT1G50490	ubiquitin-conjugating enzyme 20
AT1G50500	Membrane trafficking VPS53 family protein
AT1G51490	beta glucosidase 36
AT1G51500	ABC-2 type transporter family protein
AT1G52030	myrosinase-binding protein 2
AT1G52760	lysophospholipase 2
AT1G52770	Phototropic-responsive NPH3 family protein
AT1G53220	pre-tRNA
AT1G55760	BTB/POZ domain-containing protein
AT1G55770	Plant invertase/pectin methylesterase inhibitor superfamily protein
AT1G56530	hydroxyproline-rich glycoprotein family protein
AT1G56540	Disease resistance protein (TIR-NBS-LRR class) family
AT1G59710	Protein of unknown function (DUF569)
AT1G59720	Tetratricopeptide repeat (TPR)-like superfamily protein
AT1G61920	0
AT1G61930	Protein of unknown function, DUF584
AT1G63020	nuclear RNA polymerase D1A
AT1G63030	Integrase-type DNA-binding superfamily protein
AT1G64640	early nodulin-like protein 8
AT1G64650	Major facilitator superfamily protein
AT1G65050	TRAF-like superfamily protein
AT1G65060	4-coumarate:CoA ligase 3
AT1G66475	0
AT1G66480	plastid movement impaired 2
AT1G66670	CLP protease proteolytic subunit 3
AT1G66680	S-adenosyl-L-methionine-dependent methyltransferases superfamily protein
AT1G66820	glycine-rich protein
AT1G66830	Leucine-rich repeat protein kinase family protein
AT1G67100	LOB domain-containing protein 40
AT1G67105	other RNA
AT1G67550	urease
AT1G67560	PLAT/LH2 domain-containing lipoxygenase family protein
AT1G70895	CLAVATA3/ESR-RELATED 17
AT1G70900	0
AT1G72070	Chaperone DnaJ-domain superfamily protein
AT1G72080	0
AT1G72520	PLAT/LH2 domain-containing lipoxygenase family protein
AT1G72530	plastid developmental protein DAG, putative
AT1G73680	alpha dioxygenase
AT1G73687	MIR159/MIR159A; miRNA
AT1G74030	enolase 1
AT1G74040	2-isopropylmalate synthase 1
AT1G75080	Brassinosteroid signalling positive regulator (BZR1) family protein
AT1G75090	DNA glycosylase superfamily protein
AT1G77520	O-methyltransferase family protein
AT1G77525	0
AT1G77746	0
AT1G77750	Ribosomal protein S13/S18 family
AT1G78600	light-regulated zinc finger protein 1
AT1G78610	mechanosensitive channel of small conductance-like 6
AT1G78920	vacuolar H+-pyrophosphatase 2
AT1G78922	0
AT1G79170	0
AT1G79180	myb domain protein 63
AT2G01008	0
AT2G01010	rRNA
AT2G01020	rRNA
AT2G01021	0
AT2G01023	0
AT2G01080	Late embryogenesis abundant (LEA) hydroxyproline-rich glycoprotein family
AT2G01090	Ubiquinol-cytochrome C reductase hinge protein
AT2G01190	Octicosapeptide/Phox/Bem1p family protein
AT2G01200	indole-3-acetic acid inducible 32
AT2G01340	0
AT2G01350	quinolinate phoshoribosyltransferase
AT2G01660	plasmodesmata-located protein 6
AT2G01667	0
AT2G05580	Glycine-rich protein family
AT2G07599	0
AT2G07667	0
AT2G07672	0
AT2G07673	0
AT2G07674	Unknown conserved protein
AT2G07675	Ribosomal protein S12/S23 family protein
AT2G07676	0
AT2G07680	multidrug resistance-associated protein 11
AT2G07681	Cytochrome C assembly protein
AT2G07684	0
AT2G07687	Cytochrome c oxidase, subunit III
AT2G07689	NADH-Ubiquinone/plastoquinone (complex I) protein
AT2G07691	0
AT2G07692	0
AT2G07695	Cytochrome C oxidase subunit II-like, transmembrane domain
AT2G07696	Ribosomal protein S7p/S5e family protein
AT2G07698	ATPase, F1 complex, alpha subunit protein
AT2G07702	0
AT2G07705	0
AT2G07706	0
AT2G07708	0
AT2G07713	0
AT2G07714	transcription factor-related
AT2G07715	Nucleic acid-binding, OB-fold-like protein
AT2G07718	Cytochrome b/b6 protein
AT2G07719	Putative membrane lipoprotein
AT2G07721	0
AT2G07722	0
AT2G07724	0
AT2G07725	Ribosomal L5P family protein
AT2G07727	Di-haem cytochrome, transmembrane;Cytochrome b/b6, C-terminal
AT2G07728	0
AT2G07732	Ribulose bisphosphate carboxylase large chain, catalytic domain
AT2G07738	0
AT2G07739	Ycf1 protein
AT2G07745	pre-tRNA
AT2G07746	pre-tRNA
AT2G07748	pre-tRNA
AT2G07751	NADH:ubiquinone/plastoquinone oxidoreductase, chain 3 protein
AT2G07754	pre-tRNA
AT2G07755	pre-tRNA
AT2G07757	pre-tRNA
AT2G07758	pre-tRNA
AT2G07759	pre-tRNA
AT2G07762	pre-tRNA
AT2G07763	pre-tRNA
AT2G07764	pre-tRNA
AT2G07765	pre-tRNA
AT2G07766	pre-tRNA
AT2G07768	Cytochrome C assembly protein
AT2G07772	0
AT2G07775	0
AT2G07778	pre-tRNA
AT2G07785	NADH dehydrogenase family protein
AT2G07787	0
AT2G07792	pre-tRNA
AT2G07793	pre-tRNA
AT2G07795	0
AT2G07798	0
AT2G07806	0
AT2G07820	0
AT2G07825	0
AT2G07827	0
AT2G07835	0
AT2G07981	0
AT2G08986	0
AT2G09388	0
AT2G09795	other RNA
AT2G09840	0
AT2G10602	0
AT2G11005	glycine-rich protein
AT2G13430	0
AT2G13440	glucose-inhibited division family A protein
AT2G16575	0
AT2G16586	0
AT2G17670	Tetratricopeptide repeat (TPR)-like superfamily protein
AT2G17680	Arabidopsis protein of unknown function (DUF241)
AT2G18790	phytochrome B
AT2G18800	xyloglucan endotransglucosylase/hydrolase 21
AT2G20080	0
AT2G20100	basic helix-loop-helix (bHLH) DNA-binding superfamily protein
AT2G21470	SUMO-activating enzyme 2
AT2G21480	Malectin/receptor-like protein kinase family protein
AT2G23310	Rer1 family protein
AT2G23320	WRKY DNA-binding protein 15
AT2G23380	SET domain-containing protein
AT2G23390	0
AT2G23470	Protein of unknown function, DUF647
AT2G23510	spermidine disinapoyl acyltransferase
AT2G24395	chaperone protein dnaJ-related
AT2G24400	SAUR-like auxin-responsive protein family
AT2G26135	RING/U-box protein with C6HC-type zinc finger
AT2G26140	FTSH protease 4
AT2G26620	Pectin lyase-like superfamily protein
AT2G26640	3-ketoacyl-CoA synthase 11
AT2G27100	C2H2 zinc-finger protein SERRATE (SE)
AT2G27110	FAR1-related sequence 3
AT2G28625	0
AT2G28630	3-ketoacyl-CoA synthase 12
AT2G29340	NAD-dependent epimerase/dehydratase family protein
AT2G29350	senescence-associated gene 13
AT2G30740	Protein kinase superfamily protein
AT2G30750	cytochrome P450, family 71, subfamily A, polypeptide 12
AT2G32150	Haloacid dehalogenase-like hydrolase (HAD) superfamily protein
AT2G32160	S-adenosyl-L-methionine-dependent methyltransferases superfamily protein
AT2G33205	Serinc-domain containing serine and sphingolipid biosynthesis protein
AT2G33210	heat shock protein 60-2
AT2G35550	basic pentacysteine 7
AT2G35580	Serine protease inhibitor (SERPIN) family protein
AT2G35920	RNA helicase family protein
AT2G35930	plant U-box 23
AT2G36010	E2F transcription factor 3
AT2G36020	HVA22-like protein J
AT2G37590	DNA binding with one finger 2.4
AT2G37600	Ribosomal protein L36e family protein
AT2G39020	Acyl-CoA N-acyltransferases (NAT) superfamily protein
AT2G39030	Acyl-CoA N-acyltransferases (NAT) superfamily protein
AT2G40210	AGAMOUS-like 48
AT2G40220	Integrase-type DNA-binding superfamily protein
AT2G41220	glutamate synthase 2
AT2G41225	0
AT2G41670	P-loop containing nucleoside triphosphate hydrolases superfamily protein
AT2G41680	NADPH-dependent thioredoxin reductase C
AT2G43010	phytochrome interacting factor 4
AT2G43020	polyamine oxidase 2
AT2G43130	P-loop containing nucleoside triphosphate hydrolases superfamily protein
AT2G43140	basic helix-loop-helix (bHLH) DNA-binding superfamily protein
AT2G43800	Actin-binding FH2 (formin homology 2) family protein
AT2G43810	Small nuclear ribonucleoprotein family protein
AT2G44700	Galactose oxidase/kelch repeat superfamily protein
AT2G44710	RNA-binding (RRM/RBD/RNP motifs) family protein
AT2G45940	Protein of unknown function (DUF295)
AT2G45950	SKP1-like 20
AT2G46020	transcription regulatory protein SNF2, putative
AT2G46030	ubiquitin-conjugating enzyme 6
AT2G46090	Diacylglycerol kinase family protein
AT2G46100	Nuclear transport factor 2 (NTF2) family protein
AT2G46190	Mitochondrial glycoprotein family protein
AT2G46192	other RNA
AT2G47490	NAD+ transporter 1
AT2G47500	P-loop nucleoside triphosphate hydrolases superfamily protein with CH (Calponin Homology) domain
AT2G47830	Cation efflux family protein
AT2G47840	Uncharacterised conserved protein ycf60
AT3G01100	hypothetical protein 1
AT3G01120	Pyridoxal phosphate (PLP)-dependent transferases superfamily protein
AT3G01516	0
AT3G01520	Adenine nucleotide alpha hydrolases-like superfamily protein
AT3G01780	ARM repeat superfamily protein
AT3G01790	Ribosomal protein L13 family protein
AT3G02530	TCP-1/cpn60 chaperonin family protein
AT3G02540	Rad23 UV excision repair protein family
AT3G03852	pre-tRNA
AT3G03860	APR-like 5
AT3G05460	sporozoite surface protein-related
AT3G05470	Actin-binding FH2 (formin homology 2) family protein
AT3G06125	other RNA
AT3G06130	Heavy metal transport/detoxification superfamily protein
AT3G06660	PAPA-1-like family protein / zinc finger (HIT type) family protein
AT3G07450	Bifunctional inhibitor/lipid-transfer protein/seed storage 2S albumin superfamily protein
AT3G07460	Protein of unknown function, DUF538
AT3G10760	Homeodomain-like superfamily protein
AT3G10770	Single-stranded nucleic acid binding R3H protein
AT3G12110	actin-11
AT3G12120	fatty acid desaturase 2
AT3G12570	FYD
AT3G12580	heat shock protein 70
AT3G13855	U6-26; snRNA
AT3G13857	0
AT3G15020	Lactate/malate dehydrogenase family protein
AT3G15030	TCP family transcription factor 4
AT3G15040	Protein of unknown function, DUF584
AT3G16280	Integrase-type DNA-binding superfamily protein
AT3G16290	AAA-type ATPase family protein
AT3G17040	high chlorophyll fluorescent 107
AT3G17060	Pectin lyase-like superfamily protein
AT3G17230	invertase/pectin methylesterase inhibitor family protein
AT3G17240	lipoamide dehydrogenase 2
AT3G17950	0
AT3G17970	translocon at the outer membrane of chloroplasts 64-III
AT3G18030	HAL3-like protein A
AT3G18035	winged-helix DNA-binding transcription factor family protein
AT3G18040	MAP kinase 9
AT3G18530	ARM repeat superfamily protein
AT3G18535	tubulin-tyrosine ligases
AT3G19420	PTEN 2
AT3G19430	late embryogenesis abundant protein-related / LEA protein-related
AT3G19640	magnesium transporter 4
AT3G19650	cyclin-related
AT3G21700	Ras-related small GTP-binding family protein
AT3G21710	0
AT3G22990	ARM repeat superfamily protein
AT3G23000	CBL-interacting protein kinase 7
AT3G23270	Regulator of chromosome condensation (RCC1) family with FYVE zinc finger domain
AT3G23280	XB3 ortholog 5 in Arabidopsis thaliana
AT3G23460	S-adenosyl-L-methionine-dependent methyltransferases superfamily protein
AT3G23470	Cyclopropane-fatty-acyl-phospholipid synthase
AT3G23480	Cyclopropane-fatty-acyl-phospholipid synthase
AT3G23490	cyanase
AT3G24503	aldehyde dehydrogenase 2C4
AT3G24506	0
AT3G27330	zinc finger (C3HC4-type RING finger) family protein
AT3G27331	Plant self-incompatibility protein S1 family
AT3G27490	Cysteine/Histidine-rich C1 domain family protein
AT3G27500	Cysteine/Histidine-rich C1 domain family protein
AT3G27503	SCR-like 19
AT3G27510	Cysteine/Histidine-rich C1 domain family protein
AT3G27720	IBR domain containing protein
AT3G27730	ATP binding;ATP-dependent helicases;DNA helicases
AT3G27770	0
AT3G27785	myb domain protein 118
AT3G28330	F-box family protein-related
AT3G28340	galacturonosyltransferase-like 10
AT3G28345	ABC transporter family protein
AT3G28590	0
AT3G28600	P-loop containing nucleoside triphosphate hydrolases superfamily protein
AT3G28918	0
AT3G28920	homeobox protein 34
AT3G28970	Domain of unknown function (DUF298)
AT3G28980	Protein of unknown function (DUF1216)
AT3G29639	0
AT3G30247	Protein of unknown function (DUF784)
AT3G32280	ATP-dependent helicase family protein
AT3G36659	Plant invertase/pectin methylesterase inhibitor superfamily protein
AT3G41761	other RNA
AT3G41762	0
AT3G41768	rRNA
AT3G41979	rRNA
AT3G42050	vacuolar ATP synthase subunit H family protein
AT3G42060	myosin heavy chain-related
AT3G42130	glycine-rich protein
AT3G42140	zinc ion binding;nucleic acid binding
AT3G43160	maternal effect embryo arrest 38
AT3G43170	0
AT3G43520	Transmembrane proteins 14C
AT3G43580	Beta-galactosidase related protein
AT3G43583	0
AT3G43682	0
AT3G44950	glycine-rich protein
AT3G44955	pre-tRNA
AT3G45890	Protein of unknown function, DUF647
AT3G45900	Ribonuclease P protein subunit P38-related
AT3G46640	Homeodomain-like superfamily protein
AT3G46650	UDP-Glycosyltransferase superfamily protein
AT3G50130	Plant protein of unknown function (DUF247)
AT3G50140	Plant protein of unknown function (DUF247)
AT3G50240	ATP binding microtubule motor family protein
AT3G50250	0
AT3G52140	tetratricopeptide repeat (TPR)-containing protein
AT3G52150	RNA-binding (RRM/RBD/RNP motifs) family protein
AT3G52660	RNA-binding (RRM/RBD/RNP motifs) family protein
AT3G52670	FBD, F-box, Skp2-like and Leucine Rich Repeat domains containing protein
AT3G54610	histone acetyltransferase of the GNAT family 1
AT3G54620	basic leucine zipper 25
AT3G55010	phosphoribosylformylglycinamidine cyclo-ligase, chloroplast / phosphoribosyl-aminoimidazole synthetase / AIR synthase (PUR5)
AT3G55020	Ypt/Rab-GAP domain of gyp1p superfamily protein
AT3G55940	Phosphoinositide-specific phospholipase C family protein
AT3G55950	CRINKLY4 related 3
AT3G57500	0
AT3G57510	Pectin lyase-like superfamily protein
AT3G58010	plastoglobulin 34kD
AT3G58020	Chaperone DnaJ-domain superfamily protein
AT3G58620	tetratricopetide-repeat thioredoxin-like 4
AT3G58630	sequence-specific DNA binding transcription factors
AT3G59052	conserved peptide upstream open reading frame 18
AT3G59060	phytochrome interacting factor 3-like 6
AT3G60080	RING/U-box superfamily protein
AT3G60090	VQ motif-containing protein
AT3G60410	Protein of unknown function (DUF1639)
AT3G60420	Phosphoglycerate mutase family protein
AT3G60620	cytidinediphosphate diacylglycerol synthase 5
AT3G60630	GRAS family transcription factor
AT3G60897	0
AT3G60900	FASCICLIN-like arabinogalactan-protein 10
AT3G63095	Tetratricopeptide repeat (TPR)-like superfamily protein
AT3G63110	isopentenyltransferase 3
AT3G63520	carotenoid cleavage dioxygenase 1
AT3G63530	RING/U-box superfamily protein
AT3G66656	AGAMOUS-like 91
AT3G66658	aldehyde dehydrogenase 22A1
AT4G00800	transducin family protein / WD-40 repeat family protein
AT4G00810	60S acidic ribosomal protein family
AT4G01810	Sec23/Sec24 protein transport family protein
AT4G01820	P-glycoprotein 3
AT4G01830	P-glycoprotein 5
AT4G02210	0
AT4G02220	zinc finger (MYND type) family protein / programmed cell death 2 C-terminal domain-containing protein
AT4G02370	Protein of unknown function, DUF538
AT4G02380	senescence-associated gene 21
AT4G02510	translocon at the outer envelope membrane of chloroplasts 159
AT4G02520	glutathione S-transferase PHI 2
AT4G02650	ENTH/ANTH/VHS superfamily protein
AT4G02655	0
AT4G03000	RING/U-box superfamily protein
AT4G03010	RNI-like superfamily protein
AT4G03740	0
AT4G04260	Bromo-adjacent homology (BAH) domain-containing protein
AT4G05160	AMP-dependent synthetase and ligase family protein
AT4G05170	basic helix-loop-helix (bHLH) DNA-binding superfamily protein
AT4G05612	0
AT4G06479	zinc ion binding;nucleic acid binding
AT4G06701	other RNA
AT4G07675	0
AT4G07740	Protein of unknown function (DUF3287)
AT4G08028	Molecular chaperone Hsp40/DnaJ family protein
AT4G09420	Disease resistance protein (TIR-NBS class)
AT4G11410	NAD(P)-binding Rossmann-fold superfamily protein
AT4G11420	eukaryotic translation initiation factor 3A
AT4G11430	hydroxyproline-rich glycoprotein family protein
AT4G11440	Mitochondrial substrate carrier family protein
AT4G11660	winged-helix DNA-binding transcription factor family protein
AT4G11670	Protein of unknown function (DUF810)
AT4G11860	Protein of unknown function (DUF544)
AT4G11870	0
AT4G11880	AGAMOUS-like 14
AT4G11890	Protein kinase superfamily protein
AT4G13340	Leucine-rich repeat (LRR) family protein
AT4G13345	Serinc-domain containing serine and sphingolipid biosynthesis protein
AT4G13710	Pectin lyase-like superfamily protein
AT4G13720	Inosine triphosphate pyrophosphatase family protein
AT4G13940	S-adenosyl-L-homocysteine hydrolase
AT4G13950	ralf-like 31
AT4G14240	CBS domain-containing protein with a domain of unknown function (DUF21)
AT4G14250	structural constituent of ribosome
AT4G14420	HR-like lesion-inducing protein-related
AT4G14430	indole-3-butyric acid response 10
AT4G15480	UDP-Glycosyltransferase superfamily protein
AT4G15490	UDP-Glycosyltransferase superfamily protein
AT4G16670	Plant protein of unknown function (DUF828) with plant pleckstrin homology-like region
AT4G16680	P-loop containing nucleoside triphosphate hydrolases superfamily protein
AT4G16820	alpha/beta-Hydrolases superfamily protein
AT4G16830	Hyaluronan / mRNA binding family
AT4G17300	Class II aminoacyl-tRNA and biotin synthetases superfamily protein
AT4G17310	0
AT4G17500	ethylene responsive element binding factor 1
AT4G17505	Protein of Unknown Function (DUF239)
AT4G17620	glycine-rich protein
AT4G17640	casein kinase II beta chain 2
AT4G18660	0
AT4G18670	Leucine-rich repeat (LRR) family protein
AT4G20360	RAB GTPase homolog E1B
AT4G20362	other RNA
AT4G20670	Domain of unknown function (DUF26)
AT4G20680	Domain of unknown function (DUF26)
AT4G20890	tubulin beta-9 chain
AT4G20900	Tetratricopeptide repeat (TPR)-like superfamily protein
AT4G21430	Zinc finger, RING-type;Transcription factor jumonji/aspartyl beta-hydroxylase
AT4G21440	MYB-like 102
AT4G24830	arginosuccinate synthase family
AT4G24840	0
AT4G24970	Histidine kinase-, DNA gyrase B-, and HSP90-like ATPase family protein
AT4G24972	tapetum determinant 1
AT4G27657	0
AT4G27660	0
AT4G28320	Glycosyl hydrolase superfamily protein
AT4G28330	0
AT4G29060	elongation factor Ts family protein
AT4G29070	Phospholipase A2 family protein
AT4G29240	Leucine-rich repeat (LRR) family protein
AT4G29250	HXXXD-type acyl-transferase family protein
AT4G30070	low-molecular-weight cysteine-rich 59
AT4G30074	low-molecular-weight cysteine-rich 19
AT4G31580	serine/arginine-rich 22
AT4G31590	Cellulose-synthase-like C5
AT4G32551	LisH dimerisation motif;WD40/YVTN repeat-like-containing domain
AT4G32560	paramyosin-related
AT4G32700	helicases;ATP-dependent helicases;nucleic acid binding;ATP binding;DNA-directed DNA polymerases;DNA binding
AT4G32770	tocopherol cyclase, chloroplast / vitamin E deficient 1 (VTE1) / sucrose export defective 1 (SXD1)
AT4G32780	phosphoinositide binding
AT4G32915	0
AT4G32920	glycine-rich protein
AT4G33150	lysine-ketoglutarate reductase/saccharopine dehydrogenase bifunctional enzyme
AT4G33160	F-box family protein
AT4G33560	Wound-responsive family protein
AT4G33565	RING/U-box superfamily protein
AT4G33630	Protein of unknown function (DUF3506)
AT4G33640	0
AT4G33666	0
AT4G33670	NAD(P)-linked oxidoreductase superfamily protein
AT4G34430	DNA-binding family protein
AT4G34440	Protein kinase superfamily protein
AT4G34700	LYR family of Fe/S cluster biogenesis protein
AT4G34710	arginine decarboxylase 2
AT4G35890	winged-helix DNA-binding transcription factor family protein
AT4G35900	Basic-leucine zipper (bZIP) transcription factor family protein
AT4G37320	cytochrome P450, family 81, subfamily D, polypeptide 5
AT4G37330	cytochrome P450, family 81, subfamily D, polypeptide 4
AT4G37900	Protein of unknown function (duplicated DUF1399)
AT4G37910	mitochondrial heat shock protein 70-1
AT4G38460	geranylgeranyl reductase
AT4G38470	ACT-like protein tyrosine kinase family protein
AT4G38530	phospholipase C1
AT4G38545	other RNA
AT4G38670	Pathogenesis-related thaumatin superfamily protein
AT4G38680	glycine rich protein 2
AT4G39540	shikimate kinase 2
AT4G39550	Galactose oxidase/kelch repeat superfamily protein
AT4G39870	TLD-domain containing nucleolar protein
AT4G39880	Ribosomal protein L23/L15e family protein
AT5G01750	Protein of unknown function (DUF567)
AT5G01760	ENTH/VHS/GAT family protein
AT5G01840	ovate family protein 1
AT5G01849	0
AT5G02030	POX (plant homeobox) family protein
AT5G02035	0
AT5G02750	RING/U-box superfamily protein
AT5G02760	Protein phosphatase 2C family protein
AT5G03680	Duplicated homeodomain-like superfamily protein
AT5G03690	Aldolase superfamily protein
AT5G03880	Thioredoxin family protein
AT5G03890	0
AT5G04360	limit dextrinase
AT5G04370	S-adenosyl-L-methionine-dependent methyltransferases superfamily protein
AT5G07510	glycine-rich protein 14
AT5G07520	glycine-rich protein 18
AT5G07590	Transducin/WD40 repeat-like superfamily protein
AT5G07600	Oleosin family protein
AT5G09463	conserved peptide upstream open reading frame 41
AT5G09470	dicarboxylate carrier 3
AT5G09560	RNA-binding KH domain-containing protein
AT5G09570	Cox19-like CHCH family protein
AT5G10340	F-box family protein
AT5G10350	RNA-binding (RRM/RBD/RNP motifs) family protein
AT5G13280	aspartate kinase 1
AT5G13290	Protein kinase superfamily protein
AT5G13760	Plasma-membrane choline transporter family protein
AT5G13770	Pentatricopeptide repeat (PPR-like) superfamily protein
AT5G14170	SWIB/MDM2 domain superfamily protein
AT5G14180	Myzus persicae-induced lipase 1
AT5G14565	MIR398C; miRNA
AT5G14570	high affinity nitrate transporter 2.7
AT5G14850	Alg9-like mannosyltransferase family
AT5G16380	Protein of unknown function, DUF538
AT5G16390	chloroplastic acetylcoenzyme A carboxylase 1
AT5G17120	Cystatin/monellin superfamily protein
AT5G17130	cysteine-type peptidases
AT5G17680	disease resistance protein (TIR-NBS-LRR class), putative
AT5G17690	like heterochromatin protein (LHP1)
AT5G17890	DA1-related protein 4
AT5G17900	microfibrillar-associated protein-related
AT5G19410	ABC-2 type transporter family protein
AT5G19420	Regulator of chromosome condensation (RCC1) family with FYVE zinc finger domain
AT5G20200	nucleoporin-related
AT5G20220	zinc knuckle (CCHC-type) family protein
AT5G20900	jasmonate-zim-domain protein 12
AT5G20910	RING/U-box superfamily protein
AT5G22110	DNA polymerase epsilon subunit B2
AT5G22120	0
AT5G23430	Transducin/WD40 repeat-like superfamily protein
AT5G23440	ferredoxin/thioredoxin reductase subunit A (variable subunit) 1
AT5G24110	WRKY DNA-binding protein 30
AT5G24120	sigma factor E
AT5G24280	gamma-irradiation and mitomycin c induced 1
AT5G24290	Vacuolar iron transporter (VIT) family protein
AT5G24460	0
AT5G24470	pseudo-response regulator 5
AT5G25460	Protein of unknown function, DUF642
AT5G25470	AP2/B3-like transcriptional factor family protein
AT5G25930	Protein kinase family protein with leucine-rich repeat domain
AT5G25940	early nodulin-related
AT5G27690	Heavy metal transport/detoxification superfamily protein
AT5G27700	Ribosomal protein S21e
AT5G29560	caleosin-related family protein
AT5G32017	pre-tRNA
AT5G34581	hydroxyproline-rich glycoprotein family protein
AT5G34828	Plant thionin family protein
AT5G34871	other RNA
AT5G35220	Peptidase M50 family protein
AT5G35230	0
AT5G37240	0
AT5G37960	GroES-like family protein
AT5G37970	S-adenosyl-L-methionine-dependent methyltransferases superfamily protein
AT5G39160	RmlC-like cupins superfamily protein
AT5G39170	0
AT5G40680	Galactose oxidase/kelch repeat superfamily protein
AT5G40690	0
AT5G41800	Transmembrane amino acid transporter family protein
AT5G41810	0
AT5G42635	glycine-rich protein
AT5G44440	FAD-binding Berberine family protein
AT5G44450	methyltransferases
AT5G44565	0
AT5G44568	0
AT5G47050	SBP (S-ribonuclease binding protein) family protein
AT5G47060	Protein of unknown function (DUF581)
AT5G47530	Auxin-responsive family protein
AT5G47540	Mo25 family protein
AT5G47670	nuclear factor Y, subunit B6
AT5G47680	0
AT5G47690	binding
AT5G47700	60S acidic ribosomal protein family
AT5G48420	0
AT5G48430	Eukaryotic aspartyl protease family protein
AT5G49650	xylulose kinase-2
AT5G49660	Leucine-rich repeat transmembrane protein kinase family protein
AT5G49970	pyridoxin (pyrodoxamine) 5'-phosphate oxidase
AT5G49980	auxin F-box protein 5
AT5G50820	NAC domain containing protein 97
AT5G50830	0
AT5G51280	DEAD-box protein abstrakt, putative
AT5G51290	Diacylglycerol kinase family protein
AT5G53170	FTSH protease 11
AT5G53180	polypyrimidine tract-binding protein 2
AT5G55565	0
AT5G55570	0
AT5G56975	pre-tRNA
AT5G56980	0
AT5G57660	CONSTANS-like 5
AT5G57670	Protein kinase superfamily protein
AT5G58160	actin binding
AT5G58170	SHV3-like 5
AT5G59070	UDP-Glycosyltransferase superfamily protein
AT5G59080	0
AT5G59800	methyl-CPG-binding domain 7
AT5G59810	Subtilase family protein
AT5G59945	pre-tRNA
AT5G59960	0
AT5G64140	ribosomal protein S28
AT5G64150	RNA methyltransferase family protein
AT5G64310	arabinogalactan protein 1
AT5G64320	Pentatricopeptide repeat (PPR) superfamily protein
AT5G64400	0
AT5G64401	0
AT5G65990	Transmembrane amino acid transporter family protein
AT5G66000	0
AT5G66535	pre-tRNA
AT5G66540	0
