# Supplementary material for: Regulatory mechanisms of the LBD40 transcription factor in Arabidopsis thaliana somatic embryogenesis
Source: Plant Direct. 2023 Dec 6;7(12):e547. doi: 10.1002/pld3.547 (PMC10699890; doi:10.1002/pld3.547)
Supplement: Supplementary file 3 — Dataset S2. Repressed Targets for lbd40/41:: Col, SAMSE (10 days). Dataset S2. Expressed Targets for lbd40/41:: Col, SAMSE (10 days). [file PLD3-7-e547-s005.xlsx]

## Sheet: Repressed
	Dataset S2
	Repressed Targets for lbd40/41:: Col, SAMSE (10days)
Feature ID	NAME	Fold Change	P-value
AT5G58150	Leucine-rich repeat protein kinase family protein	543.546	0
AT1G25145	UDP-3-O-acyl N-acetylglycosamine deacetylase family protein	330.102	0
AT2G01422	0	147.217	0.00188186
AT5G60830	basic leucine-zipper 70	112.155	1.8676e-10
AT5G45430	Protein kinase superfamily protein	34.2227	0.0107079
AT1G03820	0	32.4773	0
AT3G25640	Protein of unknown function, DUF617	30.4443	1.73732e-07
AT4G21903	MATE efflux family protein	26.5354	3.51513e-06
AT1G65810	P-loop containing nucleoside triphosphate hydrolases superfamily protein	23.051	2.95844e-06
AT4G28420	Tyrosine transaminase family protein	22.4934	5.19926e-10
AT5G50610	0	22.3268	2.79543e-09
AT3G57260	beta-1,3-glucanase 2	19.5473	0.00965632
AT3G06490	myb domain protein 108	18.3592	1.4091e-12
AT5G19260	Protein of unknown function (DUF3049)	17.0004	0
AT1G79529	other RNA	16.2848	2.85994e-07
AT4G30170	Peroxidase family protein	14.9177	6.09522e-06
AT4G28162	0	14.8008	0.0219364
AT5G46115	0	13.8608	6.17652e-06
AT5G38310	0	12.9964	3.36044e-06
AT5G19700	MATE efflux family protein	12.9555	3.62041e-10
AT1G30100	nine-cis-epoxycarotenoid dioxygenase 5	12.7345	0.0124933
AT1G54890	Late embryogenesis abundant (LEA) protein-related	12.3113	3.54583e-09
AT4G25470	C-repeat/DRE binding factor 2	12.1843	2.58587e-07
AT2G39060	Nodulin MtN3 family protein	12.1683	3.37314e-08
AT5G08350	GRAM domain-containing protein / ABA-responsive protein-related	12.1139	0.000421024
AT5G05340	Peroxidase superfamily protein	11.9444	1.33227e-15
AT4G08410	Proline-rich extensin-like family protein	11.7374	3.754e-07
AT3G27400	Pectin lyase-like superfamily protein	11.513	0
AT2G41380	S-adenosyl-L-methionine-dependent methyltransferases superfamily protein	10.9078	0.0031536
AT2G01990	0	10.7749	4.28324e-11
AT3G22121	other RNA	10.64	1.71532e-06
AT1G67790	0	10.4289	0.00887821
AT1G12890	Integrase-type DNA-binding superfamily protein	10.4062	2.53084e-11
AT2G44380	Cysteine/Histidine-rich C1 domain family protein	10.1378	3.71242e-09
AT2G26530	Protein of unknown function (DUF1645)	10.0294	0
AT1G01480	1-amino-cyclopropane-1-carboxylate synthase 2	9.95558	3.80574e-08
AT1G73780	Bifunctional inhibitor/lipid-transfer protein/seed storage 2S albumin superfamily protein	9.81738	9.66538e-12
AT4G30460	glycine-rich protein	9.72155	0.00021698
AT4G17980	NAC domain containing protein 71	9.67854	5.13564e-09
AT1G66830	Leucine-rich repeat protein kinase family protein	9.65443	0
AT2G15390	fucosyltransferase 4	9.53601	3.70916e-06
AT5G22930	Protein of unknown function (DUF1635)	9.50076	0
AT5G05250	0	9.46293	4.48977e-08
AT3G50130	Plant protein of unknown function (DUF247)	9.44598	1.21354e-10
AT5G50710	0	9.39138	3.95029e-06
AT1G74930	Integrase-type DNA-binding superfamily protein	9.24838	1.35261e-05
AT5G46590	NAC domain containing protein 96	9.20502	0.0124205
AT4G01630	expansin A17	9.18495	6.62867e-09
AT4G34380	Transducin/WD40 repeat-like superfamily protein	9.0639	1.0676e-08
AT3G26500	plant intracellular ras group-related LRR 2	8.98696	2.31463e-10
AT4G37770	1-amino-cyclopropane-1-carboxylate synthase 8	8.86622	3.90609e-09
AT1G52890	NAC domain containing protein 19	8.82026	0.000184478
AT1G14630	0	8.73521	8.03069e-09
AT5G06870	polygalacturonase inhibiting protein 2	8.64859	0
AT5G61890	Integrase-type DNA-binding superfamily protein	8.59499	0
AT2G01610	Plant invertase/pectin methylesterase inhibitor superfamily protein	8.57843	3.33839e-06
AT3G43430	RING/U-box superfamily protein	8.40741	0
AT2G25890	Oleosin family protein	8.14504	0
AT4G15236	ABC-2 and Plant PDR ABC-type transporter family protein	8.08802	3.29406e-06
AT5G07010	sulfotransferase 2A	8.07819	1.31229e-05
AT2G39220	PATATIN-like protein 6	8.02185	0
AT5G12340	0	8.00549	5.07622e-06
AT3G16280	Integrase-type DNA-binding superfamily protein	7.90081	1.91404e-10
AT5G13220	jasmonate-zim-domain protein 10	7.82239	9.31765e-07
AT5G06720	peroxidase 2	7.79271	2.13163e-14
AT4G18630	Protein of unknown function (DUF688)	7.69766	7.06812e-11
AT1G09540	myb domain protein 61	7.6756	5.04809e-05
AT1G80820	cinnamoyl coa reductase	7.43251	6.0345e-07
AT4G08040	1-aminocyclopropane-1-carboxylate synthase 11	7.39604	0.00333059
AT5G19110	Eukaryotic aspartyl protease family protein	7.3898	0.000662625
AT2G47540	Pollen Ole e 1 allergen and extensin family protein	7.33665	7.32747e-15
AT1G76640	Calcium-binding EF-hand family protein	7.27132	7.20952e-06
AT1G15040	Class I glutamine amidotransferase-like superfamily protein	7.23416	1.64209e-08
AT1G66920	Protein kinase superfamily protein	7.2049	0.00114418
AT3G42725	Putative membrane lipoprotein	7.20069	0
AT1G53830	pectin methylesterase 2	7.17001	0
AT1G52343	0	7.11354	3.51039e-05
AT1G10640	Pectin lyase-like superfamily protein	7.10608	3.88134e-13
AT4G23690	Disease resistance-responsive (dirigent-like protein) family protein	7.05799	0
AT2G18060	vascular related NAC-domain protein 1	7.02389	0.000104885
AT3G52520	0	7.00372	2.91544e-10
AT4G39780	Integrase-type DNA-binding superfamily protein	6.95387	0
AT3G59440	Calcium-binding EF-hand family protein	6.94521	2.4869e-14
AT1G05300	zinc transporter 5 precursor	6.91895	6.22017e-06
AT3G52450	plant U-box 22	6.86876	0.000805802
AT5G50360	0	6.86815	3.35076e-06
AT3G15280	0	6.81988	2.27422e-05
AT2G34555	gibberellin 2-oxidase 3	6.8059	1.71515e-06
AT1G51680	4-coumarate:CoA ligase 1	6.78231	3.30983e-09
AT5G15890	TRICHOME BIREFRINGENCE-LIKE 21	6.66981	1.89312e-05
AT1G69930	glutathione S-transferase TAU 11	6.56292	0.000234638
AT2G27000	cytochrome P450, family 705, subfamily A, polypeptide 8	6.50304	0.00186005
AT5G36800	0	6.47393	0
AT5G36710	0	6.46146	1.61734e-10
AT5G67210	Protein of unknown function (DUF579)	6.42619	1.95287e-06
AT3G44260	Polynucleotidyl transferase, ribonuclease H-like superfamily protein	6.3586	3.27223e-06
AT3G10930	0	6.35594	0
AT2G41810	Protein of unknown function, DUF642	6.32917	4.9738e-14
AT2G44370	Cysteine/Histidine-rich C1 domain family protein	6.31331	0.000395548
AT1G21250	cell wall-associated kinase	6.26132	5.66332e-06
AT5G23400	Leucine-rich repeat (LRR) family protein	6.25758	1.32562e-08
AT5G24600	Protein of unknown function, DUF599	6.21972	2.83036e-11
AT4G29700	Alkaline-phosphatase-like family protein	6.2176	1.85993e-06
AT5G53590	SAUR-like auxin-responsive protein family	6.21516	9.4927e-07
AT4G40080	ENTH/ANTH/VHS superfamily protein	6.21361	0.000373981
AT1G12080	Vacuolar calcium-binding protein-related	6.17753	0
AT5G44390	FAD-binding Berberine family protein	6.16003	2.22603e-09
AT5G11060	KNOTTED1-like homeobox gene 4	6.15273	8.99418e-11
AT5G50130	NAD(P)-binding Rossmann-fold superfamily protein	6.14242	5.38918e-10
AT5G19410	ABC-2 type transporter family protein	6.12606	2.73747e-06
AT1G16370	organic cation/carnitine transporter 6	6.08752	6.28496e-08
AT3G20880	WIP domain protein 4	6.04131	8.88949e-11
AT1G70470	0	6.03998	0
AT5G58630	0	5.99864	2.17642e-07
AT1G07430	highly ABA-induced PP2C gene 2	5.99159	1.48404e-10
AT5G13330	related to AP2 6l	5.98589	0
AT5G45700	Haloacid dehalogenase-like hydrolase (HAD) superfamily protein	5.88473	1.96732e-13
AT3G11840	plant U-box 24	5.8585	4.56777e-08
AT4G12480	Bifunctional inhibitor/lipid-transfer protein/seed storage 2S albumin superfamily protein	5.84893	0
AT2G42360	RING/U-box superfamily protein	5.83966	1.52894e-05
AT4G39320	microtubule-associated protein-related	5.83647	5.60939e-07
AT3G14680	cytochrome P450, family 72, subfamily A, polypeptide 14	5.80869	8.28322e-05
AT1G46480	WUSCHEL related homeobox 4	5.80712	2.8796e-07
AT1G61390	S-locus lectin protein kinase family protein	5.80603	6.62369e-09
AT1G27620	HXXXD-type acyl-transferase family protein	5.7954	2.51774e-06
AT5G40590	Cysteine/Histidine-rich C1 domain family protein	5.77592	0
AT4G02330	Plant invertase/pectin methylesterase inhibitor superfamily	5.63708	1.55673e-07
AT1G29965	Ribosomal protein L18ae/LX family protein	5.62203	0.000345255
AT1G80450	VQ motif-containing protein	5.61832	6.3185e-11
AT4G01670	0	5.57677	2.05127e-05
AT4G27657	0	5.51836	3.10353e-09
AT1G72230	Cupredoxin superfamily protein	5.51531	2.56498e-05
AT5G64110	Peroxidase superfamily protein	5.50188	0.00351445
AT1G52190	Major facilitator superfamily protein	5.50126	0.000542462
AT5G15130	WRKY DNA-binding protein 72	5.49068	1.30388e-05
AT2G34655	0	5.46516	4.64337e-11
AT4G22710	cytochrome P450, family 706, subfamily A, polypeptide 2	5.45354	1.64563e-05
AT3G57950	0	5.42929	6.91774e-10
AT5G53588	conserved peptide upstream open reading frame 50	5.41707	2.65392e-06
AT1G68620	alpha/beta-Hydrolases superfamily protein	5.36175	2.1827e-12
AT1G12560	expansin A7	5.36135	4.95533e-06
AT1G51700	DOF zinc finger protein 1	5.32907	0
AT5G47220	ethylene responsive element binding factor 2	5.30832	1.08136e-13
AT4G23720	Protein of unknown function (DUF1191)	5.30706	3.82291e-06
AT1G28370	ERF domain protein 11	5.28026	3.13604e-10
AT1G68470	Exostosin family protein	5.25473	1.90873e-09
AT5G53830	VQ motif-containing protein	5.2391	2.32414e-12
AT1G02400	gibberellin 2-oxidase 6	5.22796	1.11022e-15
AT4G28250	expansin B3	5.19468	8.97948e-13
AT1G30760	FAD-binding Berberine family protein	5.17123	0
AT5G07310	Integrase-type DNA-binding superfamily protein	5.1358	0
AT3G46110	Domain of unknown function (DUF966)	5.12792	9.69802e-12
AT1G21120	O-methyltransferase family protein	5.12322	0.00701246
AT5G22250	Polynucleotidyl transferase, ribonuclease H-like superfamily protein	5.12305	5.10097e-10
AT5G10210	0	5.10072	0.000712677
AT1G77150	Pentatricopeptide repeat (PPR) superfamily protein	5.09306	0.000163705
AT3G23250	myb domain protein 15	5.07178	6.37484e-06
AT5G49620	myb domain protein 78	5.06162	0
AT1G29952	conserved peptide upstream open reading frame 34	5.05724	0
AT4G15975	RING/U-box superfamily protein	5.05311	6.85341e-07
AT2G46690	SAUR-like auxin-responsive protein family	5.03966	3.22981e-05
AT5G53320	Leucine-rich repeat protein kinase family protein	5.03357	2.22045e-16
AT1G77400	0	5.0313	3.35581e-08
AT5G06630	proline-rich extensin-like family protein	5.01081	7.81085e-09
AT3G29000	Calcium-binding EF-hand family protein	5.00178	7.54695e-05
AT4G23810	WRKY family transcription factor	4.99812	2.06054e-07
AT2G32800	protein kinase family protein	4.96964	3.15417e-11
AT5G55050	GDSL-like Lipase/Acylhydrolase superfamily protein	4.95816	0.00011939
AT3G55720	Protein of unknown function (DUF620)	4.95429	0
AT3G22160	VQ motif-containing protein	4.94825	0
AT4G28350	Concanavalin A-like lectin protein kinase family protein	4.94287	2.27295e-06
AT4G24780	Pectin lyase-like superfamily protein	4.9307	9.87279e-10
AT5G27420	carbon/nitrogen insensitive 1	4.9303	8.64197e-05
AT3G49940	LOB domain-containing protein 38	4.92078	0
AT3G07390	auxin-responsive family protein	4.90665	0
AT4G00950	Protein of unknown function (DUF688)	4.9041	5.61478e-07
AT1G23720	Proline-rich extensin-like family protein	4.90296	0
AT3G10080	RmlC-like cupins superfamily protein	4.89931	0
AT2G32990	glycosyl hydrolase 9B8	4.87495	5.77005e-12
AT1G08280	Glycosyltransferase family 29 (sialyltransferase) family protein	4.83609	0.000289908
AT1G21510	0	4.8205	1.84831e-07
AT2G14960	Auxin-responsive GH3 family protein	4.80699	2.04606e-06
AT5G52750	Heavy metal transport/detoxification superfamily protein	4.8041	0.000161633
AT1G73830	BR enhanced expression 3	4.79169	0.000434814
AT2G29120	glutamate receptor 2.7	4.77312	3.47846e-07
AT4G11280	1-aminocyclopropane-1-carboxylic acid (acc) synthase 6	4.77222	0.000178091
AT3G21240	4-coumarate:CoA ligase 2	4.76303	9.21981e-10
AT3G51930	Transducin/WD40 repeat-like superfamily protein	4.75541	2.18265e-11
AT5G52390	PAR1 protein	4.74798	6.55443e-05
AT3G14620	cytochrome P450, family 72, subfamily A, polypeptide 8	4.7353	0.0131361
AT2G35930	plant U-box 23	4.72621	3.45907e-06
AT4G37610	BTB and TAZ domain protein 5	4.72486	6.34235e-10
AT1G69240	methyl esterase 15	4.71982	1.78834e-06
AT4G28490	Leucine-rich receptor-like protein kinase family protein	4.69378	0.0061932
AT1G76070	0	4.67721	2.37048e-06
AT3G50760	galacturonosyltransferase-like 2	4.67352	1.11201e-06
AT5G55830	Concanavalin A-like lectin protein kinase family protein	4.65114	5.85738e-06
AT1G29951	conserved peptide upstream open reading frame 35	4.64807	0
AT5G47230	ethylene responsive element binding factor 5	4.64045	2.62013e-14
AT3G25130	0	4.63995	4.65488e-11
AT1G69490	NAC-like, activated by AP3/PI	4.63267	9.54792e-12
AT4G22470	protease inhibitor/seed storage/lipid transfer protein (LTP) family protein	4.63188	0
AT3G21230	4-coumarate:CoA ligase 5	4.62292	6.18303e-10
AT5G14650	Pectin lyase-like superfamily protein	4.61648	0.000154247
AT5G38710	Methylenetetrahydrofolate reductase family protein	4.61379	0.000237556
AT5G01540	lectin receptor kinase a4.1	4.58434	0.00358514
AT1G02660	alpha/beta-Hydrolases superfamily protein	4.575	1.71649e-11
AT2G42760	0	4.55582	0.00016106
AT5G60680	Protein of unknown function, DUF584	4.52212	4.49156e-09
AT3G61820	Eukaryotic aspartyl protease family protein	4.4951	0
AT3G23240	ethylene response factor 1	4.48065	0.00123319
AT1G62760	Plant invertase/pectin methylesterase inhibitor superfamily protein	4.4689	4.55606e-09
AT1G78830	Curculin-like (mannose-binding) lectin family protein	4.46241	3.44169e-14
AT3G61890	homeobox 12	4.44497	4.44089e-16
AT5G57340	0	4.44472	0
AT5G43980	plasmodesmata-located protein 1	4.44017	7.60128e-05
AT3G25882	NIM1-interacting 2	4.43947	7.52032e-05
AT3G04070	NAC domain containing protein 47	4.43439	1.41141e-08
AT3G15350	Core-2/I-branching beta-1,6-N-acetylglucosaminyltransferase family protein	4.41713	3.9635e-13
AT4G36160	NAC domain containing protein 76	4.41487	2.7797e-07
AT1G79320	metacaspase 6	4.4138	8.51994e-06
AT2G39710	Eukaryotic aspartyl protease family protein	4.38878	0.000703926
AT4G32280	indole-3-acetic acid inducible 29	4.37009	0.0215629
AT1G27730	salt tolerance zinc finger	4.36664	3.9554e-08
AT3G28550	Proline-rich extensin-like family protein	4.36168	0
AT1G33800	Protein of unknown function (DUF579)	4.36147	0
AT2G41130	basic helix-loop-helix (bHLH) DNA-binding superfamily protein	4.35901	0
AT1G32928	0	4.35582	1.89671e-12
AT1G28400	0	4.35393	0
AT4G13395	ROTUNDIFOLIA like 12	4.34608	0.00015618
AT2G20670	Protein of unknown function (DUF506)	4.33523	1.17559e-05
AT3G48280	cytochrome P450, family 71, subfamily A, polypeptide 25	4.32699	1.33482e-07
AT3G46690	UDP-Glycosyltransferase superfamily protein	4.31871	5.72976e-07
AT2G35859	0	4.31865	0.00170554
AT5G54490	pinoid-binding protein 1	4.31843	0
AT3G18710	plant U-box 29	4.29415	0
AT3G55090	ABC-2 type transporter family protein	4.29237	3.51301e-06
AT3G24210	Ankyrin repeat family protein	4.28481	5.11428e-05
AT1G56150	SAUR-like auxin-responsive protein family	4.27923	1.43366e-08
AT3G15300	VQ motif-containing protein	4.26899	2.06336e-10
AT1G21520	0	4.26791	0.000547234
AT3G49120	peroxidase CB	4.26742	0
AT1G27140	glutathione S-transferase tau 14	4.26718	1.92824e-09
AT1G71380	cellulase 3	4.26703	0
AT4G22900	Protein of unknown function (DUF1191)	4.2538	2.15949e-06
AT3G10960	AZA-guanine resistant1	4.23136	3.85697e-07
AT1G66160	CYS, MET, PRO, and GLY protein 1	4.22592	0
AT3G46620	zinc finger (C3HC4-type RING finger) family protein	4.20792	9.76306e-07
AT1G80520	Sterile alpha motif (SAM) domain-containing protein	4.20189	0.00277562
AT3G20590	Late embryogenesis abundant (LEA) hydroxyproline-rich glycoprotein family	4.18563	4.078e-06
AT5G04950	nicotianamine synthase 1	4.1803	0.0101012
AT5G46230	Protein of unknown function, DUF538	4.15497	8.26528e-09
AT2G19780	Leucine-rich repeat (LRR) family protein	4.13839	4.45565e-06
AT1G30870	Peroxidase superfamily protein	4.13014	0.00120904
AT5G67450	zinc-finger protein 1	4.12877	3.95271e-06
AT1G74650	myb domain protein 31	4.12638	1.91554e-07
AT2G29750	UDP-glucosyl transferase 71C1	4.12602	2.99388e-05
AT5G19060	0	4.11608	0.000720037
AT2G40530	0	4.11016	6.81392e-05
AT5G44060	0	4.10421	5.11122e-08
AT5G09800	ARM repeat superfamily protein	4.09784	0
AT1G18300	nudix hydrolase homolog 4	4.0976	3.73092e-06
AT4G01720	WRKY family transcription factor	4.09037	0
AT5G39670	Calcium-binding EF-hand family protein	4.08925	3.22699e-06
AT1G21990	F-box/RNI-like/FBD-like domains-containing protein	4.07939	2.72349e-08
AT5G21940	0	4.07503	6.21725e-15
AT3G06360	arabinogalactan protein 27	4.07038	0.00118369
AT5G48070	xyloglucan endotransglucosylase/hydrolase 20	4.06095	1.84142e-06
AT1G17745	D-3-phosphoglycerate dehydrogenase	4.05441	1.95456e-05
AT5G10930	CBL-interacting protein kinase 5	4.05059	6.3638e-13
AT1G04000	0	4.04464	4.84521e-07
AT3G18280	Bifunctional inhibitor/lipid-transfer protein/seed storage 2S albumin superfamily protein	4.04208	0
AT4G20000	VQ motif-containing protein	4.04124	0.000326909
AT1G11210	Protein of unknown function (DUF761)	4.03531	1.2214e-08
AT1G30040	gibberellin 2-oxidase	4.02385	2.18787e-06
AT1G54000	GDSL-like Lipase/Acylhydrolase superfamily protein	4.01978	2.18994e-11
AT4G23410	tetraspanin5	4.01969	0
AT1G73220	organic cation/carnitine transporter1	4.01831	0.00437771
AT5G04020	calmodulin binding	4.01815	0
AT5G60200	TARGET OF MONOPTEROS 6	4.0133	0
AT1G17744	0	4.00811	1.57566e-05
AT2G30933	Carbohydrate-binding X8 domain superfamily protein	3.99223	2.30822e-06
AT3G09070	Protein of unknown function (DUF740)	3.98902	0
AT3G15680	Ran BP2/NZF zinc finger-like superfamily protein	3.97962	0.000846486
AT3G61190	BON association protein 1	3.97897	6.1214e-06
AT5G18690	arabinogalactan protein 25	3.97515	1.00403e-07
AT4G17660	Protein kinase superfamily protein	3.96575	1.88534e-05
AT1G15125	S-adenosyl-L-methionine-dependent methyltransferases superfamily protein	3.96172	0.000168639
AT2G27310	F-box family protein	3.96107	1.79994e-06
AT4G15120	VQ motif-containing protein	3.95352	9.10383e-15
AT3G02885	GAST1 protein homolog 5	3.95031	3.16608e-09
AT5G13880	0	3.94909	6.30753e-08
AT5G43870	Plant protein of unknown function (DUF828) with plant pleckstrin homology-like region	3.93976	0
AT1G08290	WIP domain protein 3	3.93035	1.34993e-09
AT1G68360	C2H2 and C2HC zinc fingers superfamily protein	3.9275	1.3835e-06
AT4G01700	Chitinase family protein	3.92319	8.45324e-13
AT1G47395	0	3.91375	0.0112635
AT2G46380	Protein of unknown function (DUF3133)	3.90807	6.78339e-09
AT1G53070	Legume lectin family protein	3.90032	1.90091e-10
AT2G42440	Lateral organ boundaries (LOB) domain family protein	3.89274	3.83606e-05
AT1G68250	0	3.8913	3.11247e-11
AT5G06090	glycerol-3-phosphate acyltransferase 7	3.87603	0.000332826
AT5G58620	zinc finger (CCCH-type) family protein	3.86413	8.9706e-14
AT5G13080	WRKY DNA-binding protein 75	3.84736	1.3817e-09
AT4G27480	Core-2/I-branching beta-1,6-N-acetylglucosaminyltransferase family protein	3.84655	0.000265253
AT1G64390	glycosyl hydrolase 9C2	3.84622	5.03736e-08
AT3G25600	Calcium-binding EF-hand family protein	3.84447	6.25706e-11
AT3G28150	TRICHOME BIREFRINGENCE-LIKE 22	3.84265	2.1125e-09
AT4G24570	dicarboxylate carrier 2	3.83611	0
AT1G03790	Zinc finger C-x8-C-x5-C-x3-H type family protein	3.8345	2.41333e-08
AT2G29090	cytochrome P450, family 707, subfamily A, polypeptide 2	3.82759	0.000174764
AT2G14460	0	3.82456	6.43965e-07
AT3G16390	nitrile specifier protein 3	3.81893	5.1492e-06
AT4G30980	LJRHL1-like 2	3.81799	1.43539e-11
AT5G51190	Integrase-type DNA-binding superfamily protein	3.81398	0
AT4G03440	Ankyrin repeat family protein	3.80746	6.07206e-05
AT5G18130	0	3.79376	1.75861e-05
AT5G44260	Zinc finger C-x8-C-x5-C-x3-H type family protein	3.79304	1.28224e-05
AT3G12830	SAUR-like auxin-responsive protein family	3.79204	1.47896e-05
AT5G49270	COBRA-like extracellular glycosyl-phosphatidyl inositol-anchored protein family	3.76902	0.00421945
AT5G47920	0	3.76756	1.53739e-05
AT5G09470	dicarboxylate carrier 3	3.76717	0.000202308
AT1G73260	kunitz trypsin inhibitor 1	3.75917	2.15523e-11
AT1G08960	cation exchanger 11	3.75913	7.17027e-06
AT1G23390	Kelch repeat-containing F-box family protein	3.75785	0
AT2G45750	S-adenosyl-L-methionine-dependent methyltransferases superfamily protein	3.75743	2.76632e-05
AT1G69580	Homeodomain-like superfamily protein	3.75617	7.77077e-06
AT5G40150	Peroxidase superfamily protein	3.75283	1.63241e-08
AT5G23220	nicotinamidase 3	3.75229	5.18982e-08
AT1G28680	HXXXD-type acyl-transferase family protein	3.75198	2.22045e-16
AT2G19990	pathogenesis-related protein-1-like	3.74669	0
AT5G24320	Transducin/WD40 repeat-like superfamily protein	3.74636	0
AT5G05160	Leucine-rich repeat protein kinase family protein	3.74554	7.13014e-10
AT2G19570	cytidine deaminase 1	3.74463	0.000878629
AT1G66090	Disease resistance protein (TIR-NBS class)	3.74322	0.0140836
AT3G51470	Protein phosphatase 2C family protein	3.73952	2.45668e-07
AT5G64120	Peroxidase superfamily protein	3.72778	0
AT1G71015	0	3.72128	3.20118e-05
AT2G24762	glutamine dumper 4	3.7167	8.39329e-14
AT1G67050	0	3.71549	0
AT1G67330	Protein of unknown function (DUF579)	3.70287	0
AT5G57785	0	3.70169	0.00862777
AT1G18010	Major facilitator superfamily protein	3.6963	0.0328549
AT3G54590	hydroxyproline-rich glycoprotein	3.69249	0
AT4G39920	C-CAP/cofactor C-like domain-containing protein	3.68757	2.48572e-09
AT1G19180	jasmonate-zim-domain protein 1	3.68653	0
AT1G05710	basic helix-loop-helix (bHLH) DNA-binding superfamily protein	3.68503	7.18758e-13
AT2G28120	Major facilitator superfamily protein	3.68362	9.42681e-09
AT5G13150	exocyst subunit exo70 family protein C1	3.67995	2.81228e-06
AT5G66650	Protein of unknown function (DUF607)	3.67943	1.46549e-14
AT2G41010	calmodulin (CAM)-binding protein of 25 kDa	3.67796	7.23885e-06
AT1G74590	glutathione S-transferase TAU 10	3.67056	5.00704e-05
AT1G78110	0	3.66789	1.86473e-12
AT4G36990	heat shock factor 4	3.65812	0
AT5G56550	oxidative stress 3	3.65794	3.2403e-12
AT4G13195	CLAVATA3/ESR-RELATED 44	3.6543	8.96683e-12
AT3G45140	lipoxygenase 2	3.6512	0.00526297
AT1G77380	amino acid permease 3	3.65095	1.07739e-08
AT3G25780	allene oxide cyclase 3	3.65063	2.22045e-16
AT1G72450	jasmonate-zim-domain protein 6	3.65038	7.78995e-06
AT5G23460	0	3.64904	8.73423e-09
AT2G23170	Auxin-responsive GH3 family protein	3.64356	1.91029e-11
AT5G53486	0	3.6419	0.000478474
AT4G36988	conserved peptide upstream open reading frame 49	3.63921	0
AT2G22500	uncoupling protein 5	3.63138	0
AT1G21010	0	3.6294	1.48781e-11
AT5G42860	0	3.61938	3.77476e-15
AT5G38300	0	3.61915	1.76755e-06
AT4G17905	RING/U-box superfamily protein	3.61485	0.0019617
AT2G22880	VQ motif-containing protein	3.594	5.45903e-11
AT2G30020	Protein phosphatase 2C family protein	3.5897	2.4332e-08
AT5G04970	Plant invertase/pectin methylesterase inhibitor superfamily	3.58106	1.04927e-08
AT1G79420	Protein of unknown function (DUF620)	3.57815	1.55431e-15
AT5G59550	zinc finger (C3HC4-type RING finger) family protein	3.56978	0
AT4G22730	Leucine-rich repeat protein kinase family protein	3.56223	1.71773e-09
AT1G27670	0	3.55837	0.000215362
AT5G52890	AT hook motif-containing protein	3.55768	0.000104053
AT5G43420	RING/U-box superfamily protein	3.55739	8.0459e-05
AT1G21810	Plant protein of unknown function (DUF869)	3.55496	4.28268e-05
AT4G28430	Reticulon family protein	3.55275	4.09881e-07
AT2G43290	Calcium-binding EF-hand family protein	3.54804	0
AT4G28230	0	3.54569	1.6922e-12
AT5G43250	nuclear factor Y, subunit C13	3.54511	5.11519e-05
AT1G65310	xyloglucan endotransglucosylase/hydrolase 17	3.54239	0.000270859
AT1G72900	Toll-Interleukin-Resistance (TIR) domain-containing protein	3.54137	0.000502382
AT5G02550	0	3.53959	3.16863e-06
AT1G04635	ribonuclease P family protein / Rpp14 family protein	3.53558	0.000554731
AT5G53870	early nodulin-like protein 1	3.53179	0.000225488
AT5G64660	CYS, MET, PRO, and GLY protein 2	3.53099	0
AT3G54580	Proline-rich extensin-like family protein	3.53032	0
AT3G60110	DNA-binding bromodomain-containing protein	3.53006	2.07022e-05
AT1G24580	RING/U-box superfamily protein	3.52738	0.000508566
AT1G07390	receptor like protein 1	3.51912	6.25067e-05
AT4G15500	UDP-Glycosyltransferase superfamily protein	3.51795	2.9085e-05
AT2G22100	RNA-binding (RRM/RBD/RNP motifs) family protein	3.51309	1.05032e-10
AT3G23810	S-adenosyl-l-homocysteine (SAH) hydrolase 2	3.50669	1.50696e-10
AT3G47340	glutamine-dependent asparagine synthase 1	3.50562	3.25956e-05
AT1G01225	NC domain-containing protein-related	3.5041	0.000324794
AT5G25090	early nodulin-like protein 13	3.48917	1.04398e-10
AT5G20820	SAUR-like auxin-responsive protein family	3.48496	3.66678e-05
AT5G46050	peptide transporter 3	3.48237	0.000330815
AT3G27060	Ferritin/ribonucleotide reductase-like family protein	3.47449	5.56222e-13
AT2G28630	3-ketoacyl-CoA synthase 12	3.46326	0.0127735
AT5G10550	global transcription factor group E2	3.46221	0
AT5G25190	Integrase-type DNA-binding superfamily protein	3.46103	0
AT5G61600	ethylene response factor 104	3.45272	3.81628e-12
AT1G13090	cytochrome P450, family 71, subfamily B, polypeptide 28	3.44746	0.000674092
AT4G31877	MIR156C; miRNA	3.44547	3.90867e-11
AT5G61010	exocyst subunit exo70 family protein E2	3.43853	4.01795e-05
AT5G59540	2-oxoglutarate (2OG) and Fe(II)-dependent oxygenase superfamily protein	3.4262	8.76996e-08
AT4G12390	pectin methylesterase inhibitor 1	3.42368	0
AT2G28510	Dof-type zinc finger DNA-binding family protein	3.4223	2.22045e-16
AT2G34910	0	3.41479	4.79833e-05
AT5G17860	calcium exchanger 7	3.41384	1.15532e-05
AT1G04220	3-ketoacyl-CoA synthase 2	3.41109	3.77476e-15
AT3G51990	Protein kinase superfamily protein	3.4082	3.2244e-09
AT5G05600	2-oxoglutarate (2OG) and Fe(II)-dependent oxygenase superfamily protein	3.40744	3.01529e-05
AT5G42830	HXXXD-type acyl-transferase family protein	3.40126	0.0020498
AT1G64405	0	3.39669	0.00161266
AT3G09080	Transducin/WD40 repeat-like superfamily protein	3.38913	8.01937e-05
AT3G59695	other RNA	3.38872	2.90754e-06
AT1G63720	0	3.38647	1.14748e-05
AT1G33260	Protein kinase superfamily protein	3.37018	2.73495e-07
AT5G61480	Leucine-rich repeat protein kinase family protein	3.36952	0
AT1G30080	Glycosyl hydrolase superfamily protein	3.36722	2.44507e-06
AT5G43070	WPP domain protein 1	3.35233	6.82694e-11
AT3G48230	Protein of Unknown Function (DUF239)	3.3511	8.89939e-05
AT5G63130	Octicosapeptide/Phox/Bem1p family protein	3.34871	1.23695e-06
AT3G03990	alpha/beta-Hydrolases superfamily protein	3.34498	0
AT3G60550	cyclin p3;2	3.3431	0.000384134
AT5G01210	HXXXD-type acyl-transferase family protein	3.33935	4.69282e-07
AT2G24600	Ankyrin repeat family protein	3.33917	9.3261e-07
AT4G36500	0	3.32678	4.06519e-07
AT1G54200	0	3.32424	2.70524e-05
AT2G46870	AP2/B3-like transcriptional factor family protein	3.32396	0.000139624
AT4G24265	0	3.32134	0.000960984
AT4G20040	Pectin lyase-like superfamily protein	3.31557	0.000842139
AT1G66480	plastid movement impaired 2	3.31544	4.38932e-06
AT2G23180	cytochrome P450, family 96, subfamily A, polypeptide 1	3.31491	0.00497025
AT5G11070	0	3.31394	1.82856e-08
AT1G60960	iron regulated transporter 3	3.31014	8.40578e-09
AT2G42610	Protein of unknown function (DUF640)	3.31014	9.35253e-08
AT4G18205	Nucleotide-sugar transporter family protein	3.30932	3.49323e-05
AT3G18690	MAP kinase substrate 1	3.3087	1.45881e-09
AT2G14080	Disease resistance protein (TIR-NBS-LRR class) family	3.30723	0.000104579
AT5G02460	Dof-type zinc finger DNA-binding family protein	3.30106	1.73998e-09
AT1G02730	cellulose synthase-like D5	3.3001	0
AT4G36430	Peroxidase superfamily protein	3.29945	4.44089e-16
AT2G03090	expansin A15	3.29798	2.77409e-05
AT5G46790	PYR1-like 1	3.29727	0.000175197
AT2G47260	WRKY DNA-binding protein 23	3.2922	0
AT3G03780	methionine synthase 2	3.29006	1.82235e-07
AT2G46750	D-arabinono-1,4-lactone oxidase family protein	3.28975	0.000511412
AT1G73540	nudix hydrolase homolog 21	3.28625	0.000579746
AT2G23790	Protein of unknown function (DUF607)	3.2836	2.42084e-06
AT2G03980	GDSL-like Lipase/Acylhydrolase superfamily protein	3.28183	4.93465e-07
AT4G37530	Peroxidase superfamily protein	3.28094	1.85688e-05
AT5G02750	RING/U-box superfamily protein	3.27145	0
AT1G69920	glutathione S-transferase TAU 12	3.27106	0.00248341
AT4G04870	cardiolipin synthase	3.26829	4.4196e-08
AT4G14580	CBL-interacting protein kinase 4	3.26127	3.18346e-06
AT1G62420	Protein of unknown function (DUF506)	3.26117	3.37377e-07
AT5G01370	ALC-interacting protein 1	3.25598	1.81706e-10
AT1G61600	Protein of unknown function (DUF1262)	3.25252	0.00344211
AT2G46590	Dof-type zinc finger DNA-binding family protein	3.25181	0
AT5G06640	Proline-rich extensin-like family protein	3.24613	0.000332901
AT3G51670	SEC14 cytosolic factor family protein / phosphoglyceride transfer family protein	3.24062	0
AT1G62440	leucine-rich repeat/extensin 2	3.24037	0
AT3G25590	0	3.23627	1.78191e-12
AT1G55265	Protein of unknown function, DUF538	3.23315	4.4494e-06
AT5G03230	Protein of unknown function, DUF584	3.23315	2.22045e-15
AT2G37590	DNA binding with one finger 2.4	3.22944	1.08887e-07
AT1G52240	RHO guanyl-nucleotide exchange factor 11	3.22749	7.59124e-05
AT2G15760	Protein of unknown function (DUF1645)	3.22527	2.21328e-08
AT2G27690	cytochrome P450, family 94, subfamily C, polypeptide 1	3.2233	0.000426718
AT2G38940	phosphate transporter 1;4	3.21746	2.73671e-09
AT1G69890	Protein of unknown function (DUF569)	3.21517	1.64656e-05
AT4G37260	myb domain protein 73	3.21361	7.93173e-07
AT5G57620	myb domain protein 36	3.20789	0.00252375
AT4G28890	RING/U-box superfamily protein	3.2053	1.93018e-05
AT4G19120	S-adenosyl-L-methionine-dependent methyltransferases superfamily protein	3.19883	0
AT3G05330	cyclin family	3.19513	3.74545e-12
AT3G02640	0	3.19427	0
AT5G61790	calnexin 1	3.18677	0
AT2G39700	expansin A4	3.1865	0
AT1G66400	calmodulin like 23	3.18413	1.42524e-05
AT3G55950	CRINKLY4 related 3	3.18256	0.000710861
AT5G67460	O-Glycosyl hydrolases family 17 protein	3.17892	2.41388e-07
AT5G28650	WRKY DNA-binding protein 74	3.17799	9.77898e-06
AT3G07320	O-Glycosyl hydrolases family 17 protein	3.17707	9.1909e-07
AT1G27930	Protein of unknown function (DUF579)	3.17289	0
AT1G66470	ROOT HAIR DEFECTIVE6	3.16902	3.10862e-15
AT1G64450	Glycine-rich protein family	3.15794	0.000199217
AT5G01732	other RNA	3.15482	8.59404e-06
AT1G12040	leucine-rich repeat/extensin 1	3.15303	0.000777547
AT1G09850	xylem bark cysteine peptidase 3	3.15242	1.74265e-09
AT3G20860	NIMA-related kinase 5	3.14828	0.000478323
AT5G44310	Late embryogenesis abundant protein (LEA) family protein	3.14532	3.90421e-05
AT4G34590	G-box binding factor 6	3.14425	2.45931e-06
AT4G26950	Protein of unknown function, DUF584	3.14299	5.01693e-07
AT1G69910	Protein kinase superfamily protein	3.1396	2.22045e-16
AT4G00850	GRF1-interacting factor 3	3.13673	0.000102822
AT4G11350	Protein of unknown function (DUF604)	3.13619	4.13707e-09
AT2G20142	Toll-Interleukin-Resistance (TIR) domain family protein	3.12772	0.00039115
AT3G16240	delta tonoplast integral protein	3.12582	0
AT4G11170	Disease resistance protein (TIR-NBS-LRR class) family	3.12435	0.00635846
AT5G67400	root hair specific 19	3.12065	0.000732527
AT3G28857	basic helix-loop-helix (bHLH) DNA-binding family protein	3.11821	0.000454319
AT1G52140	0	3.10928	8.93521e-07
AT2G35350	poltergeist like 1	3.10674	0
AT4G27410	NAC (No Apical Meristem) domain transcriptional regulator superfamily protein	3.10654	0.00864163
AT5G50890	alpha/beta-Hydrolases superfamily protein	3.10516	3.37441e-07
AT2G41480	Peroxidase superfamily protein	3.10511	8.39787e-10
AT5G53290	cytokinin response factor 3	3.09691	3.87501e-06
AT3G11410	protein phosphatase 2CA	3.09653	8.12905e-12
AT2G42110	0	3.09611	0.00109021
AT2G41475	Embryo-specific protein 3, (ATS3)	3.0941	2.09012e-05
AT2G32030	Acyl-CoA N-acyltransferases (NAT) superfamily protein	3.09396	0.000256172
AT1G16110	wall associated kinase-like 6	3.09288	0.00333702
AT3G19580	zinc-finger protein 2	3.09114	1.88724e-05
AT3G51160	NAD(P)-binding Rossmann-fold superfamily protein	3.08762	0
AT2G38790	0	3.08266	0.000276153
AT3G09032	0	3.08234	4.19901e-06
AT3G13100	multidrug resistance-associated protein 7	3.07915	7.6433e-05
AT5G11100	Calcium-dependent lipid-binding (CaLB domain) family protein	3.0659	6.91965e-06
AT4G34230	cinnamyl alcohol dehydrogenase 5	3.06422	1.52758e-09
AT3G49660	Transducin/WD40 repeat-like superfamily protein	3.06315	0.000225239
AT3G47960	Major facilitator superfamily protein	3.04426	2.44249e-15
AT1G13260	related to ABI3/VP1 1	3.0408	0
AT2G26700	AGC (cAMP-dependent, cGMP-dependent and protein kinase C) kinase family protein	3.03693	0.000763579
AT3G46940	DUTP-PYROPHOSPHATASE-LIKE 1	3.03249	4.28004e-08
AT5G41040	HXXXD-type acyl-transferase family protein	3.0298	1.93179e-14
AT3G26830	Cytochrome P450 superfamily protein	3.02533	0.00298739
AT4G20270	Leucine-rich receptor-like protein kinase family protein	3.01864	0.000295415
AT4G35480	RING-H2 finger A3B	3.01846	9.8203e-09
AT5G10380	RING/U-box superfamily protein	3.01164	7.29782e-06
AT1G76740	0	3.01101	2.00848e-06
AT5G05500	Pollen Ole e 1 allergen and extensin family protein	3.00608	0.00148287
AT2G18690	0	3.00585	0.000171442
AT1G72920	Toll-Interleukin-Resistance (TIR) domain family protein	3.0029	2.31939e-06
AT1G52342	0	2.99659	8.8207e-07
AT4G13660	pinoresinol reductase 2	2.99542	0
AT5G22920	CHY-type/CTCHY-type/RING-type Zinc finger protein	2.99418	2.61403e-05
AT5G05940	ROP guanine nucleotide exchange factor 5	2.9893	1.58029e-12
AT5G64020	TRICHOME BIREFRINGENCE-LIKE 14	2.98725	1.12738e-07
AT5G57130	Clp amino terminal domain-containing protein	2.98075	0
AT5G56270	WRKY DNA-binding protein 2	2.97833	2.75683e-08
AT2G32220	Ribosomal L27e protein family	2.9779	5.89485e-06
AT4G02520	glutathione S-transferase PHI 2	2.97558	8.91139e-06
AT3G59700	lectin-receptor kinase	2.97272	0.000150061
AT5G54660	HSP20-like chaperones superfamily protein	2.97085	0.000240616
AT2G24980	Proline-rich extensin-like family protein	2.96672	0.00145448
AT1G78120	Tetratricopeptide repeat (TPR)-like superfamily protein	2.96253	3.05254e-09
AT4G21120	amino acid transporter 1	2.95731	0.00818727
AT2G45450	protein binding	2.95519	0
AT5G11230	Nucleotide-sugar transporter family protein	2.95414	2.09264e-05
AT1G08050	Zinc finger (C3HC4-type RING finger) family protein	2.94933	4.82136e-05
AT3G58190	lateral organ boundaries-domain 29	2.94855	8.58455e-06
AT3G05170	Phosphoglycerate mutase family protein	2.94843	0.000366702
AT1G30860	RING/U-box superfamily protein	2.94806	0.000164043
AT3G62690	AtL5	2.94454	0.000156862
AT5G48930	hydroxycinnamoyl-CoA shikimate/quinate hydroxycinnamoyl transferase	2.94347	2.00667e-05
AT5G51550	EXORDIUM like 3	2.94341	0
AT2G26640	3-ketoacyl-CoA synthase 11	2.94261	2.53659e-10
AT5G66440	0	2.93823	0
AT4G16120	COBRA-like protein-7 precursor	2.93118	2.64455e-13
AT5G65690	phosphoenolpyruvate carboxykinase 2	2.92959	1.07955e-05
AT2G25690	Protein of unknown function (DUF581)	2.92773	3.12389e-06
AT3G54150	S-adenosyl-L-methionine-dependent methyltransferases superfamily protein	2.92322	1.33321e-05
AT3G03660	WUSCHEL related homeobox 11	2.9228	0
AT3G02840	ARM repeat superfamily protein	2.92067	0.000417947
AT1G56630	alpha/beta-Hydrolases superfamily protein	2.92035	0.00194658
AT3G59900	auxin-regulated gene involved in organ size	2.91454	1.22255e-08
AT3G11420	Protein of unknown function (DUF604)	2.91308	2.22045e-16
AT1G24625	zinc finger protein 7	2.9076	4.44015e-08
AT1G02700	0	2.90663	0.000227726
AT4G37540	LOB domain-containing protein 39	2.90129	4.83927e-10
AT2G22420	Peroxidase superfamily protein	2.89728	0
AT2G34050	0	2.89355	0.000579542
AT3G28850	Glutaredoxin family protein	2.88769	2.07504e-07
AT2G25810	tonoplast intrinsic protein 4;1	2.88168	0.0010873
AT5G54510	Auxin-responsive GH3 family protein	2.87928	0
AT1G26760	SET domain protein 35	2.87879	5.36344e-05
AT1G33610	Leucine-rich repeat (LRR) family protein	2.87659	0.000706969
AT2G38360	prenylated RAB acceptor 1.B4	2.87344	0
AT5G09460	sequence-specific DNA binding transcription factors;transcription regulators	2.8711	9.96741e-07
AT1G03120	responsive to abscisic acid 28	2.86406	0.00544643
AT1G35560	TCP family transcription factor	2.86375	1.29308e-05
AT5G20970	HSP20-like chaperones superfamily protein	2.86284	0.000157839
AT5G13860	ELCH-like	2.86263	5.74119e-09
AT4G36220	ferulic acid 5-hydroxylase 1	2.86226	0
AT1G56423	0	2.862	0.000139083
AT3G16870	GATA transcription factor 17	2.8596	5.36869e-08
AT1G68850	Peroxidase superfamily protein	2.85921	0.000305526
AT1G61340	F-box family protein	2.85648	0.000611533
AT1G25510	Eukaryotic aspartyl protease family protein	2.8561	0
AT5G40170	receptor like protein 54	2.85575	7.19091e-12
AT1G68585	0	2.85378	0.00114838
AT1G75500	Walls Are Thin 1	2.85316	0
AT5G53890	phytosylfokine-alpha receptor 2	2.84627	4.86092e-07
AT5G65170	VQ motif-containing protein	2.84268	0
AT1G72100	late embryogenesis abundant domain-containing protein / LEA domain-containing protein	2.84071	0.000157282
AT2G39370	0	2.83292	0.00063178
AT5G23660	homolog of Medicago truncatula MTN3	2.82709	0.00293933
AT1G08315	ARM repeat superfamily protein	2.82522	3.91036e-05
AT1G68440	0	2.82387	5.28444e-07
AT4G19230	cytochrome P450, family 707, subfamily A, polypeptide 1	2.82178	4.2118e-09
AT5G49890	chloride channel C	2.82134	1.36713e-06
AT4G37240	0	2.8212	0.000509022
AT5G44040	0	2.81651	5.5624e-09
AT5G28540	heat shock protein 70 (Hsp 70) family protein	2.81548	0
AT5G65860	ankyrin repeat family protein	2.81218	1.6148e-09
AT3G07540	Actin-binding FH2 (formin homology 2) family protein	2.81026	0
AT3G15630	0	2.8091	3.36278e-08
AT1G13430	sulfotransferase 4C	2.8089	4.28062e-07
AT3G16720	TOXICOS EN LEVADURA 2	2.80705	1.65035e-09
AT2G32380	Transmembrane protein 97, predicted	2.79934	1.04753e-06
AT1G58420	Uncharacterised conserved protein UCP031279	2.79842	0.000334209
AT5G03140	Concanavalin A-like lectin protein kinase family protein	2.79529	0.000419955
AT3G54950	patatin-like protein 6	2.78895	8.32163e-10
AT2G26680	0	2.78761	1.75571e-12
AT4G28310	0	2.78507	0.00380808
AT5G12890	UDP-Glycosyltransferase superfamily protein	2.78097	7.7538e-13
AT2G22900	Galactosyl transferase GMA12/MNN10 family protein	2.77926	3.43636e-12
AT5G51920	Pyridoxal phosphate (PLP)-dependent transferases superfamily protein	2.7721	1.61524e-07
AT2G25790	Leucine-rich receptor-like protein kinase family protein	2.77149	1.0955e-05
AT1G23560	Domain of unknown function (DUF220)	2.76762	0.000236868
AT4G38070	basic helix-loop-helix (bHLH) DNA-binding superfamily protein	2.76225	5.85898e-07
AT3G25730	ethylene response DNA binding factor 3	2.76187	0
AT4G05440	temperature sensing protein-related	2.76116	2.90836e-09
AT2G40380	prenylated RAB acceptor 1.B2	2.76092	7.43432e-10
AT5G67190	DREB and EAR motif protein 2	2.76036	4.29059e-06
AT1G25400	0	2.7598	2.03037e-05
AT4G27840	SNARE-like superfamily protein	2.75958	5.08121e-05
AT4G34588	conserved peptide upstream open reading frame 2	2.75515	2.60021e-06
AT1G20823	RING/U-box superfamily protein	2.74994	4.46697e-05
AT1G25560	AP2/B3 transcription factor family protein	2.74953	8.63531e-13
AT3G23170	0	2.74726	1.82523e-05
AT3G46550	Fasciclin-like arabinogalactan family protein	2.74597	6.15596e-12
AT4G01950	glycerol-3-phosphate acyltransferase 3	2.74587	4.98174e-05
AT5G11510	myb domain protein 3r-4	2.74502	1.72768e-11
AT5G25830	GATA transcription factor 12	2.74453	3.92188e-06
AT2G01505	CLAVATA3/ESR-RELATED 16	2.7432	0.000223093
AT3G60200	0	2.74231	1.99063e-12
AT1G29300	Plant protein of unknown function (DUF641)	2.74076	1.34709e-08
AT3G52500	Eukaryotic aspartyl protease family protein	2.73936	0
AT3G59940	Galactose oxidase/kelch repeat superfamily protein	2.73934	5.42133e-07
AT5G07820	Plant calmodulin-binding protein-related	2.73755	7.39805e-09
AT2G03480	QUASIMODO2 LIKE 2	2.73682	2.44555e-07
AT3G15500	NAC domain containing protein 3	2.73555	1.04354e-05
AT5G62770	Protein of unknown function (DUF1645)	2.73532	0.000620524
AT1G28360	ERF domain protein 12	2.73416	5.6769e-11
AT2G34650	Protein kinase superfamily protein	2.73357	5.29354e-13
AT5G62350	Plant invertase/pectin methylesterase inhibitor superfamily protein	2.72813	2.3823e-06
AT5G17600	RING/U-box superfamily protein	2.72783	1.77532e-06
AT4G37790	Homeobox-leucine zipper protein family	2.72721	1.61484e-06
AT1G69430	0	2.72713	0.000653625
AT2G38380	Peroxidase superfamily protein	2.72466	0.000349183
AT3G11650	NDR1/HIN1-like 2	2.72329	4.16783e-06
AT1G76500	Predicted AT-hook DNA-binding family protein	2.72194	1.29385e-09
AT5G42020	Heat shock protein 70 (Hsp 70) family protein	2.72056	0
AT1G70460	root hair specific 10	2.71952	1.01413e-05
AT1G74380	xyloglucan xylosyltransferase 5	2.71565	0
AT5G49280	hydroxyproline-rich glycoprotein family protein	2.71514	0
AT2G18470	roline-rich extensin-like receptor kinase 4	2.71075	2.22179e-05
AT3G26020	Protein phosphatase 2A regulatory B subunit family protein	2.71012	6.87539e-12
AT3G13720	PRA1 (Prenylated rab acceptor) family protein	2.70815	1.15719e-08
AT1G28280	VQ motif-containing protein	2.70674	0
AT4G00340	receptor-like protein kinase 4	2.70525	0
AT2G30230	0	2.70326	8.9301e-06
AT3G28340	galacturonosyltransferase-like 10	2.69866	8.05993e-11
AT4G09030	arabinogalactan protein 10	2.6949	0
AT2G29740	UDP-glucosyl transferase 71C2	2.69403	4.54489e-06
AT5G16000	NSP-interacting kinase 1	2.69383	0
AT3G51790	transmembrane protein G1P-related 1	2.6925	4.07168e-11
AT1G64080	0	2.69249	5.4845e-14
AT3G02120	hydroxyproline-rich glycoprotein family protein	2.68975	1.70812e-11
AT5G52860	ABC-2 type transporter family protein	2.68899	1.47045e-11
AT5G38700	0	2.68846	5.0093e-11
AT5G09463	conserved peptide upstream open reading frame 41	2.68665	0.000560198
AT5G45340	cytochrome P450, family 707, subfamily A, polypeptide 3	2.68517	3.93376e-10
AT3G49970	Phototropic-responsive NPH3 family protein	2.68049	0.000438767
AT5G18670	beta-amylase 3	2.67474	3.81121e-05
AT3G11430	glycerol-3-phosphate acyltransferase 5	2.67319	0.000607964
AT4G39840	0	2.67134	0
AT1G32330	heat shock transcription factor A1D	2.66978	1.39036e-09
AT1G12420	ACT domain repeat 8	2.66833	3.311e-07
AT4G27280	Calcium-binding EF-hand family protein	2.66797	4.30247e-09
AT2G44670	Protein of unknown function (DUF581)	2.66598	0
AT2G23060	Acyl-CoA N-acyltransferases (NAT) superfamily protein	2.66525	0.000233326
AT3G27960	Tetratricopeptide repeat (TPR)-like superfamily protein	2.66331	0
AT1G74110	cytochrome P450, family 78, subfamily A, polypeptide 10	2.66178	0.00582363
AT1G03730	0	2.66134	1.19239e-07
AT3G60960	Tetratricopeptide repeat (TPR)-like superfamily protein	2.65945	1.09982e-05
AT2G46310	cytokinin response factor 5	2.65741	2.34083e-06
AT5G39990	Core-2/I-branching beta-1,6-N-acetylglucosaminyltransferase family protein	2.6551	6.45328e-09
AT4G01680	myb domain protein 55	2.65428	0.0035354
AT1G48000	myb domain protein 112	2.64663	0.000231576
AT2G37670	Transducin/WD40 repeat-like superfamily protein	2.64475	4.92585e-07
AT4G39180	Sec14p-like phosphatidylinositol transfer family protein	2.64415	0.000182489
AT1G24822	0	2.64339	0.000775437
AT3G55840	Hs1pro-1 protein	2.6412	0.000501747
AT1G62300	WRKY family transcription factor	2.63655	9.32124e-05
AT3G50060	myb domain protein 77	2.63317	7.23621e-12
AT1G33600	Leucine-rich repeat (LRR) family protein	2.62779	4.95046e-05
AT5G16170	Core-2/I-branching beta-1,6-N-acetylglucosaminyltransferase family protein	2.62723	6.75578e-05
AT5G62550	0	2.62587	2.80569e-10
AT2G43870	Pectin lyase-like superfamily protein	2.62298	0.000141858
AT3G52470	Late embryogenesis abundant (LEA) hydroxyproline-rich glycoprotein family	2.62223	0
AT5G10390	Histone superfamily protein	2.61984	2.66454e-15
AT1G70140	formin 8	2.61972	1.04837e-09
AT1G61255	0	2.61964	0.000725663
AT5G18600	Thioredoxin superfamily protein	2.6181	0.0319326
AT4G35110	Arabidopsis phospholipase-like protein (PEARLI 4) family	2.61679	0.000883409
AT3G15670	Late embryogenesis abundant protein (LEA) family protein	2.61403	0.00345987
AT2G26440	Plant invertase/pectin methylesterase inhibitor superfamily	2.61183	0
AT4G34710	arginine decarboxylase 2	2.61093	0.00299343
AT4G35380	SEC7-like guanine nucleotide exchange family protein	2.60432	4.155e-06
AT2G46680	homeobox 7	2.60369	0
AT2G05940	Protein kinase superfamily protein	2.60179	3.85135e-10
AT2G39705	ROTUNDIFOLIA like 8	2.59902	4.65036e-06
AT4G31730	glutamine dumper 1	2.59651	2.81432e-06
AT3G06750	hydroxyproline-rich glycoprotein family protein	2.5962	3.57703e-11
AT2G34920	RING/U-box superfamily protein	2.59472	0.000884781
AT3G25870	0	2.59137	0.00183236
AT1G67470	Protein kinase superfamily protein	2.59019	0.000600114
AT3G46540	ENTH/VHS family protein	2.58881	6.8125e-08
AT1G35720	annexin 1	2.58522	0
AT4G37750	Integrase-type DNA-binding superfamily protein	2.5829	3.10662e-07
AT1G73640	RAB GTPase homolog A6A	2.58147	0.000348509
AT1G68550	Integrase-type DNA-binding superfamily protein	2.5807	8.39983e-09
AT4G13710	Pectin lyase-like superfamily protein	2.58029	0.00065295
AT5G40390	Raffinose synthase family protein	2.57392	0.000123125
AT4G05100	myb domain protein 74	2.57185	0.00116907
AT4G26960	0	2.57073	6.25755e-05
AT1G55450	S-adenosyl-L-methionine-dependent methyltransferases superfamily protein	2.57	9.83577e-05
AT2G40540	potassium transporter 2	2.56841	0
AT2G47270	sequence-specific DNA binding transcription factors;transcription regulators	2.56394	7.72214e-08
AT5G59350	0	2.5594	4.82047e-10
AT5G52990	SNARE-like superfamily protein	2.55823	3.23891e-06
AT5G35735	Auxin-responsive family protein	2.55573	5.4345e-09
AT2G25060	early nodulin-like protein 14	2.55545	8.95573e-12
AT5G49448	conserved peptide upstream open reading frame 4	2.55412	0.00215906
AT1G13250	galacturonosyltransferase-like 3	2.55152	2.38564e-09
AT1G80840	WRKY DNA-binding protein 40	2.55118	3.1117e-09
AT5G09462	conserved peptide upstream open reading frame 42	2.54819	0.000457779
AT3G52605	other RNA	2.54735	0.000812312
AT1G49500	0	2.54548	0.000310199
AT3G28580	P-loop containing nucleoside triphosphate hydrolases superfamily protein	2.54409	0.00751171
AT1G20510	OPC-8:0 CoA ligase1	2.54217	5.32181e-11
AT2G25250	0	2.54157	4.43563e-11
AT1G44100	amino acid permease 5	2.54079	1.89777e-08
AT4G35080	high-affinity nickel-transport family protein	2.53923	0
AT3G19470	F-box and associated interaction domains-containing protein	2.53598	0.0030217
AT5G52950	0	2.5355	0.000336349
AT3G03280	0	2.53377	0.0015918
AT2G16580	SAUR-like auxin-responsive protein family	2.53335	5.17976e-08
AT2G16270	0	2.53287	3.30926e-06
AT1G32640	Basic helix-loop-helix (bHLH) DNA-binding family protein	2.53249	2.07598e-08
AT1G05590	beta-hexosaminidase 2	2.5317	8.53959e-07
AT1G14240	GDA1/CD39 nucleoside phosphatase family protein	2.53147	0.00186611
AT1G54990	alpha/beta-Hydrolases superfamily protein	2.53098	0
AT2G37040	PHE ammonia lyase 1	2.53087	0.00393011
AT1G53708	ROTUNDIFOLIA like 9	2.52924	4.66387e-10
AT1G23790	Plant protein of unknown function (DUF936)	2.52899	0.000217385
AT2G39650	Protein of unknown function (DUF506)	2.52616	0.00140178
AT5G59520	ZRT/IRT-like protein 2	2.52465	2.21237e-05
AT2G28440	proline-rich family protein	2.524	0.000522973
AT3G05340	Tetratricopeptide repeat (TPR)-like superfamily protein	2.52184	0.00849302
AT5G64640	Plant invertase/pectin methylesterase inhibitor superfamily	2.5217	5.67712e-05
AT5G65830	receptor like protein 57	2.52134	3.66836e-06
AT4G20840	FAD-binding Berberine family protein	2.52038	0.000963267
AT3G29360	UDP-glucose 6-dehydrogenase family protein	2.52027	0
AT5G07000	sulfotransferase 2B	2.51872	0.000189082
AT2G47140	NAD(P)-binding Rossmann-fold superfamily protein	2.51559	0
AT4G31910	HXXXD-type acyl-transferase family protein	2.51414	0.00627621
AT3G50410	OBF binding protein 1	2.51407	2.27929e-12
AT4G04490	cysteine-rich RLK (RECEPTOR-like protein kinase) 36	2.50921	0.000583448
AT5G36220	cytochrome p450 81d1	2.50865	0.000272281
AT1G21910	Integrase-type DNA-binding superfamily protein	2.50784	6.33402e-06
AT3G59290	ENTH/VHS family protein	2.50713	6.38738e-10
AT3G56950	small and basic intrinsic protein 2;1	2.50707	0.000106034
AT1G02420	Pentatricopeptide repeat (PPR) superfamily protein	2.50435	0.00128091
AT4G28630	ABC transporter of the mitochondrion 1	2.50282	1.59538e-06
AT3G60440	Phosphoglycerate mutase family protein	2.50258	5.42708e-08
AT1G64610	Transducin/WD40 repeat-like superfamily protein	2.50244	1.74379e-06
AT3G12700	Eukaryotic aspartyl protease family protein	2.5018	4.24815e-08
AT5G22070	Core-2/I-branching beta-1,6-N-acetylglucosaminyltransferase family protein	2.49968	3.77476e-13
AT1G29290	0	2.49952	8.55039e-05
AT1G74370	RING/U-box superfamily protein	2.49844	0.000530863
AT3G11320	Nucleotide-sugar transporter family protein	2.49194	4.66633e-09
AT3G53000	phloem protein 2-A15	2.48891	3.54244e-05
AT1G62085	Mitochondrial transcription termination factor family protein	2.48826	0.00470112
AT4G18890	BES1/BZR1 homolog 3	2.48446	7.96296e-12
AT5G18700	Protein kinase family protein with ARM repeat domain	2.48316	5.87481e-09
AT3G57450	0	2.48262	3.26529e-09
AT1G25360	Pentatricopeptide repeat (PPR) superfamily protein	2.48169	0.00556829
AT3G22600	Bifunctional inhibitor/lipid-transfer protein/seed storage 2S albumin superfamily protein	2.47938	2.89642e-09
AT3G05470	Actin-binding FH2 (formin homology 2) family protein	2.4783	1.12384e-06
AT4G27560	UDP-Glycosyltransferase superfamily protein	2.47561	0.0119605
AT1G12020	0	2.47557	3.01544e-09
AT2G22560	Kinase interacting (KIP1-like) family protein	2.47383	8.5681e-07
AT5G13910	Integrase-type DNA-binding superfamily protein	2.47327	3.26226e-06
AT5G46080	Protein kinase superfamily protein	2.47259	0.00787967
AT3G52370	FASCICLIN-like arabinogalactan protein 15 precursor	2.47187	0.00282258
AT1G22490	basic helix-loop-helix (bHLH) DNA-binding superfamily protein	2.47182	1.26098e-06
AT5G58670	phospholipase C1	2.47182	0.000982409
AT2G47860	Phototropic-responsive NPH3 family protein	2.46982	0
AT3G61850	Dof-type zinc finger DNA-binding family protein	2.46756	2.44116e-07
AT3G22968	conserved peptide upstream open reading frame 59	2.46679	1.05272e-06
AT1G70550	Protein of Unknown Function (DUF239)	2.4653	0.00461131
AT2G40610	expansin A8	2.46432	0.000143296
AT5G54300	Protein of unknown function (DUF761)	2.45856	6.2827e-10
AT5G02590	Tetratricopeptide repeat (TPR)-like superfamily protein	2.45826	0.00225714
AT5G49690	UDP-Glycosyltransferase superfamily protein	2.45522	5.82472e-06
AT1G72510	Protein of unknown function (DUF1677)	2.45514	7.22913e-09
AT4G30370	RING/U-box superfamily protein	2.45246	0.000191011
AT3G22970	Protein of unknown function (DUF506)	2.45218	7.74757e-06
AT5G16200	50S ribosomal protein-related	2.45166	9.46651e-06
AT5G12880	proline-rich family protein	2.45026	0.0017306
AT1G71970	0	2.44979	0.000766612
AT3G59080	Eukaryotic aspartyl protease family protein	2.44678	9.98398e-08
AT1G28190	0	2.44653	6.89697e-11
AT4G18350	nine-cis-epoxycarotenoid dioxygenase 2	2.44484	0.000142366
AT5G09445	0	2.44443	0.00812384
AT5G08200	peptidoglycan-binding LysM domain-containing protein	2.44224	8.38328e-08
AT1G21651	zinc ion binding	2.44122	0.00122192
AT1G67900	Phototropic-responsive NPH3 family protein	2.44081	1.28807e-10
AT3G20015	Eukaryotic aspartyl protease family protein	2.43967	0.000121519
AT1G29280	WRKY DNA-binding protein 65	2.43798	4.61581e-10
AT2G18700	trehalose phosphatase/synthase 11	2.43649	0.0178508
AT3G14920	Peptide-N4-(N-acetyl-beta-glucosaminyl)asparagine amidase A protein	2.4355	7.00232e-08
AT1G78860	D-mannose binding lectin protein with Apple-like carbohydrate-binding domain	2.43503	0.00493592
AT4G05070	Wound-responsive family protein	2.43357	5.38773e-10
AT1G51640	exocyst subunit exo70 family protein G2	2.43089	0.000370719
AT3G05320	O-fucosyltransferase family protein	2.43039	2.73061e-06
AT4G37450	arabinogalactan protein 18	2.43039	0
AT2G36300	Integral membrane Yip1 family protein	2.43024	2.93419e-09
AT4G28240	Wound-responsive family protein	2.42799	0
AT5G44370	phosphate transporter 4;6	2.42777	2.41408e-06
AT2G17630	Pyridoxal phosphate (PLP)-dependent transferases superfamily protein	2.42754	2.40403e-11
AT2G32280	Protein of unknown function (DUF1218)	2.42291	8.71847e-07
AT3G23740	0	2.41972	0.00095376
AT2G40110	Yippee family putative zinc-binding protein	2.41878	0.001341
AT5G48800	Phototropic-responsive NPH3 family protein	2.4186	2.34035e-13
AT3G50930	cytochrome BC1 synthesis	2.4182	4.40272e-07
AT1G55210	Disease resistance-responsive (dirigent-like protein) family protein	2.41785	0.00293476
AT2G32020	Acyl-CoA N-acyltransferases (NAT) superfamily protein	2.41631	0.000200486
AT5G18520	Lung seven transmembrane receptor family protein	2.41235	7.1565e-13
AT2G17880	Chaperone DnaJ-domain superfamily protein	2.41009	0.00055847
AT3G25890	Integrase-type DNA-binding superfamily protein	2.40949	2.22045e-16
AT1G51170	Protein kinase superfamily protein	2.40892	7.5473e-13
AT5G37540	Eukaryotic aspartyl protease family protein	2.40876	4.16667e-06
AT5G67540	Arabinanase/levansucrase/invertase	2.4074	1.41911e-07
AT5G40405	Tetratricopeptide repeat (TPR)-like superfamily protein	2.40216	0.00528242
AT4G39790	Protein of unknown function (DUF630 and DUF632)	2.40101	0.0012575
AT1G63000	nucleotide-rhamnose synthase/epimerase-reductase	2.40091	3.9968e-15
AT5G09461	conserved peptide upstream open reading frame 43	2.4006	2.02193e-05
AT2G32560	F-box family protein	2.39985	0
AT5G46740	ubiquitin-specific protease 21	2.39958	0.000279844
AT1G16630	0	2.39928	7.94273e-07
AT5G25820	Exostosin family protein	2.39778	0.00153645
AT5G62800	Protein with RING/U-box and TRAF-like domains	2.39732	0.00279152
AT3G60680	Plant protein of unknown function (DUF641)	2.3972	0.000452859
AT2G46630	0	2.39638	4.79851e-09
AT5G26340	Major facilitator superfamily protein	2.39539	0.00277006
AT4G15800	ralf-like 33	2.39015	7.8586e-12
AT5G42720	Glycosyl hydrolase family 17 protein	2.38872	0.00142351
AT5G24030	SLAC1 homologue 3	2.38416	2.22045e-15
AT4G33050	calmodulin-binding family protein	2.38172	3.55586e-07
AT2G28400	Protein of unknown function, DUF584	2.38087	2.08305e-06
AT5G22630	arogenate dehydratase 5	2.37964	2.64713e-09
AT1G69810	WRKY DNA-binding protein 36	2.37863	0.000326037
AT4G09890	Protein of unknown function (DUF3511)	2.37824	0.00155672
AT1G31320	LOB domain-containing protein 4	2.37783	3.58602e-13
AT2G26110	Protein of unknown function (DUF761)	2.37589	4.40539e-07
AT3G28180	Cellulose-synthase-like C4	2.37476	2.15873e-08
AT1G01130	0	2.37429	0.00429544
AT5G14150	Protein of unknown function, DUF642	2.37358	0.00454213
AT5G19100	Eukaryotic aspartyl protease family protein	2.37207	0.0172026
AT3G43270	Plant invertase/pectin methylesterase inhibitor superfamily	2.37149	0.000239816
AT4G19950	0	2.37124	0.00147664
AT2G18735	other RNA	2.37116	0.00141542
AT5G39850	Ribosomal protein S4	2.37088	1.26143e-06
AT1G26650	0	2.36806	9.08232e-06
AT2G23300	Leucine-rich repeat protein kinase family protein	2.36712	0.00459428
AT1G57610	Protein of unknown function (DUF607)	2.36669	9.58133e-05
AT5G53280	plastid division1	2.36305	1.30825e-05
AT5G40250	RING/U-box superfamily protein	2.36113	3.46967e-12
AT2G04380	0	2.36051	0.00319651
AT1G15580	indole-3-acetic acid inducible 5	2.35835	0.000486532
AT1G60890	Phosphatidylinositol-4-phosphate 5-kinase family protein	2.35606	5.53828e-07
AT2G36880	methionine adenosyltransferase 3	2.35446	9.10383e-15
AT3G18490	Eukaryotic aspartyl protease family protein	2.3516	1.3299e-05
AT3G19200	0	2.35154	0
AT5G14780	formate dehydrogenase	2.34789	0.0251738
AT3G13160	Tetratricopeptide repeat (TPR)-like superfamily protein	2.34742	1.25451e-09
AT3G13380	BRI1-like 3	2.34725	1.9984e-15
AT1G31817	Ribosomal L18p/L5e family protein	2.34655	1.53409e-07
AT5G64340	sequence-specific DNA binding transcription factors;transcription regulators	2.3455	6.35068e-11
AT1G22360	UDP-glucosyl transferase 85A2	2.3455	2.04281e-14
AT4G39670	Glycolipid transfer protein (GLTP) family protein	2.34547	8.45675e-07
AT2G44830	Protein kinase superfamily protein	2.3452	0
AT1G80510	Transmembrane amino acid transporter family protein	2.34509	7.30335e-06
AT4G18340	Glycosyl hydrolase superfamily protein	2.34179	3.47796e-05
AT2G37750	0	2.34097	0.0120073
AT5G64343	conserved peptide upstream open reading frame 38	2.33979	2.1279e-11
AT3G02230	reversibly glycosylated polypeptide 1	2.33906	1.50724e-12
AT4G12300	cytochrome P450, family 706, subfamily A, polypeptide 4	2.33865	1.9374e-08
AT1G73880	UDP-glucosyl transferase 89B1	2.33707	1.25612e-08
AT4G31110	Wall-associated kinase family protein	2.33559	0.000627081
AT2G34355	Major facilitator superfamily protein	2.33466	0.000546582
AT3G19370	Plant protein of unknown function (DUF869)	2.33435	1.24345e-14
AT4G22320	0	2.3343	0.00169267
AT3G19030	0	2.33405	0.0051253
AT1G48120	hydrolases;protein serine/threonine phosphatases	2.33356	0.000242047
AT5G61810	Mitochondrial substrate carrier family protein	2.33249	0.00125491
AT5G59020	Protein of unknown function (DUF3527)	2.3324	0.00131043
AT3G61060	phloem protein 2-A13	2.32961	0.000944076
AT5G23280	TCP family transcription factor	2.32939	5.56948e-05
AT1G78310	VQ motif-containing protein	2.32932	1.04894e-05
AT4G09500	UDP-Glycosyltransferase superfamily protein	2.32888	0.000264636
AT1G61667	Protein of unknown function, DUF538	2.3288	9.38531e-06
AT5G15948	conserved peptide upstream open reading frame 10	2.32573	0.031298
AT5G15490	UDP-glucose 6-dehydrogenase family protein	2.32547	9.7848e-08
AT2G34340	Protein of unknown function, DUF584	2.32491	6.3487e-11
AT1G61360	S-locus lectin protein kinase family protein	2.3234	0.00275308
AT2G44790	uclacyanin 2	2.32081	0.0152279
AT4G31920	response regulator 10	2.31943	3.99831e-08
AT4G26660	0	2.31919	1.11313e-10
AT1G09950	RESPONSE TO ABA AND SALT 1	2.31897	0.00325524
AT3G03000	EF hand calcium-binding protein family	2.31585	0.00328518
AT3G17520	Late embryogenesis abundant protein (LEA) family protein	2.31533	0.00856493
AT5G19120	Eukaryotic aspartyl protease family protein	2.31393	0.00677891
AT5G56250	hapless 8	2.31218	1.11475e-05
AT1G10720	BSD domain-containing protein	2.31172	1.03441e-06
AT1G62950	leucine-rich repeat transmembrane protein kinase family protein	2.31138	0.00399176
AT3G03680	C2 calcium/lipid-binding plant phosphoribosyltransferase family protein	2.30957	1.98769e-09
AT3G12915	Ribosomal protein S5/Elongation factor G/III/V family protein	2.3084	0.00181266
AT3G44720	arogenate dehydratase 4	2.30638	1.18144e-10
AT5G64341	conserved peptide upstream open reading frame 40	2.30429	3.56992e-11
AT5G45420	Duplicated homeodomain-like superfamily protein	2.3038	2.15079e-08
AT3G27210	0	2.30314	0.000504706
AT3G03050	cellulose synthase-like D3	2.30278	0
AT5G04820	ovate family protein 13	2.30252	0.000194452
AT5G06760	Late Embryogenesis Abundant 4-5	2.30183	0.0206206
AT5G42440	Protein kinase superfamily protein	2.3002	0.00323663
AT5G58660	2-oxoglutarate (2OG) and Fe(II)-dependent oxygenase superfamily protein	2.29988	0.000106036
AT5G03080	Phosphatidic acid phosphatase (PAP2) family protein	2.29911	3.13349e-11
AT2G47550	Plant invertase/pectin methylesterase inhibitor superfamily	2.29767	0.0198749
AT1G02816	Protein of unknown function, DUF538	2.29714	8.66038e-07
AT4G35320	0	2.29653	6.0063e-05
AT4G06744	Leucine-rich repeat (LRR) family protein	2.29513	0.00803572
AT4G32290	Core-2/I-branching beta-1,6-N-acetylglucosaminyltransferase family protein	2.29503	0
AT5G45750	RAB GTPase homolog A1C	2.29434	2.22045e-16
AT3G05390	0	2.29352	0.000275517
AT1G31335	0	2.29276	4.26585e-06
AT3G20100	cytochrome P450, family 705, subfamily A, polypeptide 19	2.29197	0
AT4G34630	0	2.29094	6.38502e-05
AT4G13840	HXXXD-type acyl-transferase family protein	2.29082	0.00322868
AT4G37730	basic leucine-zipper 7	2.28841	0.00544889
AT1G22600	Late embryogenesis abundant protein (LEA) family protein	2.28753	0.0173912
AT1G18580	galacturonosyltransferase 11	2.28714	7.60451e-09
AT5G66460	Glycosyl hydrolase superfamily protein	2.28668	0.000716163
AT4G27590	Heavy metal transport/detoxification superfamily protein	2.28325	0.00559827
AT1G79330	metacaspase 5	2.28287	0.00210122
AT4G23190	cysteine-rich RLK (RECEPTOR-like protein kinase) 11	2.28268	0.0019856
AT4G31550	WRKY DNA-binding protein 11	2.28226	2.43129e-08
AT3G09925	Pollen Ole e 1 allergen and extensin family protein	2.28163	0.0262052
AT5G52180	0	2.28124	4.23154e-07
AT5G65630	global transcription factor group E7	2.28109	1.15438e-09
AT1G74750	Pentatricopeptide repeat (PPR) superfamily protein	2.28034	0.000408215
AT5G03510	C2H2-type zinc finger family protein	2.27807	0.000962218
AT5G40140	RING/U-box superfamily protein with ARM repeat domain	2.27706	0.00154804
AT1G13360	0	2.2749	0
AT5G37770	EF hand calcium-binding protein family	2.2743	4.54099e-07
AT3G52110	0	2.27389	0.000197943
AT3G48090	alpha/beta-Hydrolases superfamily protein	2.27293	3.30613e-07
AT5G39250	F-box family protein	2.27249	0.00502243
AT2G45210	SAUR-like auxin-responsive protein family	2.27162	0.00421025
AT3G03130	0	2.27145	8.06476e-05
AT3G19390	Granulin repeat cysteine protease family protein	2.27131	8.88178e-16
AT1G23030	ARM repeat superfamily protein	2.27084	3.30005e-05
AT4G36380	Cytochrome P450 superfamily protein	2.27077	0.00187151
AT3G07000	Cysteine/Histidine-rich C1 domain family protein	2.27033	0.00124605
AT3G50650	GRAS family transcription factor	2.27018	5.34552e-06
AT1G14180	RING/U-box superfamily protein	2.26788	0.00238296
AT4G16790	hydroxyproline-rich glycoprotein family protein	2.26738	7.03801e-06
AT5G12170	CRT (chloroquine-resistance transporter)-like transporter 3	2.26694	0.0143292
AT4G37520	Peroxidase superfamily protein	2.26549	0.027664
AT1G73740	UDP-Glycosyltransferase superfamily protein	2.26378	0.00145893
AT1G16220	Protein phosphatase 2C family protein	2.26352	0.000822847
AT1G51660	mitogen-activated protein kinase kinase 4	2.26294	1.44786e-06
AT1G74640	alpha/beta-Hydrolases superfamily protein	2.26282	5.13584e-06
AT4G08850	Leucine-rich repeat receptor-like protein kinase family protein	2.26099	6.76273e-05
AT2G38050	3-oxo-5-alpha-steroid 4-dehydrogenase family protein	2.26088	0.000507163
AT1G09460	Carbohydrate-binding X8 domain superfamily protein	2.26068	2.57997e-08
AT3G18130	receptor for activated C kinase 1C	2.26062	1.55209e-13
AT5G40450	0	2.25933	1.28336e-09
AT1G01180	S-adenosyl-L-methionine-dependent methyltransferases superfamily protein	2.25677	0.00117694
AT2G41900	CCCH-type zinc finger protein with ARM repeat domain	2.25623	2.0824e-09
AT3G25545	0	2.25562	4.09544e-05
AT3G57790	Pectin lyase-like superfamily protein	2.25219	4.81434e-05
AT3G55730	myb domain protein 109	2.25173	0.00302475
AT5G49700	Predicted AT-hook DNA-binding family protein	2.25165	2.57576e-08
AT4G31100	wall-associated kinase, putative	2.25145	0.000289627
AT1G29025	Calcium-binding EF-hand family protein	2.25065	0.0039198
AT3G02790	zinc finger (C2H2 type) family protein	2.24952	0.000108105
AT1G18480	Calcineurin-like metallo-phosphoesterase superfamily protein	2.24943	9.01379e-08
AT4G39510	cytochrome P450, family 96, subfamily A, polypeptide 12	2.24918	6.35719e-06
AT5G40720	Domain of unknown function (DUF23)	2.24825	0.00420478
AT2G34930	disease resistance family protein / LRR family protein	2.24535	8.95052e-05
AT2G37650	GRAS family transcription factor	2.24515	6.67232e-06
AT5G59700	Protein kinase superfamily protein	2.24506	0.0066675
AT2G39980	HXXXD-type acyl-transferase family protein	2.24439	0.0017666
AT4G29190	Zinc finger C-x8-C-x5-C-x3-H type family protein	2.2429	0.0424167
AT5G22890	C2H2 and C2HC zinc fingers superfamily protein	2.24268	0.00155651
AT1G08160	Late embryogenesis abundant (LEA) hydroxyproline-rich glycoprotein family	2.23916	0.00252895
AT3G17420	glyoxysomal protein kinase 1	2.23884	6.02417e-08
AT1G18570	myb domain protein 51	2.23625	0.00129355
AT4G28790	basic helix-loop-helix (bHLH) DNA-binding superfamily protein	2.23622	7.78541e-05
AT1G01900	subtilase family protein	2.2359	0.00114986
AT2G27140	HSP20-like chaperones superfamily protein	2.23561	0.00054378
AT1G70340	Plant protein of unknown function (DUF936)	2.23547	0.00222935
AT3G29034	0	2.23455	0.00435177
AT3G26170	cytochrome P450, family 71, subfamily B, polypeptide 19	2.23411	0.000299363
AT5G57270	Core-2/I-branching beta-1,6-N-acetylglucosaminyltransferase family protein	2.234	0.00191604
AT5G09970	cytochrome P450, family 78, subfamily A, polypeptide 7	2.23302	0.00493118
AT5G56120	0	2.23262	1.17618e-08
AT5G01910	0	2.23258	0.00181343
AT1G70750	Protein of unknown function, DUF593	2.23134	1.01412e-05
AT5G12970	Calcium-dependent lipid-binding (CaLB domain) plant phosphoribosyltransferase family protein	2.23019	8.08143e-07
AT1G18740	Protein of unknown function (DUF793)	2.22976	7.5107e-06
AT2G28790	Pathogenesis-related thaumatin superfamily protein	2.22972	0
AT1G73810	Core-2/I-branching beta-1,6-N-acetylglucosaminyltransferase family protein	2.22821	0.00462287
AT5G17350	0	2.22782	0.000477947
AT1G30730	FAD-binding Berberine family protein	2.22725	0.00261155
AT4G26540	Leucine-rich repeat receptor-like protein kinase family protein	2.22467	0.00281083
AT4G36610	alpha/beta-Hydrolases superfamily protein	2.22229	0.00362304
AT4G29950	Ypt/Rab-GAP domain of gyp1p superfamily protein	2.22189	3.92797e-12
AT3G09440	Heat shock protein 70 (Hsp 70) family protein	2.22065	3.11529e-13
AT5G23100	Protein of unknown function, DUF617	2.21958	1.03838e-05
AT3G11280	Duplicated homeodomain-like superfamily protein	2.21855	1.07805e-07
AT5G19080	RING/U-box superfamily protein	2.21815	5.85447e-07
AT3G09760	RING/U-box superfamily protein	2.21807	0.000300223
AT4G11650	osmotin 34	2.21748	4.61061e-08
AT2G01660	plasmodesmata-located protein 6	2.21494	0.000150918
AT4G37390	Auxin-responsive GH3 family protein	2.2143	4.22337e-05
AT2G38010	Neutral/alkaline non-lysosomal ceramidase	2.21403	0.00016626
AT1G32170	xyloglucan endotransglucosylase/hydrolase 30	2.21399	0.000621547
AT4G24260	glycosyl hydrolase 9A3	2.21369	0.00181655
AT4G22850	SNARE associated Golgi protein family	2.2121	0.000722994
AT5G05870	UDP-glucosyl transferase 76C1	2.21175	7.2157e-06
AT1G25390	Protein kinase superfamily protein	2.21117	2.50978e-05
AT3G04650	FAD/NAD(P)-binding oxidoreductase family protein	2.21086	0.00350922
AT5G43240	Protein of unknown function (DUF674)	2.20935	0.000101088
AT5G55730	FASCICLIN-like arabinogalactan 1	2.20829	2.33681e-05
AT1G80660	H(+)-ATPase 9	2.20612	2.03009e-05
AT3G56360	0	2.20572	2.47236e-07
AT5G11420	Protein of unknown function, DUF642	2.20509	0.0190967
AT1G74680	Exostosin family protein	2.20462	0.00054044
AT2G13820	Bifunctional inhibitor/lipid-transfer protein/seed storage 2S albumin superfamily protein	2.20457	2.05303e-08
AT5G25350	EIN3-binding F box protein 2	2.20449	0.0118587
AT5G25050	Major facilitator superfamily protein	2.20394	1.7187e-05
AT5G51350	Leucine-rich repeat transmembrane protein kinase family protein	2.20369	6.73794e-05
AT5G35160	Endomembrane protein 70 protein family	2.20326	0
AT1G49870	0	2.20272	2.38434e-07
AT1G64890	Major facilitator superfamily protein	2.19861	0.00134585
AT5G39580	Peroxidase superfamily protein	2.1979	0.0348979
AT3G21220	MAP kinase kinase 5	2.19787	8.64199e-07
AT4G32390	Nucleotide-sugar transporter family protein	2.19636	0
AT1G72010	TCP family transcription factor	2.19576	1.46672e-11
AT3G62270	HCO3- transporter family	2.19427	0.000111112
AT5G40540	Protein kinase superfamily protein	2.19419	0.000132771
AT2G01150	RING-H2 finger protein 2B	2.19367	3.48784e-06
AT5G54970	0	2.19261	5.60562e-05
AT4G30410	sequence-specific DNA binding transcription factors	2.19178	2.84671e-06
AT2G15320	Leucine-rich repeat (LRR) family protein	2.19175	8.127e-05
AT1G66890	0	2.19075	0.00629701
AT5G15050	Core-2/I-branching beta-1,6-N-acetylglucosaminyltransferase family protein	2.18867	0.00063822
AT2G33290	SU(VAR)3-9 homolog 2	2.18771	4.27957e-05
AT5G42130	Mitochondrial substrate carrier family protein	2.18767	1.64127e-05
AT2G16280	3-ketoacyl-CoA synthase 9	2.18613	1.12954e-10
AT4G32020	0	2.18581	0
AT5G53370	pectin methylesterase PCR fragment F	2.18504	0.000226004
AT5G66320	GATA transcription factor 5	2.18454	7.81577e-10
AT5G14950	golgi alpha-mannosidase II	2.18424	8.65308e-12
AT5G26270	0	2.18324	0.000936516
AT4G00900	ER-type Ca2+-ATPase 2	2.18205	1.10578e-13
AT1G77660	Histone H3 K4-specific methyltransferase SET7/9 family protein	2.18131	0.000707939
AT5G38220	alpha/beta-Hydrolases superfamily protein	2.18032	0.00116865
AT3G17680	Kinase interacting (KIP1-like) family protein	2.17676	0.000769293
AT3G29075	glycine-rich protein	2.17675	6.85341e-10
AT5G20050	Protein kinase superfamily protein	2.17571	7.11776e-05
AT3G01720	0	2.17548	5.72755e-10
AT2G39350	ABC-2 type transporter family protein	2.17394	7.16044e-06
AT2G04100	MATE efflux family protein	2.17386	0.010718
AT5G16250	0	2.17341	0
AT5G64620	cell wall / vacuolar inhibitor of fructosidase 2	2.17339	4.30578e-05
AT5G64342	conserved peptide upstream open reading frame 39	2.17333	6.65015e-10
AT5G17630	Nucleotide/sugar transporter family protein	2.17313	3.17524e-13
AT5G01850	Protein kinase superfamily protein	2.16927	0.000304626
AT1G61990	Mitochondrial transcription termination factor family protein	2.1686	0.000468283
AT5G35370	S-locus lectin protein kinase family protein	2.16798	3.11344e-09
AT2G16500	arginine decarboxylase 1	2.16762	0.000550614
AT5G20700	Protein of unknown function (DUF581)	2.16389	0.000177384
AT3G10530	Transducin/WD40 repeat-like superfamily protein	2.16344	0.00065261
AT5G67360	Subtilase family protein	2.16299	0
AT1G69330	RING/U-box superfamily protein	2.16241	0.00191462
AT3G19553	Amino acid permease family protein	2.16103	0.000287514
AT2G30160	Mitochondrial substrate carrier family protein	2.1606	0.000150269
AT2G03440	nodulin-related protein 1	2.15963	5.13284e-06
AT3G47250	Plant protein of unknown function (DUF247)	2.1585	0.00618163
AT5G17190	0	2.15658	2.22045e-16
AT5G41620	0	2.15627	2.79296e-08
AT1G02000	UDP-D-glucuronate 4-epimerase 2	2.15553	2.79143e-07
AT1G11800	endonuclease/exonuclease/phosphatase family protein	2.15288	0.00300526
AT3G56770	basic helix-loop-helix (bHLH) DNA-binding superfamily protein	2.15265	0.00190698
AT1G56660	0	2.15265	1.49831e-06
AT1G49320	unknown seed protein like 1	2.15224	0.00847023
AT1G28390	Protein kinase superfamily protein	2.15018	3.21299e-13
AT4G09420	Disease resistance protein (TIR-NBS class)	2.14914	0.00653556
AT5G42650	allene oxide synthase	2.14637	0.00132476
AT5G46700	Tetraspanin family protein	2.14572	9.57388e-11
AT4G35260	isocitrate dehydrogenase 1	2.14191	2.25682e-10
AT3G25290	Auxin-responsive family protein	2.14041	0
AT4G16660	heat shock protein 70 (Hsp 70) family protein	2.13877	0
AT5G04160	Nucleotide-sugar transporter family protein	2.13843	0.000217048
AT3G60980	Tetratricopeptide repeat (TPR)-like superfamily protein	2.13815	6.14146e-08
AT2G23200	Protein kinase superfamily protein	2.13717	0.0020541
AT2G05250	DNAJ heat shock N-terminal domain-containing protein	2.13716	0.00924823
AT1G23090	sulfate transporter 91	2.13638	0.00328363
AT1G22650	Plant neutral invertase family protein	2.13571	2.1367e-05
AT2G09795	other RNA	2.13528	0.00178749
AT5G67200	Leucine-rich repeat protein kinase family protein	2.13496	2.12104e-07
AT3G20898	0	2.13484	0.00247297
AT1G44350	IAA-leucine resistant (ILR)-like gene 6	2.13408	0.00510371
AT3G56810	0	2.13049	8.47433e-05
AT2G30360	SOS3-interacting protein 4	2.12956	1.91889e-06
AT1G49780	plant U-box 26	2.12924	0.00958333
AT3G13110	serine acetyltransferase 2;2	2.12906	2.44249e-15
AT4G18800	RAB GTPase homolog A1D	2.12807	6.716e-05
AT4G13650	Pentatricopeptide repeat (PPR) superfamily protein	2.12787	0.00168066
AT5G21070	0	2.12721	0.00309123
AT5G46520	Disease resistance protein (TIR-NBS-LRR class) family	2.12683	0.00117962
AT5G64080	Bifunctional inhibitor/lipid-transfer protein/seed storage 2S albumin superfamily protein	2.12653	2.14808e-10
AT5G49120	Protein of unknown function (DUF581)	2.12519	0.00136355
AT4G23730	Galactose mutarotase-like superfamily protein	2.1247	0.00094415
AT5G45100	SBP (S-ribonuclease binding protein) family protein	2.12425	0.000517858
AT2G17480	Seven transmembrane MLO family protein	2.12278	1.34251e-10
AT4G13990	Exostosin family protein	2.12265	1.50353e-06
AT1G10280	Core-2/I-branching beta-1,6-N-acetylglucosaminyltransferase family protein	2.12096	0.00188669
AT2G41780	0	2.12028	2.6332e-08
AT2G13600	Pentatricopeptide repeat (PPR) superfamily protein	2.12002	0.00728023
AT1G23760	BURP domain-containing protein	2.11945	0.00178997
AT5G59730	exocyst subunit exo70 family protein H7	2.11718	5.34659e-05
AT4G37160	SKU5 similar 15	2.11709	0.00973231
AT3G62420	basic region/leucine zipper motif 53	2.11681	1.41701e-06
AT2G02820	myb domain protein 88	2.11547	2.81093e-05
AT4G27652	0	2.11541	0.000229583
AT1G63310	0	2.11534	0.000620613
AT2G24050	MIF4G domain-containing protein / MA3 domain-containing protein	2.11517	5.65423e-08
AT2G05920	Subtilase family protein	2.11457	0
AT5G07320	Mitochondrial substrate carrier family protein	2.11319	1.21647e-05
AT1G22220	F-box family protein	2.11299	0.000265673
AT3G53650	Histone superfamily protein	2.11231	0.000337035
AT3G55340	phragmoplastin interacting protein 1	2.11012	4.42385e-07
AT4G18390	TEOSINTE BRANCHED 1, cycloidea and PCF transcription factor 2	2.10922	6.42436e-05
AT3G61550	RING/U-box superfamily protein	2.10812	0.000856796
AT1G19300	Nucleotide-diphospho-sugar transferases superfamily protein	2.10612	1.59367e-05
AT4G21910	MATE efflux family protein	2.10548	5.24349e-05
AT5G45400	Replication factor-A protein 1-related	2.10495	0.000538506
AT1G18550	ATP binding microtubule motor family protein	2.10406	0.000140043
AT3G07810	RNA-binding (RRM/RBD/RNP motifs) family protein	2.10277	3.15303e-14
AT3G47570	Leucine-rich repeat protein kinase family protein	2.10268	8.47227e-09
AT1G71400	receptor like protein 12	2.10134	0.00064572
AT1G23040	hydroxyproline-rich glycoprotein family protein	2.09933	1.49609e-09
AT5G10520	ROP binding protein kinases 1	2.09918	1.79969e-07
AT3G46820	type one serine/threonine protein phosphatase 5	2.09896	0.000546316
AT1G71040	Cupredoxin superfamily protein	2.09836	1.54099e-08
AT5G62940	Dof-type zinc finger DNA-binding family protein	2.09658	0.000424598
AT1G34670	myb domain protein 93	2.09645	0.00504634
AT1G23080	Auxin efflux carrier family protein	2.09502	5.28539e-05
AT5G59560	sensitivity to red light reduced protein (SRR1)	2.09308	7.20645e-05
AT5G66770	GRAS family transcription factor	2.09274	2.59945e-05
AT5G64572	other RNA	2.09212	0.0147657
AT1G63440	heavy metal atpase 5	2.0901	8.10265e-10
AT1G03560	Pentatricopeptide repeat (PPR-like) superfamily protein	2.08907	0.000213635
AT5G02480	HSP20-like chaperones superfamily protein	2.08865	1.02185e-12
AT1G02810	Plant invertase/pectin methylesterase inhibitor superfamily	2.08819	0.00775285
AT1G07090	Protein of unknown function (DUF640)	2.08803	0.000208555
AT5G06320	NDR1/HIN1-like 3	2.08765	9.66015e-05
AT1G32920	0	2.08731	1.16573e-13
AT4G12730	FASCICLIN-like arabinogalactan 2	2.08703	1.89626e-13
AT5G11970	Protein of unknown function (DUF3511)	2.08371	6.96615e-08
AT2G41770	Protein of unknown function (DUF288)	2.08285	3.05444e-07
AT4G13210	Pectin lyase-like superfamily protein	2.0815	3.53473e-06
AT2G40220	Integrase-type DNA-binding superfamily protein	2.07769	0.0056748
AT1G01300	Eukaryotic aspartyl protease family protein	2.07737	3.86358e-14
AT5G65510	AINTEGUMENTA-like 7	2.07524	0.000844902
AT1G53035	0	2.07511	0.00153569
AT1G73500	MAP kinase kinase 9	2.07391	4.23958e-06
AT2G04235	0	2.07316	0.00586117
AT4G29130	hexokinase 1	2.07215	0.000108185
AT1G60660	cytochrome B5-like protein	2.07155	5.4277e-06
AT3G19430	late embryogenesis abundant protein-related / LEA protein-related	2.07146	1.25424e-06
AT3G12870	0	2.07066	4.3619e-05
AT4G23640	Potassium transporter family protein	2.0706	9.26153e-09
AT3G24650	AP2/B3-like transcriptional factor family protein	2.06924	3.28105e-06
AT5G40830	S-adenosyl-L-methionine-dependent methyltransferases superfamily protein	2.06569	3.76732e-05
AT2G01950	BRI1-like 2	2.06486	1.48132e-06
AT5G61440	atypical CYS HIS rich thioredoxin 5	2.06443	0.00588843
AT3G13650	Disease resistance-responsive (dirigent-like protein) family protein	2.0636	0.00123749
AT1G01260	basic helix-loop-helix (bHLH) DNA-binding superfamily protein	2.06331	2.49664e-05
AT3G61810	Glycosyl hydrolase family 17 protein	2.06258	0.00263788
AT5G43400	Uncharacterised conserved protein UCP015417, vWA	2.06186	1.84764e-08
AT3G19360	Zinc finger (CCCH-type) family protein	2.06181	0.00240622
AT3G22142	Bifunctional inhibitor/lipid-transfer protein/seed storage 2S albumin superfamily protein	2.06157	0.013065
AT3G29400	exocyst subunit exo70 family protein E1	2.06062	9.53501e-05
AT4G32460	Protein of unknown function, DUF642	2.06037	0.0034904
AT5G11090	serine-rich protein-related	2.05888	0.000217242
AT4G25260	Plant invertase/pectin methylesterase inhibitor superfamily protein	2.05866	0.000206313
AT1G12500	Nucleotide-sugar transporter family protein	2.05739	1.6612e-05
AT3G28720	0	2.05702	4.55036e-12
AT1G10150	Carbohydrate-binding protein	2.05696	0.000152639
AT3G19380	plant U-box 25	2.05655	2.06501e-14
AT1G14080	fucosyltransferase 6	2.0563	2.42709e-05
AT1G35710	Protein kinase family protein with leucine-rich repeat domain	2.05601	0.00028692
AT5G45275	Major facilitator superfamily protein	2.05393	0.00708474
AT5G46780	VQ motif-containing protein	2.05245	0.00136196
AT1G24530	Transducin/WD40 repeat-like superfamily protein	2.052	0.000892823
AT3G50340	0	2.05193	0.0221916
AT5G63550	DEK domain-containing chromatin associated protein	2.05116	2.22951e-05
AT4G22580	Exostosin family protein	2.05103	0.000350402
AT2G19810	CCCH-type zinc finger family protein	2.05089	0.038922
AT3G54200	Late embryogenesis abundant (LEA) hydroxyproline-rich glycoprotein family	2.04965	2.80656e-06
AT5G20885	RING/U-box superfamily protein	2.04944	0.000219931
AT5G46270	Disease resistance protein (TIR-NBS-LRR class) family	2.04906	0.00780279
AT3G19010	2-oxoglutarate (2OG) and Fe(II)-dependent oxygenase superfamily protein	2.0482	1.69928e-06
AT5G51640	Plant protein of unknown function (DUF828)	2.04773	0.00127442
AT3G15210	ethylene responsive element binding factor 4	2.04758	8.45873e-05
AT3G52710	0	2.04715	1.50404e-06
AT2G33570	Domain of unknown function (DUF23)	2.04662	0.000326263
AT4G28570	Long-chain fatty alcohol dehydrogenase family protein	2.04575	6.80203e-07
AT3G57965	0	2.04574	0.00339629
AT5G40980	Protein of unknown function (DUF 3339)	2.04509	0.0106686
AT3G44430	0	2.04461	1.60822e-08
AT1G79340	metacaspase 4	2.04374	0
AT4G08170	Inositol 1,3,4-trisphosphate 5/6-kinase family protein	2.04371	0.00260638
AT5G11890	0	2.04321	1.13096e-08
AT5G39900	Small GTP-binding protein	2.04272	0.00377963
AT5G64430	Octicosapeptide/Phox/Bem1p family protein	2.04169	1.77636e-15
AT1G27050	homeobox protein 54	2.04145	0.00370625
AT1G79160	0	2.04091	7.83797e-05
AT2G27970	CDK-subunit 2	2.04076	0.00341478
AT5G12850	CCCH-type zinc finger protein with ARM repeat domain	2.04063	1.75193e-12
AT1G33470	RNA-binding (RRM/RBD/RNP motifs) family protein	2.03996	0
AT5G07340	Calreticulin family protein	2.0393	5.24962e-09
AT1G61980	Mitochondrial transcription termination factor family protein	2.03823	0.000544543
AT1G18600	RHOMBOID-like protein 12	2.03673	0.0100584
AT5G42680	Protein of unknown function, DUF617	2.03631	0.0362525
AT3G57490	Ribosomal protein S5 family protein	2.03557	1.08876e-07
AT2G27080	Late embryogenesis abundant (LEA) hydroxyproline-rich glycoprotein family	2.03515	0.000140349
AT5G60270	Concanavalin A-like lectin protein kinase family protein	2.03488	8.07199e-06
AT5G55530	Calcium-dependent lipid-binding (CaLB domain) family protein	2.03226	1.96021e-08
AT3G14310	pectin methylesterase 3	2.02969	8.51258e-07
AT4G17800	Predicted AT-hook DNA-binding family protein	2.02941	2.57189e-05
AT3G29760	Haloacid dehalogenase-like hydrolase (HAD) superfamily protein	2.02832	0.00275189
AT2G43800	Actin-binding FH2 (formin homology 2) family protein	2.0282	0.000688793
AT1G68552	conserved peptide upstream open reading frame 53	2.02764	3.82529e-05
AT2G38470	WRKY DNA-binding protein 33	2.02719	0.0187051
AT3G62422	conserved peptide upstream open reading frame 3	2.02685	7.20273e-06
AT1G12380	0	2.02675	1.30843e-06
AT2G29450	glutathione S-transferase tau 5	2.02599	3.59819e-09
AT1G75090	DNA glycosylase superfamily protein	2.02596	0.00397291
AT4G21850	methionine sulfoxide reductase B9	2.02551	0.00846108
AT5G23530	carboxyesterase 18	2.02475	6.77877e-05
AT2G41820	Leucine-rich repeat protein kinase family protein	2.02438	0.000313654
AT3G45610	Dof-type zinc finger DNA-binding family protein	2.02408	0.00658628
AT2G35190	novel plant snare 11	2.02364	0.00249802
AT4G37295	0	2.02346	0.015843
AT5G40510	Sucrase/ferredoxin-like family protein	2.02263	0.0103112
AT2G38620	cyclin-dependent kinase B1;2	2.02251	0.00258107
AT4G32350	Regulator of Vps4 activity in the MVB pathway protein	2.0222	0.000426874
AT3G26030	serine/threonine protein phosphatase 2A 55 kDa regulatory subunit B prime delta	2.02169	9.81944e-10
AT2G40000	ortholog of sugar beet HS1 PRO-1 2	2.02094	0.0203605
AT4G12470	azelaic acid induced 1	2.02079	1.19641e-06
AT3G25140	Nucleotide-diphospho-sugar transferases superfamily protein	2.02022	0
AT2G31880	Leucine-rich repeat protein kinase family protein	2.01854	0.00104728
AT2G38250	Homeodomain-like superfamily protein	2.01849	0.000769918
AT1G24800	F-box family protein	2.01774	2.55037e-05
AT5G34930	arogenate dehydrogenase	2.01764	8.12743e-05
AT4G36810	geranylgeranyl pyrophosphate synthase 1	2.01749	0.000149279
AT5G47730	Sec14p-like phosphatidylinositol transfer family protein	2.01692	8.55536e-05
AT2G27820	prephenate dehydratase 1	2.01512	0.00516795
AT1G09840	shaggy-like protein kinase 41	2.01492	3.25183e-08
AT4G32300	S-domain-2 5	2.0143	7.5238e-08
AT5G54160	O-methyltransferase 1	2.01422	2.06195e-11
AT5G44210	erf domain protein 9	2.01406	0.00656748
AT5G65140	Haloacid dehalogenase-like hydrolase (HAD) superfamily protein	2.01401	1.83013e-05
AT5G18270	Arabidopsis NAC domain containing protein 87	2.01372	5.32758e-08
AT4G22010	SKU5 similar 4	2.01121	0.0101445
AT4G35070	SBP (S-ribonuclease binding protein) family protein	2.01104	0.000127705
AT5G19380	CRT (chloroquine-resistance transporter)-like transporter 1	2.01023	0.00925683
AT3G45930	Histone superfamily protein	2.01004	1.30748e-08
AT1G67195	MIR414 (MICRORNA 414)	2.00919	0.000221152
AT1G74950	TIFY domain/Divergent CCT motif family protein	2.00909	0.000311063
AT1G77130	plant glycogenin-like starch initiation protein 2	2.00774	2.13733e-09
AT2G39050	hydroxyproline-rich glycoprotein family protein	2.00572	7.6777e-05
AT3G57330	autoinhibited Ca2+-ATPase 11	2.00536	7.857e-08
AT4G22550	Phosphatidic acid phosphatase (PAP2) family protein	2.00507	0.0126867
AT3G44850	Protein kinase superfamily protein	2.00407	0.00109981
AT4G20860	FAD-binding Berberine family protein	2.00353	3.1551e-06
AT4G22590	Haloacid dehalogenase-like hydrolase (HAD) superfamily protein	2.00337	0.00763656
AT4G09460	myb domain protein 6	2.00313	8.35705e-05
AT1G77500	Protein of unknown function (DUF630 and DUF632)	2.00278	0.000207354
AT1G01550	Protein of unknown function (DUF793)	2.00008	8.24452e-13
AT3G12145	Leucine-rich repeat (LRR) family protein	1.99996	2.12782e-08
AT2G35940	BEL1-like homeodomain 1	1.99964	2.09776e-06
AT5G01830	ARM repeat superfamily protein	1.99875	0.00248623
AT3G09570	Lung seven transmembrane receptor family protein	1.99702	9.96332e-11
AT2G34080	Cysteine proteinases superfamily protein	1.99617	0.00231809
AT2G29440	glutathione S-transferase tau 6	1.99373	0.00786485
AT4G31830	0	1.99316	0.00555467
AT2G28690	Protein of unknown function (DUF1635)	1.99261	0.00118549
AT2G28950	expansin A6	1.99257	0.000209926
AT1G17480	IQ-domain 7	1.99245	0.0163732
AT3G24760	Galactose oxidase/kelch repeat superfamily protein	1.98914	0.000629773
AT1G14330	Galactose oxidase/kelch repeat superfamily protein	1.98868	4.38343e-05
AT5G47560	tonoplast dicarboxylate transporter	1.98807	0.00026846
AT1G76120	Pseudouridine synthase family protein	1.98792	0.00106317
AT4G21700	Protein of unknown function (DUF2921)	1.98754	7.62966e-05
AT4G13510	ammonium transporter 1;1	1.98683	7.04163e-08
AT1G33170	S-adenosyl-L-methionine-dependent methyltransferases superfamily protein	1.98674	0.000702113
AT1G80180	0	1.98656	0.000433513
AT1G62050	Ankyrin repeat family protein	1.98634	0.00124668
AT3G14067	Subtilase family protein	1.98629	0.0392784
AT1G30700	FAD-binding Berberine family protein	1.98624	0.00201787
AT3G27010	TEOSINTE BRANCHED 1, cycloidea, PCF (TCP)-domain family protein 20	1.98572	2.76765e-06
AT4G16260	Glycosyl hydrolase superfamily protein	1.98571	0.0055585
AT2G25580	Tetratricopeptide repeat (TPR)-like superfamily protein	1.98502	0.00213346
AT5G12900	0	1.98419	7.27093e-05
AT4G30960	SOS3-interacting protein 3	1.98368	0
AT3G46530	NB-ARC domain-containing disease resistance protein	1.98175	0.00110333
AT2G28080	UDP-Glycosyltransferase superfamily protein	1.98143	0.00571144
AT1G56330	secretion-associated RAS 1B	1.98096	1.11022e-15
AT5G67300	myb domain protein r1	1.97832	1.38215e-06
AT1G77240	AMP-dependent synthetase and ligase family protein	1.9783	0.00536976
AT5G49630	amino acid permease 6	1.9781	0.00954553
AT5G50420	O-fucosyltransferase family protein	1.9765	6.18803e-05
AT3G21420	2-oxoglutarate (2OG) and Fe(II)-dependent oxygenase superfamily protein	1.97524	2.8476e-07
AT2G41660	Protein of unknown function, DUF617	1.97422	0.000702692
AT5G20540	BREVIS RADIX-like 4	1.97249	1.13909e-13
AT5G25510	Protein phosphatase 2A regulatory B subunit family protein	1.97241	6.89189e-11
AT1G03310	debranching enzyme 1	1.97187	0.00152809
AT5G45470	Protein of unknown function (DUF594)	1.97087	6.21081e-12
AT1G72470	exocyst subunit exo70 family protein D1	1.97008	0.00314657
AT2G05260	alpha/beta-Hydrolases superfamily protein	1.96994	0.0250082
AT5G14040	phosphate transporter 3;1	1.96918	0
AT5G43280	delta(3,5),delta(2,4)-dienoyl-CoA isomerase 1	1.96883	0.00459928
AT4G05400	copper ion binding	1.96875	8.14192e-08
AT3G05200	RING/U-box superfamily protein	1.96845	1.1316e-07
AT1G30440	Phototropic-responsive NPH3 family protein	1.96783	7.10543e-15
AT3G08030	Protein of unknown function, DUF642	1.96763	0
AT5G08750	RING/FYVE/PHD zinc finger superfamily protein	1.96677	0.000465775
AT1G71020	ARM repeat superfamily protein	1.96674	7.08769e-08
AT1G10140	Uncharacterised conserved protein UCP031279	1.96648	0.00296838
AT3G54810	Plant-specific GATA-type zinc finger transcription factor family protein	1.96547	1.91074e-08
AT2G25900	Zinc finger C-x8-C-x5-C-x3-H type family protein	1.96493	0.0146401
AT5G07030	Eukaryotic aspartyl protease family protein	1.96455	0.0244753
AT4G26080	Protein phosphatase 2C family protein	1.96371	2.16085e-05
AT5G39320	UDP-glucose 6-dehydrogenase family protein	1.96323	2.13385e-13
AT1G62110	Mitochondrial transcription termination factor family protein	1.96315	0.00788236
AT5G59000	RING/FYVE/PHD zinc finger superfamily protein	1.96273	0.000227047
AT3G18295	Protein of unknown function (DUF1639)	1.96196	0.00160789
AT5G37260	Homeodomain-like superfamily protein	1.96168	0.0244263
AT3G59220	pirin	1.96135	0.0452294
AT4G01070	UDP-Glycosyltransferase superfamily protein	1.96058	0.0418648
AT2G45470	FASCICLIN-like arabinogalactan protein 8	1.95985	0.000304976
AT5G58300	Leucine-rich repeat protein kinase family protein	1.95983	2.38939e-09
AT2G33580	Protein kinase superfamily protein	1.95982	0.00157312
AT5G67510	Translation protein SH3-like family protein	1.95956	8.15339e-05
AT4G36120	Plant protein of unknown function (DUF869)	1.95824	6.58688e-05
AT5G15210	homeobox protein 30	1.95681	0.000440335
AT5G14310	carboxyesterase 16	1.95661	1.44491e-05
AT5G56000	HEAT SHOCK PROTEIN 81.4	1.95601	3.29552e-11
AT1G13280	allene oxide cyclase 4	1.95593	0
AT5G02640	0	1.95579	0.0404065
AT2G31680	RAB GTPase homolog A5D	1.95516	0.00175045
AT3G06740	GATA transcription factor 15	1.95494	0.00316875
AT5G01030	Protein of unknown function (DUF3527)	1.95434	3.9666e-12
AT2G41890	curculin-like (mannose-binding) lectin family protein / PAN domain-containing protein	1.95348	8.56315e-07
AT4G13495	other RNA	1.9526	0.0061338
AT5G47810	phosphofructokinase 2	1.95188	1.81999e-08
AT2G28660	Chloroplast-targeted copper chaperone protein	1.94754	2.4033e-09
AT1G32090	early-responsive to dehydration stress protein (ERD4)	1.94688	2.60217e-10
AT4G29210	gamma-glutamyl transpeptidase 4	1.94512	5.01221e-05
AT1G55630	Pentatricopeptide repeat (PPR) superfamily protein	1.9435	0.0166414
AT3G30775	Methylenetetrahydrofolate reductase family protein	1.94302	5.48414e-06
AT4G15830	ARM repeat superfamily protein	1.94116	0.00375949
AT4G24210	F-box family protein	1.94099	1.49881e-07
AT2G47560	RING/U-box superfamily protein	1.94044	0.000690831
AT4G36420	Ribosomal protein L12 family protein	1.9403	0.000398206
AT2G01820	Leucine-rich repeat protein kinase family protein	1.94022	0
AT1G19840	SAUR-like auxin-responsive protein family	1.93978	0.000107608
AT3G02468	conserved peptide upstream open reading frame 9	1.93845	0.000254827
AT2G24170	Endomembrane protein 70 protein family	1.93792	5.28598e-06
AT5G05140	Transcription elongation factor (TFIIS) family protein	1.9376	7.58973e-08
AT1G27290	0	1.9355	9.64172e-07
AT1G69310	WRKY DNA-binding protein 57	1.93543	1.98143e-06
AT3G20830	AGC (cAMP-dependent, cGMP-dependent and protein kinase C) kinase family protein	1.93516	0.000132691
AT3G55060	0	1.93444	0.000164283
AT3G15820	phosphatidic acid phosphatase-related / PAP2-related	1.93431	0.000611903
AT2G42430	lateral organ boundaries-domain 16	1.93374	0.000121021
AT5G12190	RNA-binding (RRM/RBD/RNP motifs) family protein	1.93302	0.000145237
AT2G36220	0	1.93244	2.65455e-05
AT1G68330	0	1.93175	7.85163e-06
AT4G38900	Basic-leucine zipper (bZIP) transcription factor family protein	1.9314	6.99055e-10
AT2G29550	tubulin beta-7 chain	1.93096	0
AT3G05270	Plant protein of unknown function (DUF869)	1.93004	2.29822e-06
AT1G07880	Protein kinase superfamily protein	1.92998	0.000848843
AT4G14465	AT-hook motif nuclear-localized protein 20	1.9299	0.0249703
AT1G62820	Calcium-binding EF-hand family protein	1.92966	0.00014443
AT2G47950	0	1.92952	0.000446232
AT2G39290	phosphatidylglycerolphosphate synthase 1	1.92896	0.00346016
AT3G01360	Family of unknown function (DUF716)	1.92851	0.00043103
AT4G16850	0	1.92612	0.00486964
AT1G65710	0	1.92523	0.00547341
AT1G31460	0	1.92452	0.0122135
AT3G61460	brassinosteroid-responsive RING-H2	1.92414	0.00796039
AT1G32860	Glycosyl hydrolase superfamily protein	1.92379	7.28537e-05
AT1G18670	Protein kinase superfamily protein	1.92277	3.39503e-06
AT1G19360	Nucleotide-diphospho-sugar transferase family protein	1.9222	1.02091e-06
AT1G05320	0	1.92219	2.75098e-05
AT5G54830	DOMON domain-containing protein / dopamine beta-monooxygenase N-terminal domain-containing protein	1.92143	9.07479e-06
AT4G12420	Cupredoxin superfamily protein	1.92117	0
AT3G20150	Kinesin motor family protein	1.92114	1.81897e-05
AT3G61560	Reticulon family protein	1.92066	0.0209047
AT5G48540	receptor-like protein kinase-related family protein	1.92039	4.59582e-07
AT1G01120	3-ketoacyl-CoA synthase 1	1.91958	4.01088e-08
AT3G16560	Protein phosphatase 2C family protein	1.91948	0.0035948
AT3G11580	AP2/B3-like transcriptional factor family protein	1.91906	7.86622e-08
AT3G06150	0	1.91832	3.62649e-06
AT5G22460	alpha/beta-Hydrolases superfamily protein	1.91819	5.41733e-08
AT5G01270	carboxyl-terminal domain (ctd) phosphatase-like 2	1.91811	8.13344e-05
AT2G14890	arabinogalactan protein 9	1.91758	6.23895e-05
AT5G01890	Leucine-rich receptor-like protein kinase family protein	1.91708	7.16867e-05
AT4G36040	Chaperone DnaJ-domain superfamily protein	1.91705	0.00152856
AT1G78290	Protein kinase superfamily protein	1.91608	0.000686068
AT2G18980	Peroxidase superfamily protein	1.91594	0.00113446
AT5G60520	Late embryogenesis abundant (LEA) protein-related	1.91528	0.0110641
AT5G19920	Transducin/WD40 repeat-like superfamily protein	1.91501	0.003289
AT3G54400	Eukaryotic aspartyl protease family protein	1.91464	4.03886e-06
AT4G01910	Cysteine/Histidine-rich C1 domain family protein	1.9144	0.0120655
AT1G80630	RNI-like superfamily protein	1.9142	0.0165301
AT3G13560	O-Glycosyl hydrolases family 17 protein	1.91395	3.31975e-06
AT3G54780	Zinc finger (C3HC4-type RING finger) family protein	1.91372	1.29668e-05
AT4G22530	S-adenosyl-L-methionine-dependent methyltransferases superfamily protein	1.91203	0.00118085
AT1G11090	alpha/beta-Hydrolases superfamily protein	1.91123	0.000199157
AT1G80610	0	1.91095	0.00123044
AT3G02650	Tetratricopeptide repeat (TPR)-like superfamily protein	1.91068	0.000220588
AT5G23850	Arabidopsis thaliana protein of unknown function (DUF821)	1.91049	4.77722e-06
AT5G17160	0	1.90998	4.12738e-05
AT5G50630	Major facilitator superfamily protein	1.90907	0.00209606
AT1G15710	prephenate dehydrogenase family protein	1.90696	4.13839e-05
AT3G61380	Phosphatidylinositol N-acetyglucosaminlytransferase subunit P-related	1.90623	0.00299055
AT3G17120	0	1.90589	1.72744e-06
AT1G71940	SNARE associated Golgi protein family	1.9058	0.00495348
AT2G37930	Protein of unknown function (DUF3527)	1.90534	0.00127754
AT2G36240	pentatricopeptide (PPR) repeat-containing protein	1.90446	2.28064e-06
AT3G15510	NAC domain containing protein 2	1.90442	0.00435435
AT1G24150	formin homologue 4	1.90397	0.00101075
AT4G31840	early nodulin-like protein 15	1.90324	1.02599e-06
AT2G41800	Protein of unknown function, DUF642	1.90256	5.95057e-11
AT4G17430	O-fucosyltransferase family protein	1.90175	0.00167017
AT2G04780	FASCICLIN-like arabinoogalactan 7	1.90115	4.14773e-11
AT3G19000	2-oxoglutarate (2OG) and Fe(II)-dependent oxygenase superfamily protein	1.90079	0.0219398
AT2G21185	0	1.90073	0.000412939
AT3G26780	Phosphoglycerate mutase family protein	1.90045	1.4011e-13
AT1G61790	Oligosaccharyltransferase complex/magnesium transporter family protein	1.89982	0
AT3G10720	Plant invertase/pectin methylesterase inhibitor superfamily	1.89946	0.0135533
AT1G07000	exocyst subunit exo70 family protein B2	1.89783	9.73531e-05
AT2G46990	indole-3-acetic acid inducible 20	1.89728	0.00168182
AT1G72310	RING/U-box superfamily protein	1.89591	5.67287e-06
AT3G14370	Protein kinase superfamily protein	1.89571	1.28918e-05
AT1G05470	DNAse I-like superfamily protein	1.89557	0.00518458
AT5G44780	0	1.89425	0.000737793
AT1G63130	Tetratricopeptide repeat (TPR)-like superfamily protein	1.89238	0.00354069
AT1G78060	Glycosyl hydrolase family protein	1.89222	4.22616e-09
AT5G56010	heat shock protein 81-3	1.89119	0
AT3G27360	Histone superfamily protein	1.89119	6.74922e-08
AT3G27020	YELLOW STRIPE like 6	1.89112	0.00136749
AT2G45290	Transketolase	1.89061	1.52989e-13
AT4G30290	xyloglucan endotransglucosylase/hydrolase 19	1.89021	6.52836e-05
AT5G36930	Disease resistance protein (TIR-NBS-LRR class) family	1.8898	0.0332737
AT2G37360	ABC-2 type transporter family protein	1.88959	0.00840903
AT5G40780	lysine histidine transporter 1	1.88778	0.00187455
AT1G34130	staurosporin and temperature sensitive 3-like b	1.88693	7.39442e-11
AT5G16760	Inositol 1,3,4-trisphosphate 5/6-kinase family protein	1.88651	3.33265e-11
AT1G20840	tonoplast monosaccharide transporter1	1.88534	0.000418685
AT3G02350	galacturonosyltransferase 9	1.88525	2.22045e-16
AT1G14890	Plant invertase/pectin methylesterase inhibitor superfamily protein	1.8845	0.00174887
AT2G23290	myb domain protein 70	1.88401	0.0216382
AT1G55910	zinc transporter 11 precursor	1.88325	0.0146401
AT4G27595	Plant protein of unknown function (DUF827)	1.8829	0.000247902
AT2G01680	Ankyrin repeat family protein	1.88275	0.000168543
AT5G65160	tetratricopeptide repeat (TPR)-containing protein	1.88264	0.0325048
AT2G42280	basic helix-loop-helix (bHLH) DNA-binding superfamily protein	1.88256	7.0233e-06
AT1G23750	Nucleic acid-binding, OB-fold-like protein	1.88124	0.0027789
AT2G22810	1-aminocyclopropane-1-carboxylate synthase 4	1.88058	0.0150206
AT5G39610	NAC domain containing protein 6	1.87982	0.00152652
AT2G33540	C-terminal domain phosphatase-like 3	1.8792	6.51583e-05
AT3G16760	Tetratricopeptide repeat (TPR)-like superfamily protein	1.87883	1.94041e-08
AT1G23410	Ribosomal protein S27a / Ubiquitin family protein	1.87882	0.000174095
AT5G60670	Ribosomal protein L11 family protein	1.87838	5.07616e-12
AT5G17980	C2 calcium/lipid-binding plant phosphoribosyltransferase family protein	1.87816	6.8056e-09
AT2G38820	Protein of unknown function (DUF506)	1.87767	0.00255771
AT2G17970	2-oxoglutarate (2OG) and Fe(II)-dependent oxygenase superfamily protein	1.87762	0.0223624
AT4G35630	phosphoserine aminotransferase	1.87689	0.00581476
AT1G73620	Pathogenesis-related thaumatin superfamily protein	1.87645	0.00765649
AT1G63750	Disease resistance protein (TIR-NBS-LRR class) family	1.87593	0.00144919
AT5G53880	0	1.87559	4.88055e-07
AT1G08650	phosphoenolpyruvate carboxylase kinase 1	1.87544	1.04099e-06
AT3G59670	0	1.87538	0.000772756
AT5G43350	phosphate transporter 1;1	1.87535	0.0412542
AT5G65320	basic helix-loop-helix (bHLH) DNA-binding superfamily protein	1.87407	0.00279507
AT4G03820	Protein of unknown function (DUF3537)	1.87338	0.0260117
AT5G23130	Peptidoglycan-binding LysM domain-containing protein	1.8722	0.00884891
AT4G30440	UDP-D-glucuronate 4-epimerase 1	1.87095	0.000740663
AT1G11050	Protein kinase superfamily protein	1.87058	0.000395456
AT4G36520	Chaperone DnaJ-domain superfamily protein	1.86957	8.29003e-06
AT4G38250	Transmembrane amino acid transporter family protein	1.86902	4.74545e-05
AT1G26340	cytochrome B5 isoform A	1.86827	0.0158506
AT5G41610	cation/H+ exchanger 18	1.86693	3.07688e-06
AT5G40650	succinate dehydrogenase 2-2	1.86552	0.000155445
AT5G25100	Endomembrane protein 70 protein family	1.86526	0
AT3G22300	ribosomal protein S10	1.86505	6.80988e-08
AT5G57100	Nucleotide/sugar transporter family protein	1.86339	0.00826157
AT2G27130	Bifunctional inhibitor/lipid-transfer protein/seed storage 2S albumin superfamily protein	1.86301	0.00283432
AT3G63200	PATATIN-like protein 9	1.86282	0.00180364
AT2G43590	Chitinase family protein	1.86164	0.00475844
AT5G28919	0	1.86131	1.71788e-08
AT3G58650	0	1.8603	0.000225504
AT2G35160	SU(VAR)3-9 homolog 5	1.85913	0.00308562
AT1G80870	Protein kinase superfamily protein	1.85877	0.00503662
AT1G30690	Sec14p-like phosphatidylinositol transfer family protein	1.85819	0
AT4G32210	succinate dehydrogenase 3-2	1.85747	1.63491e-12
AT1G53910	related to AP2 12	1.8573	3.23741e-13
AT4G36970	Remorin family protein	1.85709	1.72885e-05
AT3G53810	Concanavalin A-like lectin protein kinase family protein	1.85681	0.000363148
AT4G24275	0	1.85622	5.38234e-05
AT3G22530	0	1.8558	3.51858e-05
AT5G58900	Homeodomain-like transcriptional regulator	1.85556	0.00039396
AT5G04870	calcium dependent protein kinase 1	1.85554	6.66134e-16
AT3G13750	beta galactosidase 1	1.85512	2.04978e-06
AT2G25490	EIN3-binding F box protein 1	1.85384	0.000215745
AT4G34050	S-adenosyl-L-methionine-dependent methyltransferases superfamily protein	1.85381	0.000820417
AT4G21680	NITRATE TRANSPORTER 1.8	1.85367	9.86541e-07
AT1G19440	3-ketoacyl-CoA synthase 4	1.85366	1.03307e-10
AT5G40890	chloride channel A	1.85362	0.00052115
AT3G25700	Eukaryotic aspartyl protease family protein	1.85329	0.0141738
AT3G56410	Protein of unknown function (DUF3133)	1.85239	0.00181637
AT3G04440	Plasma-membrane choline transporter family protein	1.85222	0.0192816
AT1G34360	translation initiation factor 3 (IF-3) family protein	1.85214	0.00213166
AT3G17390	S-adenosylmethionine synthetase family protein	1.85192	0
AT4G02500	UDP-xylosyltransferase 2	1.85143	2.22045e-16
AT5G01712	conserved peptide upstream open reading frame 48	1.85067	2.49263e-08
AT5G04990	SAD1/UNC-84 domain protein 1	1.85056	4.9876e-07
AT1G75640	Leucine-rich receptor-like protein kinase family protein	1.84968	2.44642e-07
AT3G16340	pleiotropic drug resistance 1	1.84965	1.52284e-06
AT4G36870	BEL1-like homeodomain 2	1.84953	0.0276177
AT3G62460	Putative endonuclease or glycosyl hydrolase	1.84917	0.00222387
AT1G09970	Leucine-rich receptor-like protein kinase family protein	1.84911	0
AT1G65610	Six-hairpin glycosidases superfamily protein	1.84902	0.00310936
AT2G33845	Nucleic acid-binding, OB-fold-like protein	1.84848	1.99435e-05
AT1G07720	3-ketoacyl-CoA synthase 3	1.84688	0.00013127
AT1G53500	NAD-dependent epimerase/dehydratase family protein	1.84649	0
AT1G59740	Major facilitator superfamily protein	1.84563	1.77636e-15
AT3G11660	NDR1/HIN1-like 1	1.8453	0.0467389
AT3G14740	RING/FYVE/PHD zinc finger superfamily protein	1.8448	0.00834944
AT2G35910	RING/U-box superfamily protein	1.84408	0.0147115
AT2G24530	0	1.84362	0.0211171
AT4G22920	non-yellowing 1	1.84194	0.000142573
AT2G18160	basic leucine-zipper 2	1.8417	0.000226471
AT1G71070	Core-2/I-branching beta-1,6-N-acetylglucosaminyltransferase family protein	1.84035	0.000112774
AT3G19540	Protein of unknown function (DUF620)	1.83988	9.98855e-06
AT1G20070	0	1.83982	9.92117e-10
AT4G02410	Concanavalin A-like lectin protein kinase family protein	1.83982	0.00361905
AT1G29980	Protein of unknown function, DUF642	1.83962	1.13465e-13
AT3G01472	conserved peptide upstream open reading frame 33	1.83909	0.00030832
AT5G15980	Pentatricopeptide repeat (PPR) superfamily protein	1.83885	1.94383e-08
AT1G54460	TPX2 (targeting protein for Xklp2) protein family	1.8385	1.0041e-07
AT1G27200	Domain of unknown function (DUF23)	1.83749	3.81497e-07
AT3G54040	PAR1 protein	1.83744	0.00382436
AT3G28450	Leucine-rich repeat protein kinase family protein	1.83725	0.0061938
AT2G24260	LJRHL1-like 1	1.83695	8.93804e-05
AT4G15140	0	1.83668	0.00895865
AT2G30060	Pleckstrin homology (PH) domain superfamily protein	1.83653	0.000119217
AT3G02700	NC domain-containing protein-related	1.83633	1.88572e-05
AT3G10730	SAD1/UNC-84 domain protein 2	1.83618	0.000112487
AT4G04970	glucan synthase-like 1	1.83526	0.000511768
AT5G01710	methyltransferases	1.83418	2.11282e-08
AT1G07370	proliferating cellular nuclear antigen 1	1.83383	0.000198989
AT1G48300	0	1.83367	0.000395369
AT1G32500	non-intrinsic ABC protein 6	1.83355	0.00388427
AT3G50700	indeterminate(ID)-domain 2	1.83173	0.00660946
AT5G59960	0	1.8314	0.0020071
AT2G21180	0	1.83105	0.000179083
AT1G51630	O-fucosyltransferase family protein	1.83094	5.60219e-13
AT2G03470	ELM2 domain-containing protein	1.8309	2.37312e-07
AT5G66350	Lateral root primordium (LRP) protein-related	1.83075	0.0102188
AT1G64980	Nucleotide-diphospho-sugar transferases superfamily protein	1.82918	5.74836e-06
AT5G28150	Plant protein of unknown function (DUF868)	1.82868	0.00163861
AT5G01820	serine/threonine protein kinase 1	1.82754	0.00136266
AT5G40910	Disease resistance protein (TIR-NBS-LRR class) family	1.8268	0
AT4G22690	cytochrome P450, family 706, subfamily A, polypeptide 1	1.8267	4.72816e-06
AT1G13110	cytochrome P450, family 71 subfamily B, polypeptide 7	1.82658	3.69223e-06
AT5G03670	0	1.82631	0.000995655
AT3G46320	Histone superfamily protein	1.8261	3.67594e-05
AT3G03550	RING/U-box superfamily protein	1.82606	5.96766e-05
AT3G53260	phenylalanine ammonia-lyase 2	1.82592	0.00238646
AT3G55560	AT-hook protein of GA feedback 2	1.82588	3.75477e-12
AT3G54180	cyclin-dependent kinase B1;1	1.82529	0.0140242
AT2G04170	TRAF-like family protein	1.82512	0.00206588
AT3G62110	Pectin lyase-like superfamily protein	1.82462	0.000496772
AT5G19980	golgi nucleotide sugar transporter 4	1.82415	6.43588e-07
AT5G37010	0	1.82335	3.22346e-06
AT4G37100	Pyridoxal phosphate (PLP)-dependent transferases superfamily protein	1.82332	1.6624e-05
AT2G17450	RING-H2 finger A3A	1.82313	0.000808557
AT3G60260	ELMO/CED-12 family protein	1.82289	0.000372267
AT5G03870	Glutaredoxin family protein	1.82248	0.014789
AT3G56640	exocyst complex component sec15A	1.82181	0.000556756
AT5G45650	subtilase family protein	1.82114	0.0173989
AT3G56880	VQ motif-containing protein	1.8199	0.0130478
AT4G15890	binding	1.81989	0.01328
AT3G52950	CBS / octicosapeptide/Phox/Bemp1 (PB1) domains-containing protein	1.81988	2.49091e-06
AT2G25520	Drug/metabolite transporter superfamily protein	1.81956	0
AT4G03140	NAD(P)-binding Rossmann-fold superfamily protein	1.81901	0.0138626
AT5G20680	TRICHOME BIREFRINGENCE-LIKE 16	1.81868	0.000141024
AT1G02900	rapid alkalinization factor 1	1.81839	0.00620451
AT1G15810	S15/NS1, RNA-binding protein	1.8172	4.75365e-07
AT4G01410	Late embryogenesis abundant (LEA) hydroxyproline-rich glycoprotein family	1.81704	0.00456363
AT5G63150	0	1.81668	0.00948831
AT5G64290	dicarboxylate transport 2.1	1.81626	0.00288393
AT3G01430	0	1.81624	0.00925991
AT1G30210	TEOSINTE BRANCHED 1, cycloidea, and PCF family 24	1.81565	0.000935101
AT5G13990	exocyst subunit exo70 family protein C2	1.81408	0.000820012
AT3G52060	Core-2/I-branching beta-1,6-N-acetylglucosaminyltransferase family protein	1.81281	0.0275956
AT1G48630	receptor for activated C kinase 1B	1.81208	3.79259e-05
AT1G06870	Peptidase S24/S26A/S26B/S26C family protein	1.81178	0.00533791
AT4G38660	Pathogenesis-related thaumatin superfamily protein	1.8117	1.65325e-06
AT4G18670	Leucine-rich repeat (LRR) family protein	1.81011	0.0207621
AT1G18460	alpha/beta-Hydrolases superfamily protein	1.80998	0.0462082
AT4G22820	A20/AN1-like zinc finger family protein	1.80876	3.35643e-06
AT1G52720	0	1.80676	8.95968e-05
AT5G56210	WPP domain interacting protein 2	1.80584	0.00585172
AT1G75580	SAUR-like auxin-responsive protein family	1.80575	0.00231523
AT3G11690	0	1.80541	1.68136e-05
AT4G21740	0	1.80504	0.00758157
AT2G41410	Calcium-binding EF-hand family protein	1.80308	9.54792e-15
AT1G52905	0	1.80289	0.00183599
AT3G15530	S-adenosyl-L-methionine-dependent methyltransferases superfamily protein	1.80264	0.00383843
AT1G67880	beta-1,4-N-acetylglucosaminyltransferase family protein	1.80168	0.00248133
AT4G11450	Protein of unknown function (DUF3527)	1.80166	0.000154666
AT5G55250	IAA carboxylmethyltransferase 1	1.80165	1.46789e-06
AT3G18440	aluminum-activated malate transporter 9	1.80161	0.00012737
AT5G65710	HAESA-like 2	1.80139	0.00344707
AT3G47350	hydroxysteroid dehydrogenase 2	1.80087	5.09127e-07
AT2G26600	Glycosyl hydrolase superfamily protein	1.80074	0.000915181
AT3G59430	0	1.80061	0.0120772
AT4G04960	Concanavalin A-like lectin protein kinase family protein	1.80021	0.00349254
AT5G57710	Double Clp-N motif-containing P-loop nucleoside triphosphate hydrolases superfamily protein	1.80018	1.92482e-10
AT1G15140	FAD/NAD(P)-binding oxidoreductase	1.7997	0.0121027
AT2G35300	Late embryogenesis abundant protein, group 1 protein	1.79933	0.0237219
AT5G07110	prenylated RAB acceptor 1.B6	1.79852	0.000390385
AT3G13810	indeterminate(ID)-domain 11	1.79805	0.046232
AT4G19700	SBP (S-ribonuclease binding protein) family protein	1.79767	3.81469e-06
AT3G22550	Protein of unknown function (DUF581)	1.79695	0.0355782
AT5G49520	WRKY DNA-binding protein 48	1.79664	0.00429571
AT4G23740	Leucine-rich repeat protein kinase family protein	1.79596	1.10062e-07
AT4G18570	Tetratricopeptide repeat (TPR)-like superfamily protein	1.79552	3.28097e-05
AT1G61730	DNA-binding storekeeper protein-related transcriptional regulator	1.79424	4.47734e-08
AT1G08800	Protein of unknown function, DUF593	1.79383	3.79403e-08
AT4G12700	0	1.79344	0.000129016
AT5G40300	Uncharacterised protein family (UPF0497)	1.79299	0.00168258
AT1G21370	0	1.79254	6.59382e-05
AT5G66675	Protein of unknown function (DUF677)	1.78986	0.000934071
AT5G62070	IQ-domain 23	1.78922	0.000474971
AT2G46620	P-loop containing nucleoside triphosphate hydrolases superfamily protein	1.78904	0.000215938
AT3G03870	0	1.78834	0.0255177
AT2G40890	cytochrome P450, family 98, subfamily A, polypeptide 3	1.78765	0.000384333
AT4G27290	S-locus lectin protein kinase family protein	1.78729	0.00800416
AT5G20650	copper transporter 5	1.78705	6.66134e-16
AT1G01060	Homeodomain-like superfamily protein	1.78677	0.0182332
AT2G37710	receptor lectin kinase	1.78653	0.000162115
AT4G21140	0	1.78642	0.00276547
AT4G01730	DHHC-type zinc finger family protein	1.78615	0.00934832
AT4G36650	plant-specific TFIIB-related protein	1.78615	0.00106537
AT3G46830	RAB GTPase homolog A2C	1.78612	5.5613e-07
AT5G24390	Ypt/Rab-GAP domain of gyp1p superfamily protein	1.78556	0.0224397
AT2G46890	Protein of unknown function (DUF1295)	1.78489	0.0175917
AT5G15350	early nodulin-like protein 17	1.78468	9.6963e-07
AT5G57120	0	1.78435	1.33387e-05
AT1G80290	Nucleotide-diphospho-sugar transferases superfamily protein	1.78399	0.0194184
AT5G59500	protein C-terminal S-isoprenylcysteine carboxyl O-methyltransferases	1.78387	0.0133686
AT3G58730	vacuolar ATP synthase subunit D (VATD) / V-ATPase D subunit / vacuolar proton pump D subunit (VATPD)	1.78289	8.49707e-09
AT4G33440	Pectin lyase-like superfamily protein	1.78231	0.00461328
AT2G32400	glutamate receptor 5	1.78016	0.0156869
AT1G16850	0	1.77972	1.55248e-05
AT3G44400	Disease resistance protein (TIR-NBS-LRR class) family	1.77959	0.00565163
AT3G24050	GATA transcription factor 1	1.77694	9.95908e-10
AT5G44170	S-adenosyl-L-methionine-dependent methyltransferases superfamily protein	1.77613	0.0259194
AT1G72150	PATELLIN 1	1.77613	1.51616e-11
AT1G04680	Pectin lyase-like superfamily protein	1.77613	3.49727e-05
AT4G19460	UDP-Glycosyltransferase superfamily protein	1.7761	0.00281458
AT5G43190	Galactose oxidase/kelch repeat superfamily protein	1.77585	0.00381956
AT2G39720	RING-H2 finger C2A	1.7754	2.34715e-07
AT2G25620	DNA-binding protein phosphatase 1	1.77538	0.00545434
AT5G17910	0	1.77464	9.62817e-10
AT2G41640	Glycosyltransferase family 61 protein	1.7733	0.000159094
AT1G78700	BES1/BZR1 homolog 4	1.77229	0.000110768
AT1G60390	polygalacturonase 1	1.7722	0.00477628
AT5G52420	0	1.77211	9.67945e-05
AT2G17530	Protein kinase superfamily protein	1.77168	2.14778e-05
AT2G46505	succinate dehydrogenase subunit 4	1.77152	2.01787e-07
AT2G26760	Cyclin B1;4	1.77134	0.000432603
AT2G15530	RING/U-box superfamily protein	1.77095	4.39599e-05
AT1G23210	glycosyl hydrolase 9B6	1.77075	0.0141899
AT4G39240	Galactose oxidase/kelch repeat superfamily protein	1.77014	2.73243e-05
AT3G07270	GTP cyclohydrolase I	1.76943	4.19269e-08
AT5G24380	YELLOW STRIPE like 2	1.76897	0.000467237
AT4G35550	WUSCHEL related homeobox 13	1.76887	2.88203e-05
AT1G18250	Pathogenesis-related thaumatin superfamily protein	1.76789	8.85958e-14
AT3G15540	indole-3-acetic acid inducible 19	1.76654	3.1375e-07
AT5G54500	flavodoxin-like quinone reductase 1	1.76619	1.0981e-08
AT3G14790	rhamnose biosynthesis 3	1.76489	4.71065e-08
AT5G65300	0	1.76313	0.00718151
AT2G29970	Double Clp-N motif-containing P-loop nucleoside triphosphate hydrolases superfamily protein	1.76304	5.524e-06
AT5G58650	plant peptide containing sulfated tyrosine 1	1.76296	0.00291217
AT1G61580	R-protein L3 B	1.76287	0.0111345
AT1G28340	receptor like protein 4	1.762	1.31161e-07
AT5G65720	nitrogen fixation S (NIFS)-like 1	1.76192	2.42752e-09
AT3G12030	Protein of unknown function DUF106, transmembrane	1.76178	7.55885e-05
AT2G32250	FAR1-related sequence 2	1.76119	0.032938
AT1G22960	Pentatricopeptide repeat (PPR) superfamily protein	1.75984	0.00567353
AT4G04570	cysteine-rich RLK (RECEPTOR-like protein kinase) 40	1.75953	9.81418e-05
AT5G65470	O-fucosyltransferase family protein	1.75889	2.56752e-10
AT1G50630	Protein of unknown function (DUF3537)	1.75821	5.1626e-05
AT1G14290	sphingoid base hydroxylase 2	1.75791	0.014984
AT1G06150	basic helix-loop-helix (bHLH) DNA-binding superfamily protein	1.75789	0.00738289
AT3G14940	phosphoenolpyruvate carboxylase 3	1.75785	3.16012e-06
AT2G01670	nudix hydrolase homolog 17	1.75771	2.55358e-06
AT3G21770	Peroxidase superfamily protein	1.75741	0.0155699
AT4G32285	ENTH/ANTH/VHS superfamily protein	1.7569	6.66134e-16
AT1G64760	O-Glycosyl hydrolases family 17 protein	1.7567	0.000479325
AT2G40480	Plant protein of unknown function (DUF827)	1.75643	1.15812e-05
AT1G55190	PRA1 (Prenylated rab acceptor) family protein	1.75613	0.00371234
AT1G53645	hydroxyproline-rich glycoprotein family protein	1.75524	5.80061e-06
AT2G28620	P-loop containing nucleoside triphosphate hydrolases superfamily protein	1.7545	0.00321531
AT4G38710	glycine-rich protein	1.75431	7.12297e-12
AT5G46620	0	1.75425	0.0158397
AT5G27330	Prefoldin chaperone subunit family protein	1.75406	5.17778e-09
AT2G43110	0	1.75319	0.0113768
AT3G46290	hercules receptor kinase 1	1.75314	1.41823e-07
AT5G02430	Transducin/WD40 repeat-like superfamily protein	1.75288	0.00176626
AT3G23820	UDP-D-glucuronate 4-epimerase 6	1.75258	0.00315503
AT2G18910	hydroxyproline-rich glycoprotein family protein	1.75241	0.00258175
AT1G27690	Protein of unknown function (DUF620)	1.75234	0.00230266
AT2G19640	ASH1-related protein 2	1.75203	0.000618284
AT5G12050	0	1.75203	0.000571975
AT2G39360	Protein kinase superfamily protein	1.75108	0.0135519
AT1G71110	0	1.75081	7.88116e-06
AT4G27320	Adenine nucleotide alpha hydrolases-like superfamily protein	1.75035	4.38762e-10
AT1G11125	0	1.75017	0.00249779
AT1G50420	scarecrow-like 3	1.7501	2.30216e-12
AT1G19520	pentatricopeptide (PPR) repeat-containing protein	1.74992	1.63794e-08
AT5G55910	D6 protein kinase	1.74983	0.00152878
AT1G52780	Protein of unknown function (DUF2921)	1.74876	2.99356e-05
AT4G31800	WRKY DNA-binding protein 18	1.74816	4.55581e-05
AT1G47750	peroxin 11A	1.74725	0.00105343
AT3G55420	0	1.74635	0.000200282
AT4G18380	F-box family protein	1.74597	5.94733e-06
AT2G18162	conserved peptide upstream open reading frame 1	1.74563	0.00067977
AT1G72630	ELF4-like 2	1.74551	0.000150488
AT5G45330	decapping 5-like	1.74525	0.0131175
AT4G00440	Protein of unknown function (DUF3741)	1.74518	1.1698e-08
AT2G43020	polyamine oxidase 2	1.74502	0.00844743
AT5G06150	Cyclin family protein	1.74495	0.000143573
AT3G28920	homeobox protein 34	1.74404	0.00195405
AT1G30120	pyruvate dehydrogenase E1 beta	1.74356	9.57175e-09
AT5G40520	0	1.74339	0.0207452
AT1G17560	Ribosomal protein L14p/L23e family protein	1.74293	0.00764837
AT3G55350	PIF / Ping-Pong family of plant transposases	1.74205	0.00758385
AT1G12140	flavin-monooxygenase glucosinolate S-oxygenase 5	1.74187	0.000102327
AT5G13490	ADP/ATP carrier 2	1.74155	1.26477e-12
AT1G05870	Protein of unknown function (DUF1685)	1.73972	1.92279e-05
AT1G64060	respiratory burst oxidase protein F	1.73961	0.00297602
AT3G60800	DHHC-type zinc finger family protein	1.73932	0.000344322
AT2G26710	Cytochrome P450 superfamily protein	1.73843	2.92294e-07
AT4G23620	Ribosomal protein L25/Gln-tRNA synthetase, anti-codon-binding domain	1.73807	0.00315848
AT1G06380	Ribosomal protein L1p/L10e family	1.73784	0.0222468
AT2G06850	xyloglucan endotransglucosylase/hydrolase 4	1.73697	0.00293245
AT2G41370	Ankyrin repeat family protein / BTB/POZ domain-containing protein	1.73689	0.0135821
AT5G47140	GATA transcription factor 27	1.73626	0.0107199
AT5G50200	nitrate transmembrane transporters	1.73607	0.00669553
AT2G15820	endonucleases	1.73605	0.00683714
AT3G18040	MAP kinase 9	1.7352	0.0228348
AT2G16880	Pentatricopeptide repeat (PPR) superfamily protein	1.73472	0.00998225
AT5G15650	reversibly glycosylated polypeptide 2	1.73362	2.6843e-05
AT1G80460	Actin-like ATPase superfamily protein	1.73272	1.81241e-09
AT3G53730	Histone superfamily protein	1.73272	3.11973e-13
AT3G06500	Plant neutral invertase family protein	1.73241	7.77029e-06
AT2G20370	Exostosin family protein	1.7324	6.72069e-11
AT5G19160	TRICHOME BIREFRINGENCE-LIKE 11	1.7323	0.0197882
AT3G53430	Ribosomal protein L11 family protein	1.73193	4.12179e-06
AT4G27050	F-box/RNI-like superfamily protein	1.73158	0.0060748
AT5G02260	expansin A9	1.73031	0.000482887
AT3G22360	alternative oxidase 1B	1.72958	0.0177953
AT1G75490	Integrase-type DNA-binding superfamily protein	1.72931	0.000982325
AT3G57630	exostosin family protein	1.72907	0.010643
AT3G60900	FASCICLIN-like arabinogalactan-protein 10	1.72869	0.000765515
AT4G29680	Alkaline-phosphatase-like family protein	1.72747	0.000220257
AT2G23450	Protein kinase superfamily protein	1.72681	3.39067e-07
AT1G44110	Cyclin A1;1	1.72656	0.0107302
AT2G38070	Protein of unknown function (DUF740)	1.7259	0.0244622
AT2G47500	P-loop nucleoside triphosphate hydrolases superfamily protein with CH (Calponin Homology) domain	1.72438	0.00707439
AT3G07870	F-box and associated interaction domains-containing protein	1.72372	0.000157567
AT5G41685	Mitochondrial outer membrane translocase complex, subunit Tom7	1.72354	4.42955e-07
AT1G77680	Ribonuclease II/R family protein	1.72343	0.000273993
AT2G24570	WRKY DNA-binding protein 17	1.72294	5.84378e-06
AT5G56350	Pyruvate kinase family protein	1.72246	1.77636e-15
AT4G31490	Coatomer, beta subunit	1.72108	0
AT4G13940	S-adenosyl-L-homocysteine hydrolase	1.71964	2.44249e-15
AT3G53560	Tetratricopeptide repeat (TPR)-like superfamily protein	1.71938	0.00142137
AT5G17760	P-loop containing nucleoside triphosphate hydrolases superfamily protein	1.71926	1.54038e-09
AT2G34585	0	1.71888	2.06845e-06
AT5G17490	RGA-like protein 3	1.71878	0.0145304
AT1G75390	basic leucine-zipper 44	1.7182	1.72135e-07
AT5G19320	RAN GTPase activating protein 2	1.71724	3.94788e-05
AT2G33170	Leucine-rich repeat receptor-like protein kinase family protein	1.71566	0.00013113
AT1G15530	Concanavalin A-like lectin protein kinase family protein	1.71425	0.00797583
AT4G37650	GRAS family transcription factor	1.71423	0.000186162
AT1G18150	Protein kinase superfamily protein	1.71415	0.00487102
AT5G60750	CAAX amino terminal protease family protein	1.71364	0.00465176
AT2G20710	Tetratricopeptide repeat (TPR)-like superfamily protein	1.71335	0.0124542
AT5G24010	Protein kinase superfamily protein	1.71293	0.00369571
AT5G66950	Pyridoxal phosphate (PLP)-dependent transferases superfamily protein	1.71285	9.03009e-06
AT5G54930	AT hook motif-containing protein	1.71218	0.00076929
AT3G61930	0	1.71174	0.0411283
AT5G43970	translocase of outer membrane 22-V	1.7116	0.0041954
AT1G56210	Heavy metal transport/detoxification superfamily protein	1.71137	0.000465539
AT3G01040	galacturonosyltransferase 13	1.71075	9.8638e-05
AT2G40800	0	1.7106	9.04839e-07
AT5G48380	BAK1-interacting receptor-like kinase 1	1.71045	0.00011023
AT3G07980	mitogen-activated protein kinase kinase kinase 6	1.71045	0.0188401
AT1G17980	poly(A) polymerase 1	1.71034	0.000902562
AT3G51630	with no lysine (K) kinase 5	1.7103	0.0453649
AT3G56110	prenylated RAB acceptor 1.B1	1.70958	1.07484e-05
AT3G18780	actin 2	1.70943	0
AT5G24500	0	1.70929	0.00134673
AT3G10660	calmodulin-domain protein kinase cdpk isoform 2	1.70899	0.0127513
AT5G12010	0	1.7081	7.46216e-07
AT3G07080	EamA-like transporter family	1.70698	0.0102526
AT3G27230	S-adenosyl-L-methionine-dependent methyltransferases superfamily protein	1.70661	4.52257e-06
AT5G64100	Peroxidase superfamily protein	1.70636	0
AT3G14362	ROTUNDIFOLIA like 10	1.70628	2.10942e-14
AT2G37280	pleiotropic drug resistance 5	1.70625	0.0178735
AT5G06660	Protein of unknown function DUF106, transmembrane	1.70577	1.08534e-05
AT5G05820	Nucleotide-sugar transporter family protein	1.70576	0.000142458
AT5G60960	Pentatricopeptide repeat (PPR) superfamily protein	1.70475	8.51014e-09
AT5G62220	glycosyltransferase 18	1.7045	0.000300316
AT1G31350	KAR-UP F-box 1	1.70441	0.018668
AT5G13820	telomeric DNA binding protein 1	1.7043	0.00129999
AT5G06680	spindle pole body component 98	1.70404	0.000996691
AT2G23780	RING/U-box superfamily protein	1.70295	0.000407932
AT1G71360	Galactose-binding protein	1.70159	0.00164782
AT1G48480	receptor-like kinase 1	1.70092	0.000756251
AT3G17240	lipoamide dehydrogenase 2	1.70088	0.000115481
AT5G04770	cationic amino acid transporter 6	1.70072	0.0354781
AT4G04610	APS reductase 1	1.70065	0.000840469
AT3G25610	ATPase E1-E2 type family protein / haloacid dehalogenase-like hydrolase family protein	1.70058	0.00644684
AT4G12250	UDP-D-glucuronate 4-epimerase 5	1.70005	0.000257913
AT3G20310	ethylene response factor 7	1.70002	3.50705e-08
AT3G23590	REF4-related 1	1.70001	1.75239e-06
AT2G39210	Major facilitator superfamily protein	1.6998	0.00180112
AT5G13390	no exine formation 1	1.69936	5.97663e-05
AT3G54960	PDI-like 1-3	1.69866	3.40567e-07
AT3G01470	homeobox 1	1.69761	0.00126011
AT3G04580	Signal transduction histidine kinase, hybrid-type, ethylene sensor	1.69686	4.7121e-05
AT1G66880	Protein kinase superfamily protein	1.6964	0.0154508
AT3G55980	salt-inducible zinc finger 1	1.69624	0.0028763
AT5G39380	Plant calmodulin-binding protein-related	1.6956	0.00869
AT4G02590	basic helix-loop-helix (bHLH) DNA-binding superfamily protein	1.69514	0.000359527
AT3G03810	O-fucosyltransferase family protein	1.69497	0.00323662
AT1G71210	Pentatricopeptide repeat (PPR) superfamily protein	1.69435	0.000166421
AT2G33320	Calcium-dependent lipid-binding (CaLB domain) family protein	1.69403	0.00529392
AT5G55180	O-Glycosyl hydrolases family 17 protein	1.69395	1.42518e-06
AT2G01430	homeobox-leucine zipper protein 17	1.69291	0.00266671
AT5G59150	RAB GTPase homolog A2D	1.69177	0.00568305
AT5G64090	0	1.6909	0.000684284
AT3G56590	hydroxyproline-rich glycoprotein family protein	1.68877	0.00488959
AT4G39170	Sec14p-like phosphatidylinositol transfer family protein	1.68837	9.03516e-07
AT5G02850	hydroxyproline-rich glycoprotein family protein	1.68779	0.000104995
AT1G07130	Nucleic acid-binding, OB-fold-like protein	1.68775	0.00699084
AT3G48610	non-specific phospholipase C6	1.68719	0.000244425
AT2G20940	Protein of unknown function (DUF1279)	1.68707	0.00174347
AT1G19370	0	1.68705	0.000514912
AT1G33040	nascent polypeptide-associated complex subunit alpha-like protein 5	1.68676	0.00143967
AT5G02440	0	1.6865	0.0106526
AT3G17611	RHOMBOID-like protein 14	1.68611	0.0218691
AT1G44960	SNARE associated Golgi protein family	1.68605	0.00473356
AT1G13900	Purple acid phosphatases superfamily protein	1.68585	0.000119413
AT2G01970	Endomembrane protein 70 protein family	1.68579	8.9442e-11
AT5G18470	Curculin-like (mannose-binding) lectin family protein	1.68552	2.59953e-05
AT4G36680	Tetratricopeptide repeat (TPR)-like superfamily protein	1.68437	1.05957e-06
AT3G08943	ARM repeat superfamily protein	1.68431	1.64446e-11
AT1G47240	NRAMP metal ion transporter 2	1.68385	0.00128292
AT3G06080	Plant protein of unknown function (DUF828)	1.68357	0.00913819
AT5G13090	0	1.68341	0.000437433
AT1G77885	0	1.68222	0.00315378
AT3G02660	Tyrosyl-tRNA synthetase, class Ib, bacterial/mitochondrial	1.68205	0.00246011
AT3G24480	Leucine-rich repeat (LRR) family protein	1.68143	0.00560669
AT1G72820	Mitochondrial substrate carrier family protein	1.68097	0.000665826
AT5G25220	KNOTTED1-like homeobox gene 3	1.68011	0.000195635
AT1G32120	0	1.68004	0.00748672
AT1G65270	0	1.67948	0.00011983
AT5G67470	formin homolog 6	1.67933	9.45052e-10
AT4G13050	Acyl-ACP thioesterase	1.67931	0.00724372
AT3G24080	KRR1 family protein	1.67915	3.87877e-08
AT4G15260	UDP-Glycosyltransferase superfamily protein	1.67844	0.00321555
AT2G36485	ENTH/VHS family protein	1.67522	0.0294081
AT3G20500	purple acid phosphatase 18	1.67405	0.000170266
AT5G01170	Protein of unknown function (DUF740)	1.67326	0.000190609
AT1G58360	amino acid permease 1	1.67299	0.00193896
AT3G22790	Kinase interacting (KIP1-like) family protein	1.67216	2.96103e-10
AT1G08940	Phosphoglycerate mutase family protein	1.67139	0.00798259
AT5G22310	0	1.67111	7.57652e-05
AT1G74250	DNAJ heat shock N-terminal domain-containing protein	1.6711	9.14752e-05
AT5G27240	DNAJ heat shock N-terminal domain-containing protein	1.67105	0.0124049
AT3G17340	ARM repeat superfamily protein	1.6708	0.0138246
AT2G43260	F-box and associated interaction domains-containing protein	1.67058	0.00897495
AT4G24760	alpha/beta-Hydrolases superfamily protein	1.67024	1.20297e-05
AT1G29418	0	1.67024	0.0499649
AT1G71090	Auxin efflux carrier family protein	1.66861	0.000142362
AT2G46920	Protein phosphatase 2C family protein	1.668	2.53826e-06
AT2G27285	Coiled-coil domain-containing protein 55 (DUF2040)	1.66759	0.00473362
AT2G44310	Calcium-binding EF-hand family protein	1.6675	0.00560475
AT1G18720	Protein of unknown function (DUF962)	1.6669	2.10595e-05
AT1G64650	Major facilitator superfamily protein	1.66684	9.98878e-07
AT2G20310	RPM1 interacting protein 13	1.66625	0.024138
AT5G11730	Core-2/I-branching beta-1,6-N-acetylglucosaminyltransferase family protein	1.66592	0.000139638
AT2G48000	Pentatricopeptide repeat (PPR) superfamily protein	1.66426	0.00831483
AT4G02110	transcription coactivators	1.66333	0.00200644
AT1G71880	sucrose-proton symporter 1	1.66329	0
AT4G36020	cold shock domain protein 1	1.6631	3.60637e-08
AT5G53480	ARM repeat superfamily protein	1.66205	1.81499e-12
AT3G24770	CLAVATA3/ESR-RELATED 41	1.6615	0.00110832
AT3G62830	NAD(P)-binding Rossmann-fold superfamily protein	1.66015	9.4369e-14
AT4G20980	Eukaryotic translation initiation factor 3 subunit 7 (eIF-3)	1.66003	0
AT3G11850	Protein of unknown function, DUF593	1.65992	0.0281562
AT3G49350	Ypt/Rab-GAP domain of gyp1p superfamily protein	1.65972	7.64523e-05
AT4G13930	serine hydroxymethyltransferase 4	1.65897	2.08898e-07
AT5G06550	0	1.65885	0.0100262
AT5G21105	Plant L-ascorbate oxidase	1.6587	1.4754e-08
AT3G42670	chromatin remodeling 38	1.65849	0.00537751
AT1G18390	Protein kinase superfamily protein	1.65817	0.0407994
AT3G53510	ABC-2 type transporter family protein	1.6581	0.00198385
AT1G69960	serine/threonine protein phosphatase 2A	1.65761	0.000185077
AT4G22770	AT hook motif DNA-binding family protein	1.65733	0.00102856
AT1G70520	cysteine-rich RLK (RECEPTOR-like protein kinase) 2	1.65722	0.00806934
AT1G17620	Late embryogenesis abundant (LEA) hydroxyproline-rich glycoprotein family	1.65703	2.42861e-08
AT5G06280	0	1.65698	0.036547
AT5G35430	Tetratricopeptide repeat (TPR)-like superfamily protein	1.6567	1.04325e-06
AT1G01240	0	1.65657	0.00830616
AT1G05370	Sec14p-like phosphatidylinositol transfer family protein	1.65609	0.0238338
AT3G56150	eukaryotic translation initiation factor 3C	1.65596	0
AT1G17070	GC-rich sequence DNA-binding factor-like protein with Tuftelin interacting domain	1.6556	0.000602744
AT4G30010	0	1.6553	0.00028579
AT1G25280	tubby like protein 10	1.65489	9.64094e-09
AT5G65200	plant U-box 38	1.65475	0.00988091
AT2G41280	late embryogenesis abundant protein (M10) / LEA protein M10	1.65469	0.00571565
AT2G48010	receptor-like kinase in in flowers 3	1.65306	0.00325291
AT1G76060	LYR family of Fe/S cluster biogenesis protein	1.65298	0.00439032
AT1G58380	Ribosomal protein S5 family protein	1.65188	5.25448e-09
AT4G02680	ETO1-like 1	1.6516	7.29024e-10
AT3G10370	FAD-dependent oxidoreductase family protein	1.6512	0.000319164
AT1G15430	Protein of unknown function (DUF1644)	1.64998	0.000473652
AT5G23860	tubulin beta 8	1.6491	0.0200892
AT3G02930	Plant protein of unknown function (DUF827)	1.64908	0.00566993
AT3G55320	P-glycoprotein 20	1.64905	0.00426795
AT4G02820	Pentatricopeptide repeat (PPR) superfamily protein	1.64834	0.0130975
AT5G28040	DNA-binding storekeeper protein-related transcriptional regulator	1.64826	0.000217273
AT2G42570	TRICHOME BIREFRINGENCE-LIKE 39	1.64822	0.000485521
AT2G17030	F-box family protein with a domain of unknown function (DUF295)	1.64634	0.0291736
AT5G13290	Protein kinase superfamily protein	1.64532	3.6502e-07
AT2G41110	calmodulin 2	1.64322	0.00126491
AT5G07220	BCL-2-associated athanogene 3	1.64309	0.0169333
[truncated: 429 more rows]

## Sheet: expressed
	Dataset S2
	Expressed Targets for lbd40/41:: Col, SAMSE (10days)
Feature ID	NAME	Fold Change	P-value
AT1G72850	Disease resistance protein (TIR-NBS class)	-1.50046	0.0253741
AT2G02090	SNF2 domain-containing protein / helicase domain-containing protein	-1.50107	0.00115343
AT5G08180	Ribosomal protein L7Ae/L30e/S12e/Gadd45 family protein	-1.50141	0.0245763
AT4G12610	transcription activators;DNA binding;RNA polymerase II transcription factors;catalytics;transcription initiation factors	-1.50189	0.00950856
AT3G01840	Protein kinase superfamily protein	-1.5028	0.0470558
AT2G31510	IBR domain-containing protein	-1.50339	0.0107391
AT3G54660	glutathione reductase	-1.50369	2.74148e-05
AT3G44190	FAD/NAD(P)-binding oxidoreductase family protein	-1.50393	0.00191863
AT1G72370	40s ribosomal protein SA	-1.50399	0.000248667
AT5G66050	Wound-responsive family protein	-1.50464	0.0259131
AT4G21160	Calcium-dependent ARF-type GTPase activating protein family	-1.505	0.045295
AT2G47600	magnesium/proton exchanger	-1.5052	0.00155555
AT4G21620	glycine-rich protein	-1.50572	0.00463395
AT5G47540	Mo25 family protein	-1.50582	0.0312108
AT5G67530	plant U-box 49	-1.50633	0.0175607
AT5G56630	phosphofructokinase 7	-1.50838	0.00154761
AT3G29370	0	-1.50888	0.00065144
AT2G37200	Uncharacterised protein family (UPF0497)	-1.50945	0.00969011
AT5G40480	embryo defective 3012	-1.51022	0.00081073
AT3G60750	Transketolase	-1.51198	0.0194528
AT3G05840	Protein kinase superfamily protein	-1.51288	0.00101234
AT2G41500	WD-40 repeat family protein / small nuclear ribonucleoprotein Prp4p-related	-1.51297	0.00161351
AT3G58680	multiprotein bridging factor 1B	-1.51369	0.000929124
AT3G06760	Drought-responsive family protein	-1.51535	0.0359596
AT4G19710	aspartate kinase-homoserine dehydrogenase ii	-1.51546	0.00213739
AT2G19470	casein kinase I-like 5	-1.51676	0.0330973
AT2G31200	actin depolymerizing factor 6	-1.51811	0.000354378
AT5G20570	RING-box 1	-1.51955	0.0255397
AT1G15350	0	-1.51955	0.0417595
AT3G55020	Ypt/Rab-GAP domain of gyp1p superfamily protein	-1.52077	1.58168e-05
AT1G54630	acyl carrier protein 3	-1.52296	0.00187172
AT5G04420	Galactose oxidase/kelch repeat superfamily protein	-1.52318	0.0394627
AT3G19630	Radical SAM superfamily protein	-1.52339	0.0153461
AT3G25520	ribosomal protein L5	-1.52361	8.09804e-08
AT5G62000	auxin response factor 2	-1.52394	0.0367263
AT5G35320	0	-1.52431	0.0205839
AT4G24270	EMBRYO DEFECTIVE 140	-1.52482	0.00161811
AT2G20990	synaptotagmin A	-1.52486	6.55542e-05
AT4G31780	monogalactosyl diacylglycerol synthase 1	-1.52541	0.000908353
AT4G38890	FMN-linked oxidoreductases superfamily protein	-1.52583	0.0240002
AT4G40050	Protein of unknown function (DUF3550/UPF0682)	-1.5276	0.00601154
AT3G23620	Ribosomal RNA processing Brix domain protein	-1.52893	0.0374293
AT2G42500	protein phosphatase 2A-3	-1.5291	0.000158428
AT4G12080	AT-hook motif nuclear-localized protein 1	-1.53035	0.0157386
AT5G17230	PHYTOENE SYNTHASE	-1.53068	0.0101359
AT5G17330	glutamate decarboxylase	-1.53076	0.00907679
AT4G25170	Uncharacterised conserved protein (UCP012943)	-1.5339	0.00372799
AT1G16610	arginine/serine-rich 45	-1.53392	0.00448011
AT3G06190	BTB-POZ and MATH domain 2	-1.534	5.11309e-05
AT5G25610	BURP domain-containing protein	-1.53539	0.00512638
AT2G22450	riboflavin biosynthesis protein, putative	-1.53545	0.00205078
AT2G25170	chromatin remodeling factor CHD3 (PICKLE)	-1.53629	0.00108076
AT5G46180	ornithine-delta-aminotransferase	-1.53658	0.00919474
AT5G23820	MD-2-related lipid recognition domain-containing protein	-1.53668	0.0469777
AT1G75330	ornithine carbamoyltransferase	-1.53672	9.54772e-07
AT2G35840	Sucrose-6F-phosphate phosphohydrolase family protein	-1.53749	0.00186482
AT2G22300	signal responsive 1	-1.53761	0.00103707
AT3G55770	GATA type zinc finger transcription factor family protein	-1.53837	4.13438e-06
AT1G03860	prohibitin 2	-1.53934	0.00561333
AT2G05840	20S proteasome subunit PAA2	-1.53963	0.0382051
AT5G54680	basic helix-loop-helix (bHLH) DNA-binding superfamily protein	-1.54005	4.6234e-07
AT1G19110	inter-alpha-trypsin inhibitor heavy chain-related	-1.54073	0.000650419
AT3G09350	Fes1A	-1.54095	0.0175312
AT2G36530	Enolase	-1.5412	1.50805e-14
AT2G32900	centromere/kinetochore protein, putative (ZW10)	-1.54146	0.00198394
AT3G61860	RNA-binding (RRM/RBD/RNP motifs) family protein	-1.54185	0.0189858
AT2G05710	aconitase 3	-1.54256	0.000188613
AT2G26670	Plant haem oxygenase (decyclizing) family protein	-1.5431	0.00141784
AT3G10940	dual specificity protein phosphatase (DsPTP1) family protein	-1.54346	0.00218723
AT2G40470	LOB domain-containing protein 15	-1.54427	0.0356488
AT5G24690	Protein of unknown function (DUF3411)	-1.54435	1.14385e-05
AT5G54370	Late embryogenesis abundant (LEA) protein-related	-1.54475	4.35168e-06
AT5G46410	SCP1-like small phosphatase 4	-1.54538	0.00421736
AT1G04200	0	-1.54612	0.0132387
AT1G11060	WAPL (Wings apart-like protein regulation of heterochromatin) protein	-1.54628	0.00803984
AT5G48360	Actin-binding FH2 (formin homology 2) family protein	-1.54645	0.0152002
AT2G46260	BTB/POZ/Kelch-associated protein	-1.54657	0.000149006
AT1G49970	CLP protease proteolytic subunit 1	-1.54659	0.00154777
AT1G48900	Signal recognition particle, SRP54 subunit protein	-1.54789	0.00047578
AT3G07030	Alba DNA/RNA-binding protein	-1.54833	0.00587944
AT3G01650	RING domain ligase1	-1.54966	0.0421521
AT4G12590	Protein of unknown function DUF106, transmembrane	-1.54983	0.0113114
AT2G20280	Zinc finger C-x8-C-x5-C-x3-H type family protein	-1.54987	0.0464789
AT1G51980	Insulinase (Peptidase family M16) protein	-1.55006	0.00173362
AT3G02550	LOB domain-containing protein 41	-1.55051	0.000795746
AT1G04410	Lactate/malate dehydrogenase family protein	-1.55059	1.73851e-10
AT5G62930	SGNH hydrolase-type esterase superfamily protein	-1.55068	0.015114
AT3G54650	RNI-like superfamily protein	-1.55151	2.68491e-05
AT5G03240	polyubiquitin 3	-1.55182	0.000332984
AT5G28320	0	-1.55276	0.0128601
AT1G74960	fatty acid biosynthesis 1	-1.5543	8.13973e-05
AT2G34170	Protein of unknown function (DUF688)	-1.55462	0.00559103
AT3G21865	peroxin 22	-1.55512	0.00171914
AT5G39890	Protein of unknown function (DUF1637)	-1.55526	0.0147608
AT4G17730	syntaxin of plants 23	-1.55671	0.00155959
AT2G04350	AMP-dependent synthetase and ligase family protein	-1.55739	0.01857
AT5G10540	Zincin-like metalloproteases family protein	-1.55788	1.06999e-09
AT4G22290	Ubiquitin-specific protease family C19-related protein	-1.55943	0.00167295
AT1G16080	0	-1.5598	0.00159919
AT3G15070	RING/U-box superfamily protein	-1.56143	0.00574802
AT1G15210	pleiotropic drug resistance 7	-1.56216	0.00920698
AT5G61510	GroES-like zinc-binding alcohol dehydrogenase family protein	-1.56229	0.000609542
AT3G61260	Remorin family protein	-1.56297	0.0301624
AT2G30980	SHAGGY-related protein kinase dZeta	-1.56311	0.0040898
AT1G71860	protein tyrosine phosphatase 1	-1.56434	0.00117757
AT1G50250	FTSH protease 1	-1.56484	0.0178973
AT3G16420	PYK10-binding protein 1	-1.56528	8.49978e-05
AT1G49050	Eukaryotic aspartyl protease family protein	-1.56552	0.00816862
AT5G43850	RmlC-like cupins superfamily protein	-1.56695	0.0356474
AT1G64640	early nodulin-like protein 8	-1.56798	0.0430229
AT5G27540	MIRO-related GTP-ase 1	-1.56869	0.00107874
AT2G45200	golgi snare 12	-1.56962	0.00261965
AT3G09735	S1FA-like DNA-binding protein	-1.56969	0.00109296
AT4G37270	heavy metal atpase 1	-1.56979	0.00354902
AT5G20280	sucrose phosphate synthase 1F	-1.56997	0.000376387
AT5G08470	peroxisome 1	-1.57076	0.025476
AT1G11890	Synaptobrevin family protein	-1.57118	0.0194073
AT5G42850	Thioredoxin superfamily protein	-1.57241	0.00285653
AT1G07740	Tetratricopeptide repeat (TPR)-like superfamily protein	-1.57373	0.0270786
AT5G64940	ABC2 homolog 13	-1.57375	0.00186364
AT5G65780	branched-chain amino acid aminotransferase 5 / branched-chain amino acid transaminase 5 (BCAT5)	-1.57428	1.20948e-06
AT1G15500	TLC ATP/ADP transporter	-1.57455	0.0101507
AT1G73990	signal peptide peptidase	-1.5766	0.00309411
AT4G33945	ARM repeat superfamily protein	-1.57704	0.00869978
AT1G32870	NAC domain protein 13	-1.57745	0.0226471
AT5G58980	Neutral/alkaline non-lysosomal ceramidase	-1.57748	0.0267734
AT1G50140	P-loop containing nucleoside triphosphate hydrolases superfamily protein	-1.57779	0.0129498
AT1G22930	T-complex protein 11	-1.58	1.87632e-11
AT2G41420	proline-rich family protein	-1.58025	0.00405542
AT3G47370	Ribosomal protein S10p/S20e family protein	-1.58106	0.0218613
AT2G27170	Structural maintenance of chromosomes (SMC) family protein	-1.58285	0.00666721
AT4G25500	arginine/serine-rich splicing factor 35	-1.58385	5.39969e-05
AT4G08350	global transcription factor group A2	-1.58401	8.5635e-05
AT1G07350	RNA-binding (RRM/RBD/RNP motifs) family protein	-1.58437	6.00813e-05
AT5G09220	amino acid permease 2	-1.58562	0.00221553
AT1G49950	telomere repeat binding factor 1	-1.58669	0.00290846
AT5G06290	2-cysteine peroxiredoxin B	-1.58763	0.0386112
AT5G48030	gametophytic factor 2	-1.5884	0.0434172
AT2G32950	Transducin/WD40 repeat-like superfamily protein	-1.58892	0.00723912
AT1G09010	glycoside hydrolase family 2 protein	-1.5901	2.50838e-05
AT4G15560	Deoxyxylulose-5-phosphate synthase	-1.59202	0.00367536
AT3G52120	SWAP (Suppressor-of-White-APricot)/surp domain-containing protein / D111/G-patch domain-containing protein	-1.59399	0.000329441
AT5G39740	ribosomal protein L5 B	-1.59473	0.0113342
AT4G25700	beta-hydroxylase 1	-1.59527	0.00986894
AT4G32130	Protein of unknown function (DUF2012)	-1.59536	0.0122763
AT5G12150	Rho GTPase activation protein (RhoGAP) with PH domain	-1.59537	0.00364401
AT4G14100	transferases, transferring glycosyl groups	-1.59546	0.0320916
AT3G55400	methionyl-tRNA synthetase / methionine--tRNA ligase / MetRS (cpMetRS)	-1.59554	0.00117763
AT2G30970	aspartate aminotransferase 1	-1.59635	0.00128485
AT1G71500	Rieske (2Fe-2S) domain-containing protein	-1.59689	1.14714e-05
AT5G66090	0	-1.59695	0.0196605
AT3G04840	Ribosomal protein S3Ae	-1.59939	8.25253e-18
AT2G48070	resistance to phytophthora 1	-1.59942	0.0372758
AT2G23070	Protein kinase superfamily protein	-1.60043	7.90137e-06
AT5G26800	0	-1.60072	0.0230153
AT4G08310	0	-1.60101	0.00676002
AT1G09210	calreticulin 1b	-1.60105	0.000453113
AT3G43220	Phosphoinositide phosphatase family protein	-1.60153	0.00324246
AT3G06483	pyruvate dehydrogenase kinase	-1.60192	0.0323876
AT1G49670	ARP protein (REF)	-1.60208	0.0100498
AT3G16480	mitochondrial processing peptidase alpha subunit	-1.60335	0.00487112
AT1G64860	sigma factor A	-1.60336	0.0310566
AT1G17370	oligouridylate binding protein 1B	-1.60471	2.24977e-05
AT5G59690	Histone superfamily protein	-1.60511	0.0179907
AT1G01100	60S acidic ribosomal protein family	-1.60539	0.0412608
AT4G33630	Protein of unknown function (DUF3506)	-1.60607	0.000236842
AT5G03740	histone deacetylase 2C	-1.60635	0.000243014
AT5G58550	ETO1-like 2	-1.608	0.0125426
AT5G52920	plastidic pyruvate kinase beta subunit 1	-1.60901	6.93583e-08
AT3G13490	Lysyl-tRNA synthetase, class II	-1.60911	0.0132113
AT2G37120	S1FA-like DNA-binding protein	-1.61021	0.00189211
AT1G80240	Protein of unknown function, DUF642	-1.61084	0.00033011
AT1G17680	tetratricopeptide repeat (TPR)-containing protein	-1.61104	0.0131581
AT1G68945	0	-1.61148	0.0194953
AT5G35970	P-loop containing nucleoside triphosphate hydrolases superfamily protein	-1.61195	0.000645195
AT2G26430	arginine-rich cyclin 1	-1.61503	0.00296663
AT2G20820	0	-1.61572	0.00885798
AT2G44900	ARABIDILLO-1	-1.61628	0.00165494
AT5G07960	0	-1.61669	0.0261992
AT1G50740	Transmembrane proteins 14C	-1.61736	0.0159725
AT5G13450	delta subunit of Mt ATP synthase	-1.61828	2.90508e-09
AT5G57330	Galactose mutarotase-like superfamily protein	-1.61964	0.00138208
AT5G38200	Class I glutamine amidotransferase-like superfamily protein	-1.61977	0.0441698
AT5G13420	Aldolase-type TIM barrel family protein	-1.62018	2.53286e-14
AT2G36620	ribosomal protein L24	-1.62068	0.00642869
AT1G73430	sec34-like family protein	-1.62088	0.0119412
AT5G16130	Ribosomal protein S7e family protein	-1.62117	4.42988e-08
AT4G02880	0	-1.62157	0.0050428
AT4G35785	RNA-binding (RRM/RBD/RNP motifs) family protein	-1.62179	0.000101518
AT1G06720	P-loop containing nucleoside triphosphate hydrolases superfamily protein	-1.62322	0.00924844
AT1G08600	P-loop containing nucleoside triphosphate hydrolases superfamily protein	-1.62409	0.00389239
AT1G59940	response regulator 3	-1.62449	0.0150026
AT2G36460	Aldolase superfamily protein	-1.62467	0.00031634
AT3G01390	vacuolar membrane ATPase 10	-1.62607	9.69044e-06
AT1G07110	fructose-2,6-bisphosphatase	-1.62637	0.0491857
AT2G41650	0	-1.62741	0.00524074
AT5G20500	Glutaredoxin family protein	-1.6276	0.0232568
AT1G09795	ATP phosphoribosyl transferase 2	-1.62872	0.0284549
AT3G02060	DEAD/DEAH box helicase, putative	-1.62931	0.00285182
AT2G28800	63 kDa inner membrane family protein	-1.63105	3.09251e-07
AT3G16785	phospholipase D P1	-1.63124	0.00129989
AT2G25070	Protein phosphatase 2C family protein	-1.63151	0.0187071
AT1G45976	S-ribonuclease binding protein 1	-1.6316	0.00618462
AT2G21050	like AUXIN RESISTANT 2	-1.63315	2.38727e-05
AT5G42270	FtsH extracellular protease family	-1.63327	0.0172876
AT5G12410	THUMP domain-containing protein	-1.63388	0.000345687
AT5G46750	ARF-GAP domain 9	-1.63417	0.00208788
AT1G76990	ACT domain repeat 3	-1.63418	6.67267e-05
AT1G02130	RAS 5	-1.63424	0.0347857
AT4G11820	hydroxymethylglutaryl-CoA synthase / HMG-CoA synthase / 3-hydroxy-3-methylglutaryl coenzyme A synthase	-1.63466	0.00693529
AT1G50060	CAP (Cysteine-rich secretory proteins, Antigen 5, and Pathogenesis-related 1 protein) superfamily protein	-1.63719	1.39227e-43
AT1G57820	Zinc finger (C3HC4-type RING finger) family protein	-1.63755	1.06089e-06
AT3G19860	basic helix-loop-helix (bHLH) DNA-binding superfamily protein	-1.63764	0.000142899
AT5G66760	succinate dehydrogenase 1-1	-1.63827	3.39826e-08
AT4G38440	0	-1.63927	7.1173e-06
AT5G60340	P-loop containing nucleoside triphosphate hydrolases superfamily protein	-1.63985	0.015412
AT5G41370	homolog of xeroderma pigmentosum complementation group B 1	-1.64012	0.00133483
AT5G50870	ubiquitin-conjugating enzyme 27	-1.64213	0.0178785
AT4G27600	pfkB-like carbohydrate kinase family protein	-1.64243	0.00991356
AT1G30680	toprim domain-containing protein	-1.64279	0.0307024
AT4G27800	thylakoid-associated phosphatase 38	-1.64428	0.0064336
AT2G43610	Chitinase family protein	-1.64435	2.92986e-11
AT1G12230	Aldolase superfamily protein	-1.64629	0.0195063
AT4G15550	indole-3-acetate beta-D-glucosyltransferase	-1.64705	0.0212973
AT5G49030	tRNA synthetase class I (I, L, M and V) family protein	-1.64708	0.00560648
AT1G14620	decoy	-1.64735	0.0332025
AT5G63310	nucleoside diphosphate kinase 2	-1.64738	0.0144917
AT2G20530	prohibitin 6	-1.64798	0.00726399
AT5G11520	aspartate aminotransferase 3	-1.64905	0.0107965
AT5G62890	Xanthine/uracil permease family protein	-1.6493	5.32503e-08
AT1G80480	plastid transcriptionally active 17	-1.65018	0.00224985
AT4G24990	Ubiquitin family protein	-1.65031	0.00556201
AT3G58610	ketol-acid reductoisomerase	-1.65251	9.37242e-42
AT4G14880	O-acetylserine (thiol) lyase (OAS-TL) isoform A1	-1.65353	4.14748e-06
AT1G66270	Glycosyl hydrolase superfamily protein	-1.65433	0.000485022
AT1G72500	0	-1.65624	0.00628139
AT5G10695	0	-1.65707	0.043064
AT5G16440	isopentenyl diphosphate isomerase 1	-1.65779	0.00112713
AT5G13960	SU(VAR)3-9 homolog 4	-1.65802	0.0325227
AT5G01750	Protein of unknown function (DUF567)	-1.65959	2.73327e-05
AT5G26780	serine hydroxymethyltransferase 2	-1.66281	0.0261036
AT4G34265	0	-1.66328	0.00212736
AT5G23610	0	-1.664	3.13772e-05
AT2G42680	multiprotein bridging factor 1A	-1.66447	6.34739e-07
AT4G33540	metallo-beta-lactamase family protein	-1.66456	0.0151359
AT2G05830	NagB/RpiA/CoA transferase-like superfamily protein	-1.66501	0.00283548
AT1G79750	NADP-malic enzyme 4	-1.66504	0.00105786
AT5G08420	RNA-binding KH domain-containing protein	-1.66715	5.33623e-05
AT5G06120	ARM repeat superfamily protein	-1.66956	0.00213856
AT4G32551	LisH dimerisation motif;WD40/YVTN repeat-like-containing domain	-1.67016	3.03336e-06
AT1G15910	XH/XS domain-containing protein	-1.67196	7.3837e-06
AT5G18170	glutamate dehydrogenase 1	-1.67364	0.000789959
AT2G24100	0	-1.67407	0.000380456
AT5G67240	small RNA degrading nuclease 3	-1.67469	1.25957e-05
AT4G26700	fimbrin 1	-1.67694	0.00122641
AT5G22010	replication factor C1	-1.67866	0.00311162
AT1G10950	transmembrane nine 1	-1.67918	7.89014e-08
AT1G63290	Aldolase-type TIM barrel family protein	-1.67943	0.0147882
AT3G03250	UDP-GLUCOSE PYROPHOSPHORYLASE 1	-1.67952	0.0065574
AT1G69510	cAMP-regulated phosphoprotein 19-related protein	-1.68146	3.16523e-05
AT2G43070	SIGNAL PEPTIDE PEPTIDASE-LIKE 3	-1.68215	0.0017406
AT3G18740	Ribosomal protein L7Ae/L30e/S12e/Gadd45 family protein	-1.68254	0.00127136
AT3G62870	Ribosomal protein L7Ae/L30e/S12e/Gadd45 family protein	-1.68302	0.00739961
AT1G66430	pfkB-like carbohydrate kinase family protein	-1.68392	0.00289887
AT2G41070	Basic-leucine zipper (bZIP) transcription factor family protein	-1.68526	0.00186236
AT2G30500	Kinase interacting (KIP1-like) family protein	-1.68589	0.000382081
AT1G15270	Translation machinery associated TMA7	-1.6878	0.00418771
AT1G32400	tobamovirus multiplication 2A	-1.6905	0.000116441
AT2G36290	alpha/beta-Hydrolases superfamily protein	-1.69085	8.89731e-05
AT3G52140	tetratricopeptide repeat (TPR)-containing protein	-1.69154	5.90861e-10
AT5G49990	Xanthine/uracil permease family protein	-1.69177	0.0327553
AT3G46100	Histidyl-tRNA synthetase 1	-1.69466	0.0102043
AT5G19450	calcium-dependent protein kinase 19	-1.69512	6.82794e-06
AT5G09650	pyrophosphorylase 6	-1.69523	0.0286323
AT4G03190	GRR1-like protein 1	-1.69565	1.67924e-08
AT5G11170	DEAD/DEAH box RNA helicase family protein	-1.69589	3.61705e-07
AT1G20696	high mobility group B3	-1.69601	0.00645645
AT4G23100	glutamate-cysteine ligase	-1.69613	0.00413072
AT5G35530	Ribosomal protein S3 family protein	-1.69762	0.00169358
AT1G53430	Leucine-rich repeat transmembrane protein kinase	-1.69765	0.00686711
AT2G38000	chaperone protein dnaJ-related	-1.69771	0.00497653
AT1G61260	Protein of unknown function (DUF761)	-1.69798	0.00983705
AT3G44590	60S acidic ribosomal protein family	-1.69803	0.00331042
AT5G47690	binding	-1.69853	8.75625e-11
AT3G11940	ribosomal protein 5A	-1.69935	4.73664e-10
AT1G26880	Ribosomal protein L34e superfamily protein	-1.70017	0.0417507
AT1G64740	alpha-1 tubulin	-1.70075	0.0156866
AT1G80350	P-loop containing nucleoside triphosphate hydrolases superfamily protein	-1.70086	0.000689553
AT5G48940	Leucine-rich repeat transmembrane protein kinase family protein	-1.70165	3.68424e-06
AT1G73980	Phosphoribulokinase / Uridine kinase family	-1.7018	0.0028733
AT5G65620	Zincin-like metalloproteases family protein	-1.70182	2.98685e-06
AT5G12210	RAB geranylgeranyl transferase beta subunit 1	-1.70244	0.0129997
AT4G00760	pseudo-response regulator 8	-1.70295	0.00481797
AT4G37300	maternal effect embryo arrest 59	-1.70303	3.41348e-05
AT1G29400	MEI2-like protein 5	-1.70309	5.22992e-08
AT4G19210	RNAse l inhibitor protein 2	-1.70309	1.72204e-10
AT2G01170	bidirectional amino acid transporter 1	-1.70519	0.0127739
AT5G02970	alpha/beta-Hydrolases superfamily protein	-1.70842	0.0041774
AT5G47930	Zinc-binding ribosomal protein family protein	-1.70877	0.0201278
AT1G07020	0	-1.7092	0.00234237
AT1G52360	Coatomer, beta' subunit	-1.70967	2.70538e-08
AT1G79270	evolutionarily conserved C-terminal region 8	-1.70977	0.00241042
AT3G02720	Class I glutamine amidotransferase-like superfamily protein	-1.71032	2.00647e-05
AT3G47450	P-loop containing nucleoside triphosphate hydrolases superfamily protein	-1.71042	0.034416
AT1G01910	P-loop containing nucleoside triphosphate hydrolases superfamily protein	-1.71132	8.64623e-05
AT3G24160	putative type 1 membrane protein	-1.712	6.78838e-05
AT3G47860	chloroplastic lipocalin	-1.71214	0.00148579
AT1G24360	NAD(P)-binding Rossmann-fold superfamily protein	-1.71218	0.00112768
AT5G45350	proline-rich family protein	-1.71223	0.000344379
AT5G19370	rhodanese-like domain-containing protein / PPIC-type PPIASE domain-containing protein	-1.71247	0.0304046
AT1G06390	GSK3/SHAGGY-like protein kinase 1	-1.71517	0.000875585
AT3G11720	Polyketide cyclase/dehydrase and lipid transport superfamily protein	-1.71654	0.0200282
AT2G27860	UDP-D-apiose/UDP-D-xylose synthase 1	-1.71667	0.000153716
AT2G38210	putative PDX1-like protein 4	-1.71669	0.024386
AT2G26770	plectin-related	-1.71772	0.00351847
AT1G18270	ketose-bisphosphate aldolase class-II family protein	-1.71975	0.0289713
AT2G21160	Translocon-associated protein (TRAP), alpha subunit	-1.72261	0.000244626
AT5G43630	zinc knuckle (CCHC-type) family protein	-1.72263	1.71558e-05
AT3G12290	Amino acid dehydrogenase family protein	-1.72305	1.06957e-07
AT5G27410	D-aminoacid aminotransferase-like PLP-dependent enzymes superfamily protein	-1.72318	0.00255485
AT5G26570	catalytics;carbohydrate kinases;phosphoglucan, water dikinases	-1.72358	1.01069e-09
AT5G54280	myosin 2	-1.72415	3.35959e-05
AT4G25970	phosphatidylserine decarboxylase 3	-1.72455	0.00363307
AT3G62010	0	-1.72466	0.0121933
AT3G60300	RWD domain-containing protein	-1.72467	8.25848e-05
AT5G28640	SSXT family protein	-1.72508	0.000246901
AT2G18960	H(+)-ATPase 1	-1.7263	1.79765e-07
AT4G34450	coatomer gamma-2 subunit, putative / gamma-2 coat protein, putative / gamma-2 COP, putative	-1.7264	1.47307e-21
AT2G31960	glucan synthase-like 3	-1.72657	0.0076076
AT1G76150	enoyl-CoA hydratase 2	-1.72825	0.0401697
AT3G51730	saposin B domain-containing protein	-1.72835	2.00007e-05
AT2G22780	peroxisomal NAD-malate dehydrogenase 1	-1.72913	2.28119e-05
AT2G16440	Minichromosome maintenance (MCM2/3/5) family protein	-1.73625	0.00155484
AT2G28320	Pleckstrin homology (PH) and lipid-binding START domains-containing protein	-1.7364	0.00931043
AT4G35760	NAD(P)H dehydrogenase (quinone)s	-1.73747	0.034441
AT1G19530	0	-1.73901	4.00081e-05
AT5G63890	histidinol dehydrogenase	-1.7392	0.00150824
AT1G12780	UDP-D-glucose/UDP-D-galactose 4-epimerase 1	-1.73925	1.63173e-05
AT4G27940	manganese tracking factor for mitochondrial SOD2	-1.74016	0.0402079
AT2G34900	Transcription factor GTE6	-1.74033	0.0483434
AT3G47720	similar to RCD one 4	-1.74105	0.0180011
AT4G24920	secE/sec61-gamma protein transport protein	-1.74176	0.0101084
AT2G39390	Ribosomal L29 family protein	-1.74259	0.0434311
AT4G24740	FUS3-complementing gene 2	-1.74324	0.0014815
AT1G67325	Ran BP2/NZF zinc finger-like superfamily protein	-1.74326	0.0188545
AT4G38840	SAUR-like auxin-responsive protein family	-1.74369	0.0250652
AT1G52050	Mannose-binding lectin superfamily protein	-1.74557	0.0157823
AT5G13570	decapping 2	-1.74589	0.00181637
AT3G44330	0	-1.74607	8.11081e-06
AT3G05560	Ribosomal L22e protein family	-1.74656	4.58814e-07
AT2G26180	IQ-domain 6	-1.74878	0.0056906
AT4G01370	MAP kinase 4	-1.74956	0.00837054
AT5G59250	Major facilitator superfamily protein	-1.75	0.0137442
AT2G36900	membrin 11	-1.75023	0.00170587
AT4G14965	membrane-associated progesterone binding protein 4	-1.7505	0.0284947
AT5G62200	Embryo-specific protein 3, (ATS3)	-1.75068	0.00317033
AT2G24200	Cytosol aminopeptidase family protein	-1.75151	0.00457077
AT4G00290	Mechanosensitive ion channel protein	-1.7517	0.0422993
AT1G54150	E3 Ubiquitin ligase family protein	-1.75173	0.00826431
AT1G48280	hydroxyproline-rich glycoprotein family protein	-1.75188	0.00725651
AT4G04850	K+ efflux antiporter 3	-1.75212	0.0458439
AT3G06860	multifunctional protein 2	-1.75691	0.00012937
AT3G02780	isopentenyl pyrophosphate:dimethylallyl pyrophosphate isomerase 2	-1.75829	0.0148896
AT1G72360	Integrase-type DNA-binding superfamily protein	-1.76067	0.0444879
AT5G43100	Eukaryotic aspartyl protease family protein	-1.76096	6.12007e-05
AT3G25920	ribosomal protein L15	-1.76287	0.0194206
AT2G35500	shikimate kinase like 2	-1.76371	0.0269874
AT1G32440	plastidial pyruvate kinase 3	-1.76373	0.00281833
AT5G13120	cyclophilin 20-2	-1.76421	0.000700027
AT4G22890	PGR5-LIKE A	-1.76446	0.0327105
AT1G80490	TOPLESS-related 1	-1.76511	1.29622e-06
AT1G36320	0	-1.76551	0.000933127
AT4G00370	Major facilitator superfamily protein	-1.7668	0.00388498
AT2G21270	ubiquitin fusion degradation 1	-1.76772	0.000385477
AT1G69830	alpha-amylase-like 3	-1.76839	2.67127e-09
AT1G24996	0	-1.76937	0.000450383
AT2G33150	peroxisomal 3-ketoacyl-CoA thiolase 3	-1.77025	1.00575e-11
AT2G24420	DNA repair ATPase-related	-1.7711	0.0013002
AT5G26742	DEAD box RNA helicase (RH3)	-1.77113	0.0237589
AT3G16450	Mannose-binding lectin superfamily protein	-1.77162	0.00145685
AT3G12670	CTP synthase family protein	-1.77203	3.36344e-05
AT1G15750	Transducin family protein / WD-40 repeat family protein	-1.77219	3.56541e-16
AT3G57000	nucleolar essential protein-related	-1.77239	0.00268883
AT1G23000	Heavy metal transport/detoxification superfamily protein	-1.773	0.00633052
AT1G63160	replication factor C 2	-1.77341	0.0125594
AT3G07950	rhomboid protein-related	-1.77382	0.0134493
AT5G11270	overexpressor of cationic peroxidase 3	-1.77456	0.0115545
AT2G20420	ATP citrate lyase (ACL) family protein	-1.77519	0.000259465
AT2G34710	Homeobox-leucine zipper family protein / lipid-binding START domain-containing protein	-1.77537	5.04112e-15
AT4G15520	tRNA/rRNA methyltransferase (SpoU) family protein	-1.77538	0.0055229
AT4G00830	RNA-binding (RRM/RBD/RNP motifs) family protein	-1.77539	6.18083e-06
AT1G05270	TraB family protein	-1.77565	0.0134709
AT4G15900	pleiotropic regulatory locus 1	-1.77589	0.000173869
AT5G47020	0	-1.77624	9.66516e-05
AT2G20360	NAD(P)-binding Rossmann-fold superfamily protein	-1.77627	5.86866e-08
AT1G67850	Protein of unknown function (DUF707)	-1.77704	0.0204026
AT2G39080	NAD(P)-binding Rossmann-fold superfamily protein	-1.77867	0.0342335
AT1G78900	vacuolar ATP synthase subunit A	-1.78051	1.9086e-07
AT4G38090	Ribosomal protein S5 domain 2-like superfamily protein	-1.78101	0.0402
AT4G31340	myosin heavy chain-related	-1.78123	0.00258247
AT2G26210	Ankyrin repeat family protein	-1.78124	0.0377326
AT5G46430	Ribosomal protein L32e	-1.78198	0.00954169
AT1G79560	FTSH protease 12	-1.78251	0.000173517
AT5G19440	NAD(P)-binding Rossmann-fold superfamily protein	-1.78265	6.57151e-05
AT5G22770	alpha-adaptin	-1.78328	0.000184776
AT5G64350	FK506-binding protein 12	-1.78328	0.000687734
AT5G02380	metallothionein 2B	-1.7833	4.75929e-05
AT3G14660	cytochrome P450, family 72, subfamily A, polypeptide 13	-1.78344	0.0199496
AT1G33055	0	-1.78427	1.32694e-05
AT5G13020	Emsy N Terminus (ENT)/ plant Tudor-like domains-containing protein	-1.78539	0.00022067
AT2G47060	Protein kinase superfamily protein	-1.78606	0.000134503
AT5G27850	Ribosomal protein L18e/L15 superfamily protein	-1.78616	0.02355
AT5G40490	RNA-binding (RRM/RBD/RNP motifs) family protein	-1.78756	0.000195067
AT4G21990	APS reductase 3	-1.78762	9.91727e-11
AT3G18080	B-S glucosidase 44	-1.78927	1.86795e-07
AT3G58640	Mitogen activated protein kinase kinase kinase-related	-1.79125	1.73495e-06
AT2G43750	O-acetylserine (thiol) lyase B	-1.79185	1.31364e-06
AT3G63240	DNAse I-like superfamily protein	-1.79202	0.000647193
AT3G45310	Cysteine proteinases superfamily protein	-1.79208	0.00162433
AT1G10170	NF-X-like 1	-1.79248	1.12856e-07
AT1G33810	0	-1.79276	0.0327255
AT2G47610	Ribosomal protein L7Ae/L30e/S12e/Gadd45 family protein	-1.79332	2.70854e-06
AT3G07300	NagB/RpiA/CoA transferase-like superfamily protein	-1.79375	0.000361278
AT1G78690	Phospholipid/glycerol acyltransferase family protein	-1.79391	0.0249957
AT4G39900	0	-1.79508	0.00058262
AT5G57800	Fatty acid hydroxylase superfamily	-1.79623	0.0160792
AT4G32520	serine hydroxymethyltransferase 3	-1.79623	1.34901e-06
AT1G06130	glyoxalase 2-4	-1.79671	0.00394534
AT1G67590	Remorin family protein	-1.79704	0.000497409
AT2G46790	pseudo-response regulator 9	-1.79707	0.015421
AT5G53170	FTSH protease 11	-1.79795	1.0207e-06
AT5G08740	NAD(P)H dehydrogenase C1	-1.80018	0.00943168
AT4G17560	Ribosomal protein L19 family protein	-1.80144	0.00247113
AT1G74910	ADP-glucose pyrophosphorylase family protein	-1.80339	3.47678e-05
AT1G78380	glutathione S-transferase TAU 19	-1.80392	4.37536e-12
AT1G77690	like AUX1 3	-1.80426	0.01589
AT4G29010	Enoyl-CoA hydratase/isomerase family	-1.80453	6.91896e-05
AT5G14060	Aspartate kinase family protein	-1.80491	0.000307376
AT3G15980	Coatomer, beta' subunit	-1.80538	5.52088e-06
AT2G15830	0	-1.80849	6.14794e-07
AT5G66750	chromatin remodeling 1	-1.8088	0.00231668
AT2G25140	casein lytic proteinase B4	-1.81037	0.000453929
AT5G04590	sulfite reductase	-1.81061	0.0108156
AT5G20320	dicer-like 4	-1.81273	0.000233212
AT2G32060	Ribosomal protein L7Ae/L30e/S12e/Gadd45 family protein	-1.81504	0.0497587
AT5G35670	IQ-domain 33	-1.81526	0.0121987
AT5G15200	Ribosomal protein S4	-1.81559	3.20195e-07
AT1G18400	BR enhanced expression 1	-1.81885	0.00556344
AT1G67030	zinc finger protein 6	-1.81936	0.0120255
AT2G18710	SECY homolog 1	-1.81986	0.00818512
AT1G55090	carbon-nitrogen hydrolase family protein	-1.82153	8.00566e-05
AT2G47470	thioredoxin family protein	-1.82205	1.1394e-13
AT5G06060	NAD(P)-binding Rossmann-fold superfamily protein	-1.82438	0.000968067
AT5G11200	DEAD/DEAH box RNA helicase family protein	-1.8246	1.842e-06
AT3G52660	RNA-binding (RRM/RBD/RNP motifs) family protein	-1.82589	8.1899e-05
AT5G61150	leo1-like family protein	-1.82738	2.01392e-06
AT4G26870	Class II aminoacyl-tRNA and biotin synthetases superfamily protein	-1.83099	1.12625e-11
AT2G37180	Aquaporin-like superfamily protein	-1.8317	0.0104794
AT5G64860	disproportionating enzyme	-1.83172	0.00391998
AT5G52470	fibrillarin 1	-1.83296	0.00265354
AT4G26860	Predicted pyridoxal phosphate-dependent enzyme, YBL036C type	-1.83336	0.0136081
AT2G04700	ferredoxin thioredoxin reductase catalytic beta chain family protein	-1.834	0.00359077
AT1G15880	golgi snare 11	-1.8358	0.000166184
AT1G14570	UBX domain-containing protein	-1.83582	8.55928e-07
AT1G54310	S-adenosyl-L-methionine-dependent methyltransferases superfamily protein	-1.83832	0.0104334
AT5G19530	S-adenosyl-L-methionine-dependent methyltransferases superfamily protein	-1.8385	0.00678826
AT4G02930	GTP binding Elongation factor Tu family protein	-1.83858	0.0258336
AT3G16640	translationally controlled tumor protein	-1.83936	1.32151e-06
AT5G63940	Protein kinase protein with adenine nucleotide alpha hydrolases-like domain	-1.84052	6.81855e-07
AT5G27920	F-box family protein	-1.8414	1.19858e-05
AT1G80410	tetratricopeptide repeat (TPR)-containing protein	-1.84221	2.44686e-09
AT5G23730	Transducin/WD40 repeat-like superfamily protein	-1.84422	0.0348297
AT3G48530	SNF1-related protein kinase regulatory subunit gamma 1	-1.84593	1.69925e-11
AT5G40760	glucose-6-phosphate dehydrogenase 6	-1.84758	0.0222991
AT1G09760	U2 small nuclear ribonucleoprotein A	-1.84784	0.00315781
AT1G65260	plastid transcriptionally active 4	-1.84806	0.0026895
AT2G39780	ribonuclease 2	-1.84974	0.00614891
AT5G58070	temperature-induced lipocalin	-1.85002	2.79851e-05
AT5G05010	clathrin adaptor complexes medium subunit family protein	-1.85019	3.2883e-17
AT2G38230	pyridoxine biosynthesis 1.1	-1.85103	4.54797e-06
AT2G46280	TGF-beta receptor interacting protein 1	-1.85173	1.06241e-15
AT5G51980	Transducin/WD40 repeat-like superfamily protein	-1.85239	1.94731e-08
AT3G59350	Protein kinase superfamily protein	-1.85281	0.00107733
AT1G04250	AUX/IAA transcriptional regulator family protein	-1.85302	0.00116368
AT2G27040	Argonaute family protein	-1.85475	0.000365898
AT2G36390	starch branching enzyme 2.1	-1.85541	7.91879e-11
AT4G32150	vesicle-associated membrane protein 711	-1.85568	2.5707e-11
AT3G19900	0	-1.85612	0.0161723
AT3G15260	Protein phosphatase 2C family protein	-1.85662	2.49034e-05
AT2G01250	Ribosomal protein L30/L7 family protein	-1.85785	0.00820109
AT1G23820	spermidine synthase 1	-1.85874	0.000161237
AT5G05540	small RNA degrading nuclease 2	-1.85901	0.0102514
AT1G76520	Auxin efflux carrier family protein	-1.85988	0.00347496
AT3G54360	zinc ion binding	-1.86105	0.000412191
AT1G22770	gigantea protein (GI)	-1.86357	1.64021e-08
AT3G10380	subunit of exocyst complex 8	-1.86366	5.51588e-06
AT1G09430	ATP-citrate lyase A-3	-1.86409	0.00083727
AT4G37370	cytochrome P450, family 81, subfamily D, polypeptide 8	-1.86651	0.00129414
AT1G03910	0	-1.86664	1.67801e-08
AT4G40040	Histone superfamily protein	-1.86679	3.68515e-30
AT3G46210	Ribosomal protein S5 domain 2-like superfamily protein	-1.86738	0.0448497
AT5G43940	GroES-like zinc-binding dehydrogenase family protein	-1.86761	7.91466e-13
AT2G34460	NAD(P)-binding Rossmann-fold superfamily protein	-1.86862	0.00135231
AT3G20000	translocase of the outer mitochondrial membrane 40	-1.86935	0.00159108
AT5G53300	ubiquitin-conjugating enzyme 10	-1.87014	5.15364e-06
AT1G07870	Protein kinase superfamily protein	-1.87043	0.00101196
AT5G13000	glucan synthase-like 12	-1.87075	4.25072e-20
AT1G63900	E3 Ubiquitin ligase family protein	-1.87389	0.00191139
AT1G48420	D-cysteine desulfhydrase	-1.874	1.90294e-05
AT1G14870	PLANT CADMIUM RESISTANCE 2	-1.87524	7.99071e-05
AT1G19600	pfkB-like carbohydrate kinase family protein	-1.8754	0.00257276
AT1G16720	high chlorophyll fluorescence phenotype 173	-1.87814	6.00283e-05
AT5G58330	lactate/malate dehydrogenase family protein	-1.87837	0.00611192
AT2G47700	RING/U-box superfamily protein	-1.87875	3.27797e-08
AT1G70060	SIN3-like 4	-1.88027	2.79358e-07
AT3G61440	cysteine synthase C1	-1.88287	1.47996e-13
AT4G02450	HSP20-like chaperones superfamily protein	-1.88364	9.83353e-17
AT5G54750	Transport protein particle (TRAPP) component	-1.88434	0.00122072
AT1G72680	cinnamyl-alcohol dehydrogenase	-1.88511	0.000780781
AT3G48780	serine palmitoyltransferase 1	-1.88581	4.7838e-05
AT5G01800	saposin B domain-containing protein	-1.88675	1.58595e-05
AT2G41290	strictosidine synthase-like 2	-1.88691	0.00234903
AT1G53180	0	-1.88828	1.60048e-09
AT3G27740	carbamoyl phosphate synthetase A	-1.88925	5.69113e-06
AT4G33980	0	-1.89076	0.00958829
AT2G36850	glucan synthase-like 8	-1.89094	0.00044043
AT2G34660	multidrug resistance-associated protein 2	-1.89219	5.04408e-09
AT5G02240	NAD(P)-binding Rossmann-fold superfamily protein	-1.89227	0.0414483
AT5G10860	Cystathionine beta-synthase (CBS) family protein	-1.89414	2.83626e-12
AT5G36880	acetyl-CoA synthetase	-1.89548	2.9905e-09
AT3G51840	acyl-CoA oxidase 4	-1.89557	3.97993e-06
AT4G21150	ribophorin II (RPN2) family protein	-1.8957	4.55633e-06
AT5G61170	Ribosomal protein S19e family protein	-1.8994	4.05675e-13
AT2G21580	Ribosomal protein S25 family protein	-1.89993	2.27489e-09
AT2G31350	glyoxalase 2-5	-1.90052	0.00103635
AT3G54220	GRAS family transcription factor	-1.90141	3.15846e-09
AT4G14680	Pseudouridine synthase/archaeosine transglycosylase-like family protein	-1.90614	0.00796708
AT2G35920	RNA helicase family protein	-1.90628	3.3448e-09
AT2G42790	citrate synthase 3	-1.9068	5.05329e-15
AT2G46450	cyclic nucleotide-gated channel 12	-1.90709	0.0103713
AT1G78280	transferases, transferring glycosyl groups	-1.90848	2.01838e-06
AT5G38660	acclimation of photosynthesis to environment	-1.90878	0.0011427
AT1G65280	DNAJ heat shock N-terminal domain-containing protein	-1.90938	3.56595e-06
AT5G06600	ubiquitin-specific protease 12	-1.90998	1.44075e-06
AT1G33980	Smg-4/UPF3 family protein	-1.91445	0.000179874
AT3G02560	Ribosomal protein S7e family protein	-1.91526	0.00106484
AT5G15610	Proteasome component (PCI) domain protein	-1.92121	0.00265996
AT2G21870	copper ion binding;cobalt ion binding;zinc ion binding	-1.92139	3.38117e-05
AT1G60550	enoyl-CoA hydratase/isomerase D	-1.92164	0.00139139
AT4G24520	P450 reductase 1	-1.92225	2.02038e-13
AT1G51500	ABC-2 type transporter family protein	-1.92247	0.0165167
AT3G55460	SC35-like splicing factor 30	-1.92297	1.02294e-05
AT4G10180	light-mediated development protein 1 / deetiolated1 (DET1)	-1.92471	6.18886e-05
AT3G06680	Ribosomal L29e protein family	-1.92485	0.000254366
AT5G64840	general control non-repressible 5	-1.92499	6.62417e-12
AT2G43710	Plant stearoyl-acyl-carrier-protein desaturase family protein	-1.92536	2.76846e-18
AT5G09540	Chaperone DnaJ-domain superfamily protein	-1.92611	0.0333456
AT3G53500	RNA-binding (RRM/RBD/RNP motifs) family protein with retrovirus zinc finger-like domain	-1.92726	4.53685e-10
AT4G00720	shaggy-like protein kinase 32	-1.92789	4.57462e-11
AT1G53280	Class I glutamine amidotransferase-like superfamily protein	-1.92828	1.91492e-05
AT3G53870	Ribosomal protein S3 family protein	-1.93062	3.37852e-19
AT3G58500	protein phosphatase 2A-4	-1.93074	1.05076e-13
AT1G11910	aspartic proteinase A1	-1.93121	3.37682e-08
AT3G09100	mRNA capping enzyme family protein	-1.93264	0.000129521
AT3G61700	Plant protein 1589 of unknown function	-1.93284	0.0248987
AT4G24820	26S proteasome, regulatory subunit Rpn7;Proteasome component (PCI) domain	-1.93503	0.000505939
AT3G27390	0	-1.93593	5.19915e-05
AT5G05670	signal recognition particle binding	-1.93676	0.000735276
AT1G20020	ferredoxin-NADP(+)-oxidoreductase 2	-1.93873	0.0131211
AT2G36490	demeter-like 1	-1.93991	0.0456162
AT1G15740	Leucine-rich repeat family protein	-1.94429	0.0222192
AT3G06450	HCO3- transporter family	-1.94523	6.11572e-06
AT2G25910	3'-5' exonuclease domain-containing protein / K homology domain-containing protein / KH domain-containing protein	-1.94535	3.08027e-05
AT3G59990	methionine aminopeptidase 2B	-1.94668	5.67611e-10
AT1G28350	Nucleotidylyl transferase superfamily protein	-1.94707	0.000579493
AT1G30580	GTP binding	-1.94797	5.46586e-08
AT2G31970	DNA repair-recombination protein (RAD50)	-1.95019	0.000458507
AT3G23600	alpha/beta-Hydrolases superfamily protein	-1.95028	0.000202836
AT4G27450	Aluminium induced protein with YGL and LRDR motifs	-1.9519	0.00298138
AT5G05000	translocon at the outer envelope membrane of chloroplasts 34	-1.95193	0.00163914
AT2G41700	ATP-binding cassette A1	-1.95314	1.85527e-05
AT1G06430	FTSH protease 8	-1.95355	3.87314e-06
AT4G33210	F-box family protein	-1.95425	4.32425e-10
AT3G24503	aldehyde dehydrogenase 2C4	-1.9562	5.30976e-07
AT3G26710	cofactor assembly of complex C	-1.9564	0.000995885
AT4G28720	Flavin-binding monooxygenase family protein	-1.95646	0.00535121
AT5G54760	Translation initiation factor SUI1 family protein	-1.95777	3.62927e-06
AT3G19170	presequence protease 1	-1.95822	1.11148e-06
AT4G17170	RAB GTPase homolog B1C	-1.95915	6.96516e-06
AT4G11150	vacuolar ATP synthase subunit E1	-1.95999	1.10807e-05
AT1G08930	Major facilitator superfamily protein	-1.96208	0.00109643
AT1G79990	structural molecules	-1.96335	1.71376e-09
AT3G45040	phosphatidate cytidylyltransferase family protein	-1.96365	7.71992e-05
AT5G67030	zeaxanthin epoxidase (ZEP) (ABA1)	-1.96455	9.43077e-07
AT4G38410	Dehydrin family protein	-1.96597	8.69289e-12
AT5G42390	Insulinase (Peptidase family M16) family protein	-1.9671	2.36755e-08
AT3G12490	cystatin B	-1.96826	2.13765e-17
AT1G73120	0	-1.96876	4.49085e-06
AT1G43800	Plant stearoyl-acyl-carrier-protein desaturase family protein	-1.96929	0.000490761
AT1G02140	mago nashi family protein	-1.97003	1.41359e-12
AT2G36060	MMS ZWEI homologue 3	-1.97231	0.00792776
AT2G37340	arginine/serine-rich zinc knuckle-containing protein 33	-1.97335	1.27804e-05
AT1G54370	sodium hydrogen exchanger 5	-1.97523	0.0113483
AT2G19590	ACC oxidase 1	-1.97526	0.0361965
AT4G17840	0	-1.97708	0.00012813
AT4G39200	Ribosomal protein S25 family protein	-1.98114	0.000779078
AT4G33090	aminopeptidase M1	-1.9835	4.13917e-07
AT3G05590	ribosomal protein L18	-1.98516	3.1604e-05
AT4G29270	HAD superfamily, subfamily IIIB acid phosphatase	-1.98646	0.00288341
AT1G70310	spermidine synthase 2	-1.98712	5.3937e-09
AT3G53020	Ribosomal protein L24e family protein	-1.98753	0.00414332
AT4G26760	microtubule-associated protein 65-2	-1.98754	3.1298e-07
AT2G47960	0	-1.98769	1.6675e-08
AT1G63530	0	-1.99108	0.00982179
AT1G65930	cytosolic NADP+-dependent isocitrate dehydrogenase	-1.99171	6.98032e-10
AT2G40340	Integrase-type DNA-binding superfamily protein	-1.99287	0.0111092
AT3G14000	DZC (Disease resistance/zinc finger/chromosome condensation-like region) domain containing protein	-1.99318	5.10216e-05
AT5G20010	RAS-related nuclear protein-1	-1.99379	0.0012381
AT3G14830	0	-1.99423	7.48754e-07
AT5G39950	thioredoxin 2	-1.99448	7.06004e-06
AT2G37220	RNA-binding (RRM/RBD/RNP motifs) family protein	-1.99454	0.0335255
AT4G25740	RNA binding Plectin/S10 domain-containing protein	-1.99461	7.46414e-05
AT4G39210	Glucose-1-phosphate adenylyltransferase family protein	-1.99614	0.0203149
AT3G13930	Dihydrolipoamide acetyltransferase, long form protein	-1.99621	1.79343e-06
AT1G63010	Major Facilitator Superfamily with SPX (SYG1/Pho81/XPR1) domain-containing protein	-1.99867	2.32848e-05
AT5G62790	1-deoxy-D-xylulose 5-phosphate reductoisomerase	-1.99904	0.00142637
AT1G07170	PHF5-like protein	-2.00433	0.0320695
AT3G56040	UDP-glucose pyrophosphorylase 3	-2.00543	0.000355169
AT5G64200	ortholog of human splicing factor SC35	-2.00592	5.14854e-07
AT5G02270	non-intrinsic ABC protein 9	-2.00697	0.000853147
AT2G21410	vacuolar proton ATPase A2	-2.00952	7.47181e-06
AT2G41430	dehydration-induced protein (ERD15)	-2.00992	5.02955e-19
AT2G35040	AICARFT/IMPCHase bienzyme family protein	-2.01313	8.14537e-06
AT3G18820	RAB GTPase homolog G3F	-2.01328	0.003873
AT3G53740	Ribosomal protein L36e family protein	-2.01554	0.0272046
AT1G04610	YUCCA 3	-2.0164	6.15181e-15
AT5G51400	PLAC8 family protein	-2.01726	0.000117985
AT2G21540	SEC14-like 3	-2.01727	0.00905419
AT5G12140	cystatin-1	-2.01962	0.000277684
AT3G13330	proteasome activating protein 200	-2.02102	0.000274344
AT3G60340	alpha/beta-Hydrolases superfamily protein	-2.02204	0.00251771
AT5G62300	Ribosomal protein S10p/S20e family protein	-2.02236	2.68167e-09
AT3G10640	SNF7 family protein	-2.02805	0.0292344
AT5G09900	26S proteasome regulatory subunit, putative (RPN5)	-2.03186	2.72121e-06
AT4G22670	HSP70-interacting protein 1	-2.03188	7.1976e-16
AT4G27130	Translation initiation factor SUI1 family protein	-2.03269	3.03917e-06
AT1G32540	lsd one like 1	-2.0328	3.68298e-06
AT5G61670	0	-2.03388	0.0252549
AT1G26960	homeobox protein 23	-2.03864	0.00688792
AT1G64790	ILITYHIA	-2.03947	2.71877e-05
AT3G29320	Glycosyl transferase, family 35	-2.04293	0.000543259
AT5G54670	kinesin 3	-2.04332	0.000163671
AT1G49720	abscisic acid responsive element-binding factor 1	-2.0437	1.7006e-07
AT5G25475	AP2/B3-like transcriptional factor family protein	-2.04374	1.69524e-05
AT2G28900	outer plastid envelope protein 16-1	-2.04384	0.0074563
AT1G77450	NAC domain containing protein 32	-2.04422	2.18891e-07
AT3G63260	Protein kinase superfamily protein	-2.04456	1.28537e-12
AT5G41670	6-phosphogluconate dehydrogenase family protein	-2.05042	1.2803e-16
AT1G64550	general control non-repressible 3	-2.05497	6.5068e-12
AT3G20970	NFU domain protein 4	-2.05503	0.00151826
AT1G18070	Translation elongation factor EF1A/initiation factor IF2gamma family protein	-2.05508	2.51683e-07
AT3G01910	sulfite oxidase	-2.0559	6.03568e-06
AT3G14690	cytochrome P450, family 72, subfamily A, polypeptide 15	-2.05717	2.17078e-07
AT3G48380	Peptidase C78, ubiquitin fold modifier-specific peptidase 1/ 2	-2.05873	1.90951e-05
AT3G07560	peroxin 13	-2.05964	9.11929e-17
AT3G12740	ALA-interacting subunit 1	-2.06125	1.15776e-08
AT3G22370	alternative oxidase 1A	-2.06232	2.70313e-05
AT5G08040	mitochondrial import receptor subunit TOM5 homolog	-2.06408	0.00901938
AT4G33110	S-adenosyl-L-methionine-dependent methyltransferases superfamily protein	-2.06411	0.0438732
AT5G58140	phototropin 2	-2.06523	0.0498261
AT2G18110	Translation elongation factor EF1B/ribosomal protein S6 family protein	-2.06588	0.0132477
AT1G15420	0	-2.06723	0.0110577
AT1G77710	0	-2.06765	0.0117586
AT5G03545	0	-2.07052	2.81496e-11
AT3G51510	0	-2.07131	0.0163695
AT4G39080	vacuolar proton ATPase A3	-2.07354	3.8729e-15
AT1G48350	Ribosomal L18p/L5e family protein	-2.074	1.26456e-05
AT4G34135	UDP-glucosyltransferase 73B2	-2.07734	1.412e-09
AT4G01120	G-box binding factor 2	-2.07939	2.2453e-05
AT1G04080	Tetratricopeptide repeat (TPR)-like superfamily protein	-2.07998	2.5278e-08
AT5G50310	Galactose oxidase/kelch repeat superfamily protein	-2.08031	0.0028723
AT3G06510	Glycosyl hydrolase superfamily protein	-2.0854	1.51756e-05
AT1G30400	multidrug resistance-associated protein 1	-2.08643	5.25599e-05
AT4G10040	cytochrome c-2	-2.08659	0.000265799
AT1G48850	chorismate synthase, putative / 5-enolpyruvylshikimate-3-phosphate phospholyase, putative	-2.08785	0.0106089
AT2G36950	Heavy metal transport/detoxification superfamily protein	-2.09142	3.08247e-08
AT5G17170	rubredoxin family protein	-2.09144	0.00235596
AT4G40042	Microsomal signal peptidase 12 kDa subunit (SPC12)	-2.09269	0.000260827
AT3G07650	CONSTANS-like 9	-2.09389	9.07771e-06
AT2G26780	ARM repeat superfamily protein	-2.09408	9.86694e-07
AT3G48000	aldehyde dehydrogenase 2B4	-2.09764	3.36712e-06
AT3G54110	plant uncoupling mitochondrial protein 1	-2.0985	8.90831e-05
AT2G02560	cullin-associated and neddylation dissociated	-2.09866	5.8111e-08
AT2G02760	ubiquiting-conjugating enzyme 2	-2.0994	1.45983e-05
AT1G63830	PLAC8 family protein	-2.10057	0.000776549
AT5G48655	RING/U-box superfamily protein	-2.10061	0.00012267
AT4G30950	fatty acid desaturase 6	-2.10116	0.00028295
AT5G15970	stress-responsive protein (KIN2) / stress-induced protein (KIN2) / cold-responsive protein (COR6.6) / cold-regulated protein (COR6.6)	-2.102	0.0414027
AT4G11600	glutathione peroxidase 6	-2.1045	1.2485e-10
AT3G03380	DegP protease 7	-2.10965	2.55505e-13
AT3G02860	zinc ion binding	-2.11113	0.00067639
AT5G61530	small G protein family protein / RhoGAP family protein	-2.11462	1.22125e-05
AT1G47278	0	-2.11498	0.00187446
AT5G02960	Ribosomal protein S12/S23 family protein	-2.11526	9.71387e-07
AT2G43460	Ribosomal L38e protein family	-2.11536	0.0123056
AT3G14120	0	-2.11623	5.85408e-05
AT3G47470	light-harvesting chlorophyll-protein complex I subunit A4	-2.12224	0.00727965
AT4G00100	ribosomal protein S13A	-2.12298	4.02135e-17
AT2G19730	Ribosomal L28e protein family	-2.1237	0.0175734
AT3G17410	Protein kinase superfamily protein	-2.12491	1.36826e-05
AT3G49140	Pentatricopeptide repeat (PPR) superfamily protein	-2.12873	8.90774e-05
AT5G05730	anthranilate synthase alpha subunit 1	-2.13095	0.00034434
AT2G16365	F-box family protein	-2.13321	0.000352336
AT1G67792	other RNA	-2.13563	0.0405447
AT4G34350	4-hydroxy-3-methylbut-2-enyl diphosphate reductase	-2.13775	3.86596e-13
AT4G21710	DNA-directed RNA polymerase family protein	-2.13883	2.02272e-15
AT5G45775	Ribosomal L5P family protein	-2.13932	9.98834e-10
AT3G53480	pleiotropic drug resistance 9	-2.14153	1.57785e-17
AT5G42760	Leucine carboxyl methyltransferase	-2.14283	0.0300221
AT2G15960	0	-2.14394	7.84251e-07
AT5G47770	farnesyl diphosphate synthase 1	-2.14423	1.19501e-05
AT1G07590	Tetratricopeptide repeat (TPR)-like superfamily protein	-2.14458	3.72774e-07
AT4G17040	CLP protease R subunit 4	-2.14769	1.65485e-07
AT5G43330	Lactate/malate dehydrogenase family protein	-2.14779	7.86523e-09
AT3G15880	WUS-interacting protein 2	-2.14893	4.41613e-09
AT1G52870	Peroxisomal membrane 22 kDa (Mpv17/PMP22) family protein	-2.14947	0.0141496
AT4G31290	ChaC-like family protein	-2.14947	2.19553e-11
AT2G33340	MOS4-associated complex 3B	-2.15023	2.41075e-13
AT1G53190	RING/U-box superfamily protein	-2.1525	2.30815e-06
AT1G48410	Stabilizer of iron transporter SufD / Polynucleotidyl transferase	-2.15279	3.0542e-13
AT4G32910	0	-2.15395	1.83544e-08
AT2G44530	Phosphoribosyltransferase family protein	-2.15661	4.77544e-05
AT5G44610	microtubule-associated protein 18	-2.15797	7.89927e-08
AT3G20810	2-oxoglutarate (2OG) and Fe(II)-dependent oxygenase superfamily protein	-2.16013	2.20482e-08
AT1G76700	DNAJ heat shock N-terminal domain-containing protein	-2.16383	0.00817653
AT5G23880	cleavage and polyadenylation specificity factor 100	-2.16458	0.000177456
AT1G25275	0	-2.16586	1.1139e-05
AT5G10980	Histone superfamily protein	-2.16864	1.28993e-27
AT1G80750	Ribosomal protein L30/L7 family protein	-2.17118	7.67821e-05
AT3G50000	casein kinase II, alpha chain 2	-2.17323	1.47124e-10
AT1G18330	Homeodomain-like superfamily protein	-2.17577	0.00150392
AT4G11010	nucleoside diphosphate kinase 3	-2.17875	0.000126302
AT4G01310	Ribosomal L5P family protein	-2.18042	0.0256392
AT5G23900	Ribosomal protein L13e family protein	-2.18143	5.64381e-05
AT4G14550	indole-3-acetic acid inducible 14	-2.18153	4.4494e-06
AT4G37550	Acetamidase/Formamidase family protein	-2.18359	7.97981e-08
AT1G11840	glyoxalase I homolog	-2.18567	8.92206e-09
AT1G03280	Transcription factor TFIIE, alpha subunit	-2.18631	2.53366e-05
AT4G02260	RELA/SPOT homolog 1	-2.18903	3.59931e-05
AT3G16080	Zinc-binding ribosomal protein family protein	-2.19096	0.00895842
AT3G47000	Glycosyl hydrolase family protein	-2.19125	1.23881e-08
AT4G30210	P450 reductase 2	-2.19166	0.000199335
AT2G21660	cold, circadian rhythm, and rna binding 2	-2.19187	5.30629e-09
AT4G26270	phosphofructokinase 3	-2.19481	0.000684263
AT5G27030	TOPLESS-related 3	-2.19483	2.43348e-05
AT2G01470	SEC12P-like 2 protein	-2.19571	6.13381e-07
AT1G17470	developmentally regulated G-protein 1	-2.19593	3.46575e-07
AT1G50030	target of rapamycin	-2.19646	0.000538677
AT5G06360	Ribosomal protein S8e family protein	-2.19738	0.000768711
AT1G16020	Protein of unknown function (DUF1712)	-2.19875	0.000267855
AT1G12860	basic helix-loop-helix (bHLH) DNA-binding superfamily protein	-2.19883	0.00695013
AT4G32590	2Fe-2S ferredoxin-like superfamily protein	-2.19962	0.0482736
AT1G54580	acyl carrier protein 2	-2.20206	0.000142623
AT4G03110	RNA-binding protein-defense related 1	-2.20316	0.000260172
AT4G36930	basic helix-loop-helix (bHLH) DNA-binding superfamily protein	-2.20344	0.0169011
AT3G49010	breast basic conserved 1	-2.20377	2.90179e-28
AT5G62530	aldehyde dehydrogenase 12A1	-2.20676	4.35857e-07
AT2G33210	heat shock protein 60-2	-2.20743	0.00107319
AT3G19240	Vacuolar import/degradation, Vid27-related protein	-2.21043	1.70204e-06
AT5G66030	Golgi-localized GRIP domain-containing protein	-2.21141	3.55261e-06
AT1G10670	ATP-citrate lyase A-1	-2.21583	1.41529e-17
AT4G14270	0	-2.2176	8.93201e-09
AT4G03960	Phosphotyrosine protein phosphatases superfamily protein	-2.22019	0.000476255
AT3G26580	Tetratricopeptide repeat (TPR)-like superfamily protein	-2.2211	4.72938e-06
AT1G06080	delta 9 desaturase 1	-2.22319	4.23158e-09
AT1G11260	sugar transporter 1	-2.22442	0.00045515
AT3G48410	alpha/beta-Hydrolases superfamily protein	-2.22638	1.01787e-05
AT1G27330	Ribosome associated membrane protein RAMP4	-2.22886	0.000266604
AT4G19880	Glutathione S-transferase family protein	-2.22955	1.67044e-21
AT3G55000	tonneau family protein	-2.23088	0.0047081
AT4G17940	Tetratricopeptide repeat (TPR)-like superfamily protein	-2.23152	1.16597e-12
AT1G72800	RNA-binding (RRM/RBD/RNP motifs) family protein	-2.23352	8.27964e-07
AT1G48600	S-adenosyl-L-methionine-dependent methyltransferases superfamily protein	-2.23403	2.21383e-10
AT4G25100	Fe superoxide dismutase 1	-2.23837	9.19161e-05
AT2G44770	ELMO/CED-12 family protein	-2.24027	1.33016e-06
AT4G33150	lysine-ketoglutarate reductase/saccharopine dehydrogenase bifunctional enzyme	-2.24042	1.21489e-05
AT5G18620	chromatin remodeling factor17	-2.242	7.27441e-11
AT2G35630	ARM repeat superfamily protein	-2.24229	2.33984e-16
AT4G28190	Developmental regulator, ULTRAPETALA	-2.24693	0.000402985
AT1G79040	photosystem II subunit R	-2.24902	0.035462
AT1G65660	Pre-mRNA splicing Prp18-interacting factor	-2.24982	1.24182e-08
AT3G03100	NADH:ubiquinone oxidoreductase, 17.2kDa subunit	-2.2522	1.48012e-05
AT3G04870	zeta-carotene desaturase	-2.2539	1.12384e-05
AT5G63190	MA3 domain-containing protein	-2.25592	5.52234e-13
AT1G16240	syntaxin of plants 51	-2.26262	3.20219e-07
AT2G39970	Mitochondrial substrate carrier family protein	-2.26408	0.000672081
AT3G47730	ATP-binding cassette A2	-2.26924	9.47802e-14
AT2G21170	triosephosphate isomerase	-2.26971	5.49377e-22
AT5G35360	acetyl Co-enzyme a carboxylase biotin carboxylase subunit	-2.26988	2.14885e-12
AT1G16700	Alpha-helical ferredoxin	-2.27094	0.000876023
AT4G25370	Double Clp-N motif protein	-2.27153	5.75241e-06
AT4G37870	phosphoenolpyruvate carboxykinase 1	-2.27436	6.92354e-25
AT2G27530	Ribosomal protein L1p/L10e family	-2.2765	5.22759e-06
AT5G49970	pyridoxin (pyrodoxamine) 5'-phosphate oxidase	-2.2776	0.000207729
AT3G04240	Tetratricopeptide repeat (TPR)-like superfamily protein	-2.27827	3.85891e-10
AT4G34190	stress enhanced protein 1	-2.27828	0.00175752
AT3G53890	Ribosomal protein S21e	-2.28064	0.000904807
AT2G36990	RNApolymerase sigma-subunit F	-2.28069	0.00360287
AT2G26150	heat shock transcription factor A2	-2.28638	0.0167042
AT1G64720	Polyketide cyclase/dehydrase and lipid transport superfamily protein	-2.28648	5.99455e-14
AT3G13470	TCP-1/cpn60 chaperonin family protein	-2.28987	0.000883168
AT2G16430	purple acid phosphatase 10	-2.28993	3.95302e-07
AT4G34670	Ribosomal protein S3Ae	-2.2909	4.67132e-08
AT4G37760	squalene epoxidase 3	-2.2917	0.00326545
AT5G64240	metacaspase 3	-2.29504	1.32639e-06
AT4G30920	Cytosol aminopeptidase family protein	-2.29588	5.77045e-12
AT1G16030	heat shock protein 70B	-2.29634	0.00923811
AT5G28840	GDP-D-mannose 3',5'-epimerase	-2.29732	5.73301e-14
AT5G61410	D-ribulose-5-phosphate-3-epimerase	-2.29872	0.00571691
AT5G63400	adenylate kinase 1	-2.29932	5.1299e-08
AT2G04410	RPM1-interacting protein 4 (RIN4) family protein	-2.29975	1.5631e-05
AT1G14450	NADH dehydrogenase (ubiquinone)s	-2.30473	0.000953662
AT4G02380	senescence-associated gene 21	-2.30919	0.000301933
AT4G39100	PHD finger family protein / bromo-adjacent homology (BAH) domain-containing protein	-2.30938	4.16549e-07
AT1G70660	MMS ZWEI homologue 2	-2.31133	9.85088e-05
AT4G16563	Eukaryotic aspartyl protease family protein	-2.31148	0.0219679
AT1G34030	Ribosomal protein S13/S18 family	-2.31367	7.92766e-05
AT3G13200	Cwf15 / Cwc15 cell cycle control family protein	-2.31408	0.000114874
AT1G30380	photosystem I subunit K	-2.31492	0.0347314
AT1G07890	ascorbate peroxidase 1	-2.31681	7.04362e-05
AT1G31230	aspartate kinase-homoserine dehydrogenase i	-2.31692	7.64241e-09
AT2G33530	serine carboxypeptidase-like 46	-2.317	0.0084289
AT2G16405	Transducin/WD40 repeat-like superfamily protein	-2.31736	0.00435988
AT3G10020	0	-2.31755	0.00568746
AT3G05000	Transport protein particle (TRAPP) component	-2.31886	0.000281448
AT2G06530	SNF7 family protein	-2.31912	4.57426e-07
AT3G51800	metallopeptidase M24 family protein	-2.32412	7.43217e-05
AT1G02520	P-glycoprotein 11	-2.33159	8.82468e-08
AT1G12840	vacuolar ATP synthase subunit C (VATC) / V-ATPase C subunit / vacuolar proton pump C subunit (DET3)	-2.33996	2.675e-10
AT2G27510	ferredoxin 3	-2.34294	3.69824e-41
AT2G26900	Sodium Bile acid symporter family	-2.34565	0.000107818
AT5G65380	MATE efflux family protein	-2.34943	1.67167e-08
AT1G66280	Glycosyl hydrolase superfamily protein	-2.35457	9.91367e-07
AT5G20960	aldehyde oxidase 1	-2.35677	1.5708e-17
AT5G40370	Glutaredoxin family protein	-2.35746	8.02644e-05
AT4G03280	photosynthetic electron transfer C	-2.35904	0.00567601
AT5G15230	GAST1 protein homolog 4	-2.35971	2.67273e-09
AT4G01800	Albino or Glassy Yellow 1	-2.3607	0.000499756
AT2G23930	probable small nuclear ribonucleoprotein G	-2.36677	4.93193e-06
AT4G27030	fatty acid desaturase A	-2.36757	0.00151143
AT4G20150	0	-2.37063	2.76535e-06
AT3G08590	Phosphoglycerate mutase, 2,3-bisphosphoglycerate-independent	-2.3729	7.20663e-18
AT3G21720	isocitrate lyase	-2.37399	6.25907e-05
AT1G48920	nucleolin like 1	-2.37852	1.54798e-07
AT1G48100	Pectin lyase-like superfamily protein	-2.37948	0.00956325
AT5G51820	phosphoglucomutase	-2.38177	0.000215658
AT2G47680	zinc finger (CCCH type) helicase family protein	-2.38487	2.24183e-09
AT2G35635	ubiquitin 7	-2.38528	1.02565e-19
AT3G30180	brassinosteroid-6-oxidase 2	-2.38638	0.00142318
AT2G41730	0	-2.39359	0.00774987
AT5G22650	histone deacetylase 2B	-2.39794	0.00659849
AT5G63650	SNF1-related protein kinase 2.5	-2.39821	2.1555e-11
AT4G13430	isopropyl malate isomerase large subunit 1	-2.40191	2.7686e-09
AT2G38960	endoplasmic reticulum oxidoreductins 2	-2.40246	0.000386113
AT5G12020	17.6 kDa class II heat shock protein	-2.40382	0.00801927
AT5G06220	LETM1-like protein	-2.40453	0.00562282
AT1G64520	regulatory particle non-ATPase 12A	-2.40459	5.88917e-11
AT1G11240	0	-2.40565	0.000516252
AT1G10840	translation initiation factor 3 subunit H1	-2.40796	1.40246e-06
AT4G34131	UDP-glucosyl transferase 73B3	-2.41122	0.00580601
AT1G30510	root FNR 2	-2.41305	2.92606e-12
AT1G01920	SET domain-containing protein	-2.41308	0.00442118
AT1G69680	Mog1/PsbP/DUF1795-like photosystem II reaction center PsbP family protein	-2.41749	0.00474705
AT1G26550	FKBP-like peptidyl-prolyl cis-trans isomerase family protein	-2.41816	1.14535e-08
AT5G36170	high chlorophyll fluorescent 109	-2.41895	4.41885e-05
AT5G66880	sucrose nonfermenting 1(SNF1)-related protein kinase 2.3	-2.42475	0.000440605
AT3G20470	glycine-rich protein 5	-2.43095	2.60592e-14
AT3G07770	HEAT SHOCK PROTEIN 89.1	-2.43376	4.89706e-11
AT5G05690	Cytochrome P450 superfamily protein	-2.43573	3.32054e-23
AT2G16586	0	-2.43631	0.00078105
AT2G20490	nucleolar RNA-binding Nop10p family protein	-2.43919	0.00169317
AT2G33470	glycolipid transfer protein 1	-2.44358	0.000417843
AT1G15930	Ribosomal protein L7Ae/L30e/S12e/Gadd45 family protein	-2.44648	3.98882e-19
AT5G13650	elongation factor family protein	-2.44696	0.000195236
AT2G27710	60S acidic ribosomal protein family	-2.44956	2.28784e-05
AT2G14170	aldehyde dehydrogenase 6B2	-2.45002	0.000706899
AT1G52930	Ribosomal RNA processing Brix domain protein	-2.45044	0.00519531
AT3G44750	histone deacetylase 3	-2.45466	0.000105779
AT1G02890	AAA-type ATPase family protein	-2.45686	2.52303e-21
AT1G05840	Eukaryotic aspartyl protease family protein	-2.46113	9.24227e-07
AT5G19140	Aluminium induced protein with YGL and LRDR motifs	-2.46271	3.30618e-12
AT5G26850	Uncharacterized protein	-2.46368	2.03618e-07
AT5G16150	plastidic GLC translocator	-2.46988	1.23084e-06
AT1G56280	drought-induced 19	-2.47058	8.26162e-14
AT3G13000	Protein of unknown function, DUF547	-2.47072	1.77741e-07
AT3G60480	0	-2.47122	0.00769141
AT3G15353	metallothionein 3	-2.47424	0.000969268
AT4G29390	Ribosomal protein S30 family protein	-2.47521	1.3684e-06
AT4G29410	Ribosomal L28e protein family	-2.47759	1.02069e-19
AT2G44180	methionine aminopeptidase 2A	-2.48029	9.14765e-06
AT2G34750	RNA polymerase I specific transcription initiation factor RRN3 protein	-2.48386	5.75758e-12
AT4G32720	La protein 1	-2.48465	0.000104498
AT4G14720	TIFY domain/Divergent CCT motif family protein	-2.49224	9.7488e-07
AT3G53990	Adenine nucleotide alpha hydrolases-like superfamily protein	-2.49392	1.11105e-12
AT1G02880	thiamin pyrophosphokinase1	-2.49488	0.000601224
AT5G02502	Oligosaccaryltransferase	-2.49559	0.0477304
AT4G28520	cruciferin 3	-2.50103	1.04963e-07
AT3G49680	branched-chain aminotransferase 3	-2.50514	3.72271e-07
AT1G52060	Mannose-binding lectin superfamily protein	-2.50623	6.08685e-08
AT4G02480	AAA-type ATPase family protein	-2.50745	2.70403e-15
AT2G01010	rRNA	-2.51395	0.0113011
AT4G21105	cytochrome-c oxidases;electron carriers	-2.52437	1.12453e-10
AT5G63160	BTB and TAZ domain protein 1	-2.52464	0.0043097
AT3G12080	GTP-binding family protein	-2.5292	7.50017e-08
AT3G62030	rotamase CYP 4	-2.53219	1.13201e-10
AT3G21560	UDP-Glycosyltransferase superfamily protein	-2.54528	0.0132834
AT1G23190	Phosphoglucomutase/phosphomannomutase family protein	-2.54771	3.5486e-11
AT3G11510	Ribosomal protein S11 family protein	-2.54902	4.46389e-27
AT2G25940	alpha-vacuolar processing enzyme	-2.55517	0.0101262
AT5G51040	0	-2.55737	3.90415e-08
AT3G17609	HY5-homolog	-2.56533	0.000166191
AT4G33940	RING/U-box superfamily protein	-2.5712	2.34519e-05
AT5G47890	NADH-ubiquinone oxidoreductase B8 subunit, putative	-2.57457	0.00198646
AT5G14320	Ribosomal protein S13/S18 family	-2.57491	0.00701344
AT4G32940	gamma vacuolar processing enzyme	-2.5774	6.08782e-17
AT3G16440	myrosinase-binding protein-like protein-300B	-2.57771	1.97736e-36
AT1G30230	Glutathione S-transferase, C-terminal-like;Translation elongation factor EF1B/ribosomal protein S6	-2.58612	2.75263e-05
AT1G77440	20S proteasome beta subunit C2	-2.58888	9.10339e-06
AT4G33950	Protein kinase superfamily protein	-2.59319	1.35076e-10
AT5G02020	0	-2.59544	0.0265128
AT4G23850	AMP-dependent synthetase and ligase family protein	-2.59958	6.75089e-10
AT1G67430	Ribosomal protein L22p/L17e family protein	-2.60078	7.6162e-11
AT3G59540	Ribosomal L38e protein family	-2.60112	1.76582e-10
AT3G46440	UDP-XYL synthase 5	-2.60249	2.15327e-16
AT2G03760	sulphotransferase 12	-2.60362	4.11839e-14
AT3G13410	0	-2.60453	9.2719e-15
AT3G59920	RAB GDP dissociation inhibitor 2	-2.61366	3.66159e-18
AT3G11630	Thioredoxin superfamily protein	-2.61381	0.0037844
AT3G63520	carotenoid cleavage dioxygenase 1	-2.6227	3.0331e-08
AT2G01350	quinolinate phoshoribosyltransferase	-2.62541	2.36681e-06
AT1G17290	alanine aminotransferas	-2.62737	3.59775e-06
AT5G14690	0	-2.63525	0.0252234
AT2G45790	phosphomannomutase	-2.63657	1.65975e-06
AT1G50200	Alanyl-tRNA synthetase	-2.63797	5.7324e-29
AT5G60800	Heavy metal transport/detoxification superfamily protein	-2.64422	0.0218809
AT5G24470	pseudo-response regulator 5	-2.64835	1.17464e-09
AT4G25050	acyl carrier protein 4	-2.65362	0.000327524
AT3G53110	P-loop containing nucleoside triphosphate hydrolases superfamily protein	-2.65467	5.26096e-05
AT2G46610	RNA-binding (RRM/RBD/RNP motifs) family protein	-2.65741	0.00196044
AT2G15620	nitrite reductase 1	-2.65744	1.96275e-22
AT3G52990	Pyruvate kinase family protein	-2.6624	2.85011e-17
AT1G45474	photosystem I light harvesting complex gene 5	-2.66557	0.00962171
AT4G16180	0	-2.67007	5.7777e-09
AT1G07770	ribosomal protein S15A	-2.6777	1.45311e-17
AT5G35630	glutamine synthetase 2	-2.67993	0.0128563
AT5G05200	Protein kinase superfamily protein	-2.68374	8.12152e-06
AT2G47710	Adenine nucleotide alpha hydrolases-like superfamily protein	-2.68887	8.79182e-09
AT3G13580	Ribosomal protein L30/L7 family protein	-2.68896	4.31515e-05
AT2G40080	Protein of unknown function (DUF1313)	-2.69112	1.12483e-05
AT3G08690	ubiquitin-conjugating enzyme 11	-2.69115	2.71083e-06
AT5G51120	polyadenylate-binding protein 1	-2.69445	3.57146e-07
AT1G79710	Major facilitator superfamily protein	-2.69747	8.78381e-17
AT5G26830	Threonyl-tRNA synthetase	-2.69797	1.1294e-05
AT5G03540	exocyst subunit exo70 family protein A1	-2.69808	2.84258e-13
AT3G50440	methyl esterase 10	-2.69918	0.000446322
AT3G52180	dual specificity protein phosphatase (DsPTP1) family protein	-2.70133	1.30776e-05
AT1G13530	Protein of unknown function (DUF1262)	-2.7084	0.000733623
AT1G77120	alcohol dehydrogenase 1	-2.70861	0.000180544
AT3G25230	rotamase FKBP 1	-2.71251	8.39802e-18
AT5G53850	haloacid dehalogenase-like hydrolase family protein	-2.71452	0.000176943
AT5G24640	0	-2.71758	0.0222566
AT4G26900	HIS HF	-2.71942	2.12694e-05
AT1G28200	FH interacting protein 1	-2.73378	3.73923e-11
AT1G79530	glyceraldehyde-3-phosphate dehydrogenase of plastid 1	-2.73705	1.23305e-10
AT1G63940	monodehydroascorbate reductase 6	-2.74462	3.79228e-29
AT5G41700	ubiquitin conjugating enzyme 8	-2.74912	6.76985e-16
AT1G67280	Glyoxalase/Bleomycin resistance protein/Dioxygenase superfamily protein	-2.76014	1.31094e-09
AT5G54080	homogentisate 1,2-dioxygenase	-2.77238	2.87994e-09
AT1G69620	ribosomal protein L34	-2.7842	2.23105e-05
AT1G01360	regulatory component of ABA receptor 1	-2.80113	7.87487e-05
AT5G58490	NAD(P)-binding Rossmann-fold superfamily protein	-2.80474	1.54518e-08
AT5G27990	Pre-rRNA-processing protein TSR2, conserved region	-2.80811	9.72295e-05
AT2G25980	Mannose-binding lectin superfamily protein	-2.81307	4.64486e-10
AT2G40840	disproportionating enzyme 2	-2.8185	3.69098e-25
AT1G20693	high mobility group B2	-2.82038	2.24615e-05
AT2G04030	Chaperone protein htpG family protein	-2.82101	5.22917e-29
AT1G63770	Peptidase M1 family protein	-2.82647	1.26296e-18
AT1G44575	Chlorophyll A-B binding family protein	-2.82898	0.0137929
AT3G13860	heat shock protein 60-3A	-2.83208	0.000197154
AT5G43460	HR-like lesion-inducing protein-related	-2.85661	2.49897e-13
AT2G43910	HARMLESS TO OZONE LAYER 1	-2.8585	1.26049e-05
AT1G56045	Ribosomal protein L41 family	-2.8688	0.00100959
AT1G06090	Fatty acid desaturase family protein	-2.87316	7.39124e-05
AT2G27720	60S acidic ribosomal protein family	-2.87871	1.0764e-21
AT4G34970	actin depolymerizing factor 9	-2.87896	5.7257e-13
AT3G14990	Class I glutamine amidotransferase-like superfamily protein	-2.88111	2.73687e-15
AT5G57300	S-adenosyl-L-methionine-dependent methyltransferases superfamily protein	-2.89525	0.00595861
AT5G26280	TRAF-like family protein	-2.90949	6.01735e-16
AT4G36250	aldehyde dehydrogenase 3F1	-2.90972	0.00435716
AT1G64230	ubiquitin-conjugating enzyme 28	-2.91412	2.32251e-22
AT5G56500	TCP-1/cpn60 chaperonin family protein	-2.92466	1.5644e-05
AT5G19510	Translation elongation factor EF1B/ribosomal protein S6 family protein	-2.92884	3.30697e-06
AT1G23310	glutamate:glyoxylate aminotransferase	-2.93121	0.00555365
AT4G35450	ankyrin repeat-containing protein 2	-2.93237	1.32123e-21
AT4G14320	Zinc-binding ribosomal protein family protein	-2.93481	4.56785e-05
AT5G60600	4-hydroxy-3-methylbut-2-enyl diphosphate synthase	-2.9352	1.5121e-10
AT1G69410	eukaryotic elongation factor 5A-3	-2.94005	1.97099e-12
AT1G31812	acyl-CoA-binding protein 6	-2.94363	5.70968e-26
AT2G29340	NAD-dependent epimerase/dehydratase family protein	-2.94639	2.12117e-05
AT3G05880	Low temperature and salt responsive protein family	-2.96604	2.62016e-06
AT1G08520	ALBINA 1	-2.98521	0.0223205
AT3G43190	sucrose synthase 4	-2.98669	0.041652
AT5G64250	Aldolase-type TIM barrel family protein	-2.9877	1.63712e-19
AT3G04330	Kunitz family trypsin and protease inhibitor protein	-2.99283	6.51236e-11
AT1G17180	glutathione S-transferase TAU 25	-3.00329	1.22269e-05
AT4G00200	AT hook motif DNA-binding family protein	-3.00924	1.81286e-07
AT3G20395	RING/U-box superfamily protein	-3.02367	1.60523e-05
AT4G20850	tripeptidyl peptidase ii	-3.02763	5.10104e-48
AT1G79010	Alpha-helical ferredoxin	-3.02903	4.6604e-05
AT4G13780	methionine--tRNA ligase, putative / methionyl-tRNA synthetase, putative / MetRS, putative	-3.0297	5.07207e-23
AT2G15970	cold regulated 413 plasma membrane 1	-3.04425	0.0462411
AT2G22240	myo-inositol-1-phosphate synthase 2	-3.05672	0.00587126
AT4G30470	NAD(P)-binding Rossmann-fold superfamily protein	-3.05696	6.24748e-08
AT4G10250	HSP20-like chaperones superfamily protein	-3.0689	0.00527075
AT1G10370	Glutathione S-transferase family protein	-3.07551	1.2559e-19
AT5G16710	dehydroascorbate reductase 1	-3.07921	0.000136226
AT3G56490	HIS triad family protein 3	-3.12537	4.20345e-07
AT3G05730	0	-3.12768	0.0421061
AT5G20830	sucrose synthase 1	-3.13312	1.43519e-11
AT4G01610	Cysteine proteinases superfamily protein	-3.13442	1.55874e-32
AT3G56290	0	-3.13442	5.0836e-05
AT5G42990	ubiquitin-conjugating enzyme 18	-3.15458	1.56441e-07
AT3G54890	photosystem I light harvesting complex gene 1	-3.15506	0.0375906
AT3G02080	Ribosomal protein S19e family protein	-3.15919	9.51593e-05
AT1G74270	Ribosomal protein L35Ae family protein	-3.16005	0.0106326
AT1G48750	Bifunctional inhibitor/lipid-transfer protein/seed storage 2S albumin superfamily protein	-3.16347	0.00931445
AT5G04120	Phosphoglycerate mutase family protein	-3.17722	0.00100063
AT3G62120	Class II aaRS and biotin synthetases superfamily protein	-3.17742	1.40865e-20
AT5G65207	0	-3.17989	0.00141817
AT5G56290	peroxin 5	-3.18289	3.35662e-12
AT5G47040	lon protease 2	-3.1881	0.0494797
AT2G01020	rRNA	-3.20004	2.57098e-07
AT3G11780	MD-2-related lipid recognition domain-containing protein / ML domain-containing protein	-3.20753	4.94014e-06
AT5G64400	0	-3.21098	6.80915e-23
AT2G18193	P-loop containing nucleoside triphosphate hydrolases superfamily protein	-3.21142	1.42579e-05
AT4G27960	ubiquitin conjugating enzyme 9	-3.2136	0.00319071
AT1G25350	glutamine-tRNA ligase, putative / glutaminyl-tRNA synthetase, putative / GlnRS, putative	-3.2139	7.29914e-12
AT1G52070	Mannose-binding lectin superfamily protein	-3.23396	0.00215283
AT4G36530	alpha/beta-Hydrolases superfamily protein	-3.24146	1.55782e-05
AT4G16520	Ubiquitin-like superfamily protein	-3.24993	4.25845e-11
AT2G29500	HSP20-like chaperones superfamily protein	-3.25147	5.00893e-09
AT3G11830	TCP-1/cpn60 chaperonin family protein	-3.2629	2.15047e-11
AT3G57870	sumo conjugation enzyme 1	-3.27494	2.21325e-05
AT3G23390	Zinc-binding ribosomal protein family protein	-3.30345	4.72747e-05
AT1G07400	HSP20-like chaperones superfamily protein	-3.32059	3.34512e-06
AT4G37030	0	-3.3425	1.77885e-05
AT1G22780	Ribosomal protein S13/S18 family	-3.35035	1.00026e-06
AT5G20160	Ribosomal protein L7Ae/L30e/S12e/Gadd45 family protein	-3.36187	0.00169966
AT3G23800	selenium-binding protein 3	-3.37756	0.00600117
AT1G27400	Ribosomal protein L22p/L17e family protein	-3.38431	2.41149e-22
AT1G45130	beta-galactosidase 5	-3.38732	6.13246e-06
AT3G46970	alpha-glucan phosphorylase 2	-3.39081	3.31199e-22
AT5G51440	HSP20-like chaperones superfamily protein	-3.40986	6.8764e-13
AT1G55490	chaperonin 60 beta	-3.41931	0.011772
AT3G23450	0	-3.42134	0.0124706
AT3G23990	heat shock protein 60	-3.43218	5.3072e-05
AT5G03940	chloroplast signal recognition particle 54 kDa subunit	-3.43585	2.39985e-05
AT3G27770	0	-3.48472	0.00111625
AT1G03880	cruciferin 2	-3.50099	2.75409e-06
AT3G51240	flavanone 3-hydroxylase	-3.62485	3.50036e-06
AT1G33050	0	-3.63074	3.24826e-24
AT2G15490	UDP-glycosyltransferase 73B4	-3.63157	1.75787e-40
AT3G09500	Ribosomal L29 family protein	-3.63919	4.94413e-56
AT1G79690	nudix hydrolase homolog 3	-3.65088	2.08681e-27
AT2G20120	Protein of unknown function (DUF502)	-3.70062	1.17229e-14
AT4G13615	Uncharacterised protein family SERF	-3.70618	2.32011e-10
AT5G20720	chaperonin 20	-3.70844	2.56983e-60
AT1G13440	glyceraldehyde-3-phosphate dehydrogenase C2	-3.72535	2.33397e-30
AT4G19410	Pectinacetylesterase family protein	-3.74795	3.67726e-08
AT1G52300	Zinc-binding ribosomal protein family protein	-3.78921	6.50101e-11
AT1G74920	aldehyde dehydrogenase 10A8	-3.81579	5.34821e-32
AT5G67590	NADH-ubiquinone oxidoreductase-related	-3.84484	1.57825e-15
AT5G40850	urophorphyrin methylase 1	-3.84711	3.7821e-103
AT3G24190	Protein kinase superfamily protein	-3.87215	3.78721e-22
AT2G42220	Rhodanese/Cell cycle control phosphatase superfamily protein	-3.89292	0.00388194
AT2G34390	NOD26-like intrinsic protein 2;1	-3.9032	0.00493038
AT3G22320	Eukaryotic rpb5 RNA polymerase subunit family protein	-3.93036	0.000399878
AT3G55610	delta 1-pyrroline-5-carboxylate synthase 2	-3.95197	1.25207e-25
AT5G19550	aspartate aminotransferase 2	-3.96388	4.82598e-19
AT3G06700	Ribosomal L29e protein family	-3.98428	1.5519e-13
AT1G15120	Ubiquinol-cytochrome C reductase hinge protein	-3.98476	4.61943e-11
AT1G14300	ARM repeat superfamily protein	-4.00884	0.00117252
AT3G55440	triosephosphate isomerase	-4.00908	3.38184e-46
AT1G07610	metallothionein 1C	-4.03356	5.10528e-05
AT5G66170	sulfurtransferase 18	-4.07772	1.55159e-11
AT2G19540	Transducin family protein / WD-40 repeat family protein	-4.08548	1.2784e-09
AT3G52580	Ribosomal protein S11 family protein	-4.09675	1.36699e-06
AT3G24100	Uncharacterised protein family SERF	-4.23741	3.4678e-12
AT3G03920	H/ACA ribonucleoprotein complex, subunit Gar1/Naf1 protein	-4.24321	6.33323e-05
AT1G54050	HSP20-like chaperones superfamily protein	-4.26836	1.55597e-06
AT1G08830	copper/zinc superoxide dismutase 1	-4.27957	2.15345e-05
AT5G53500	Transducin/WD40 repeat-like superfamily protein	-4.41506	5.38776e-38
AT5G01870	Bifunctional inhibitor/lipid-transfer protein/seed storage 2S albumin superfamily protein	-4.41654	1.51843e-42
AT2G36580	Pyruvate kinase family protein	-4.52271	3.49828e-51
AT4G33865	Ribosomal protein S14p/S29e family protein	-4.53773	0.00404519
AT1G10760	Pyruvate phosphate dikinase, PEP/pyruvate binding domain	-4.57225	5.03085e-07
AT3G45030	Ribosomal protein S10p/S20e family protein	-4.62145	1.09181e-13
AT1G24280	glucose-6-phosphate dehydrogenase 3	-4.69555	4.95138e-18
AT3G48930	Nucleic acid-binding, OB-fold-like protein	-4.70295	1.90523e-07
AT5G16070	TCP-1/cpn60 chaperonin family protein	-4.74794	1.23861e-07
AT5G12370	exocyst complex component sec10	-4.76917	8.91056e-17
AT1G53540	HSP20-like chaperones superfamily protein	-4.77088	9.48413e-07
AT4G14690	Chlorophyll A-B binding family protein	-4.84896	4.91051e-10
AT4G29160	SNF7 family protein	-4.86029	7.54579e-09
AT5G15550	Transducin/WD40 repeat-like superfamily protein	-4.90103	3.2349e-08
AT1G72550	tRNA synthetase beta subunit family protein	-4.91013	8.37179e-16
AT4G37930	serine transhydroxymethyltransferase 1	-4.98563	0.0400127
AT3G56340	Ribosomal protein S26e family protein	-4.99019	4.87796e-39
AT1G58983	Ribosomal protein S5 family protein	-5.01734	0.000281476
AT4G37409	0	-5.19021	0.000155506
AT2G15880	Leucine-rich repeat (LRR) family protein	-5.2329	0.00418725
AT1G47540	Scorpion toxin-like knottin superfamily protein	-5.25524	3.06861e-06
AT1G32900	UDP-Glycosyltransferase superfamily protein	-5.28508	2.00566e-60
AT1G12740	cytochrome P450, family 87, subfamily A, polypeptide 2	-5.29977	2.27037e-19
AT5G03650	starch branching enzyme 2.2	-5.31389	3.41172e-08
AT5G48570	FKBP-type peptidyl-prolyl cis-trans isomerase family protein	-5.39278	2.66458e-12
AT1G78050	phosphoglycerate/bisphosphoglycerate mutase	-5.40181	8.23055e-15
AT1G59660	Nucleoporin autopeptidase	-5.41304	9.1235e-15
AT1G70730	Phosphoglucomutase/phosphomannomutase family protein	-5.42632	3.28741e-12
AT2G16060	hemoglobin 1	-5.8239	6.22516e-09
AT2G33380	Caleosin-related family protein	-6.07548	2.70281e-11
AT3G46230	heat shock protein 17.4	-6.33982	1.38572e-05
AT5G12030	heat shock protein 17.6A	-6.36459	6.50589e-11
AT1G70850	MLP-like protein 34	-6.90831	0.0448203
AT1G58684	Ribosomal protein S5 family protein	-6.96176	0.000103718
AT3G03270	Adenine nucleotide alpha hydrolases-like superfamily protein	-6.96624	0.000153923
AT3G22840	Chlorophyll A-B binding family protein	-7.67709	1.30176e-06
AT2G36160	Ribosomal protein S11 family protein	-7.96574	8.92502e-05
AT4G29900	autoinhibited Ca(2+)-ATPase 10	-8.68217	1.76408e-28
AT1G23280	MAK16 protein-related	-8.76258	2.37618e-05
AT1G80670	Transducin/WD40 repeat-like superfamily protein	-9.19385	7.80142e-45
AT4G31985	Ribosomal protein L39 family protein	-9.88562	2.37066e-05
AT1G77940	Ribosomal protein L7Ae/L30e/S12e/Gadd45 family protein	-11.0576	3.99084e-11
AT4G27090	Ribosomal protein L14	-11.1185	6.31844e-80
AT3G62290	ADP-ribosylation factor A1E	-18.4926	8.2095e-178
