# Supplementary material for: Regulatory mechanisms of the LBD40 transcription factor in Arabidopsis thaliana somatic embryogenesis
Source: Plant Direct. 2023 Dec 6;7(12):e547. doi: 10.1002/pld3.547 (PMC10699890; doi:10.1002/pld3.547)
Supplement: Supplementary file 4 — Dataset S3. Repressed Targets for lbd40/41:: Col, seeds (7‐8daf ). Dataset S3. Expressed Targets for lbd40/41:: Col, seeds (7‐8daf ). [file PLD3-7-e547-s002.xlsx]

## Sheet: Repressed
	Dataset S3
	Repressed Targets for lbd40/41:: Col, seeds (7-8daf)
Feature ID	NAME	Fold Change	P-value
AT5G63850	amino acid permease 4	96.1193	0.0262888
AT5G35370	S-locus lectin protein kinase family protein	52.9358	0.00015103
AT1G70800	Calcium-dependent lipid-binding (CaLB domain) family protein	23.9559	0.00865857
AT1G07745	homolog of RAD51 D	22.0559	0.0417272
AT1G27580	Protein of unknown function (DUF295)	19.161	0.000704353
AT3G04450	Homeodomain-like superfamily protein	17.9529	0.0275711
AT1G01660	RING/U-box superfamily protein	15.756	0.00540262
AT1G49530	geranylgeranyl pyrophosphate synthase 6	15.3108	0.00443529
AT1G68050	flavin-binding, kelch repeat, f box 1	13.7858	0.0163327
AT2G07771	Cytochrome C assembly protein	13.3117	0.00460417
AT1G12620	Pentatricopeptide repeat (PPR) superfamily protein	12.0529	0.0130873
AT5G52850	Pentatricopeptide repeat (PPR) superfamily protein	11.4614	0.0166117
AT2G40810	homolog of yeast autophagy 18C	11.4012	9.22078e-06
AT1G30710	FAD-binding Berberine family protein	10.8702	2.60482e-05
AT3G53950	glyoxal oxidase-related protein	10.819	0.00228618
AT1G20160	Subtilisin-like serine endopeptidase family protein	10.7381	0.037185
AT1G13110	cytochrome P450, family 71 subfamily B, polypeptide 7	10.6724	0.0108107
AT3G50840	Phototropic-responsive NPH3 family protein	10.3691	0.0454459
AT2G46680	homeobox 7	9.94453	0.01108
AT5G40430	myb domain protein 22	9.2896	0.00116604
AT3G05740	RECQ helicase l1	9.14092	0.000203504
AT2G43180	Phosphoenolpyruvate carboxylase family protein	9.00122	0.0421501
AT2G04650	ADP-glucose pyrophosphorylase family protein	8.80889	0.0213463
AT2G22530	Alkaline-phosphatase-like family protein	8.70886	0.00755546
AT1G68000	phosphatidylinositol synthase 1	8.57851	0.0056985
AT4G31710	glutamate receptor 2.4	8.00621	0.0142056
AT3G44713	0	7.94096	0.00116603
AT5G04310	Pectin lyase-like superfamily protein	7.91403	0.00418982
AT1G12300	Tetratricopeptide repeat (TPR)-like superfamily protein	7.84472	0.0233462
AT1G31814	FRIGIDA like 2	7.82963	0.00350581
AT2G28720	Histone superfamily protein	7.47675	4.74044e-05
AT5G57340	0	7.31655	7.70277e-11
AT4G26050	plant intracellular ras group-related LRR 8	7.29019	9.58523e-05
AT3G27150	Galactose oxidase/kelch repeat superfamily protein	7.23209	0.0101443
AT3G02330	Pentatricopeptide repeat (PPR) superfamily protein	7.20859	0.00802178
AT1G12150	Plant protein of unknown function (DUF827)	7.20036	0.00355842
AT3G55470	Calcium-dependent lipid-binding (CaLB domain) family protein	7.06264	0.00330972
AT3G07215	other RNA	6.96946	3.00509e-05
AT5G16420	Pentatricopeptide repeat (PPR-like) superfamily protein	6.96221	0.000517246
AT2G07751	NADH:ubiquinone/plastoquinone oxidoreductase, chain 3 protein	6.90436	0.0163057
AT5G02130	Tetratricopeptide repeat (TPR)-like superfamily protein	6.71734	4.4738e-05
AT4G23370	0	6.66917	0.000775702
AT1G01770	0	6.43137	7.09335e-11
AT2G02150	Tetratricopeptide repeat (TPR)-like superfamily protein	6.3289	0.00494792
AT1G49720	abscisic acid responsive element-binding factor 1	6.25568	0.0213025
AT1G71160	3-ketoacyl-CoA synthase 7	6.09594	0.00187782
AT5G16610	0	6.08019	0.00637675
AT3G25670	Leucine-rich repeat (LRR) family protein	6.05123	0.0155497
AT1G75880	SGNH hydrolase-type esterase superfamily protein	6.04305	0.000244066
AT4G29890	choline monooxygenase, putative (CMO-like)	5.95022	0.00463505
AT2G02750	Pentatricopeptide repeat (PPR) superfamily protein	5.93955	0.00087963
AT1G23935	0	5.857	0.0399466
AT1G24822	0	5.70377	0.0310556
AT4G00870	basic helix-loop-helix (bHLH) DNA-binding superfamily protein	5.54799	0.000867898
AT5G49215	Pectin lyase-like superfamily protein	5.52781	0.0276807
AT5G52630	mitochondrial RNAediting factor 1	5.44282	0.0418092
AT1G31500	DNAse I-like superfamily protein	5.38472	0.000324848
AT3G09310	0	5.37715	0.0234127
AT5G14530	Transducin/WD40 repeat-like superfamily protein	5.37102	0.000655609
AT5G44610	microtubule-associated protein 18	5.33373	0
AT2G17220	Protein kinase superfamily protein	5.331	0.000418912
AT3G08860	PYRIMIDINE 4	5.3147	0.0148918
AT5G64600	O-fucosyltransferase family protein	5.30561	0.0208711
AT4G23410	tetraspanin5	5.28852	0.00055045
AT3G59100	glucan synthase-like 11	5.25046	0.00268143
AT1G76590	PLATZ transcription factor family protein	5.14624	0.00600671
AT5G27290	0	5.07864	0.0110684
AT2G03280	O-fucosyltransferase family protein	5.04618	0.0104961
AT5G13470	0	5.04274	0.0184337
AT3G57860	UV-B-insensitive 4-like	5.00922	9.00858e-06
AT3G04020	0	4.98704	0.0298709
AT1G17030	0	4.98118	0.00329187
AT5G27620	cyclin H;1	4.92428	0.0008022
AT5G67240	small RNA degrading nuclease 3	4.91655	0.042709
AT5G29000	Homeodomain-like superfamily protein	4.88494	0.0147672
AT1G48570	zinc finger (Ran-binding) family protein	4.82774	0.00460016
AT2G44670	Protein of unknown function (DUF581)	4.80201	0.0299132
AT1G27370	squamosa promoter binding protein-like 10	4.76375	0.00111454
AT5G27440	0	4.74889	0.0177874
AT3G15720	Pectin lyase-like superfamily protein	4.74636	0.000753352
AT3G17790	purple acid phosphatase 17	4.72987	0.00418758
AT4G28030	Acyl-CoA N-acyltransferases (NAT) superfamily protein	4.7066	0.00395868
AT5G25800	Polynucleotidyl transferase, ribonuclease H-like superfamily protein	4.65526	0.000233054
AT2G19930	RNA-dependent RNA polymerase family protein	4.63139	0.0374207
AT2G01021	0	4.59129	0.00554145
AT4G33980	0	4.56354	0.00339972
AT5G24900	cytochrome P450, family 714, subfamily A, polypeptide 2	4.54037	5.98952e-05
AT1G73670	MAP kinase 15	4.53244	0.0355417
AT4G14965	membrane-associated progesterone binding protein 4	4.45755	0.00329209
AT2G24240	BTB/POZ domain with WD40/YVTN repeat-like protein	4.39236	0
AT4G33990	Tetratricopeptide repeat (TPR)-like superfamily protein	4.38682	0.00710641
AT3G03230	alpha/beta-Hydrolases superfamily protein	4.34531	0.000233083
AT1G73180	Eukaryotic translation initiation factor eIF2A family protein	4.34452	0.00573107
AT1G62085	Mitochondrial transcription termination factor family protein	4.32474	0.0136547
AT5G61590	Integrase-type DNA-binding superfamily protein	4.324	8.03834e-06
AT1G69680	Mog1/PsbP/DUF1795-like photosystem II reaction center PsbP family protein	4.31605	0.0209253
AT5G43530	Helicase protein with RING/U-box domain	4.23615	9.37138e-05
AT4G37480	Chaperone DnaJ-domain superfamily protein	4.23342	5.37752e-06
AT1G07650	Leucine-rich repeat transmembrane protein kinase	4.22955	0.0087294
AT3G59210	F-box/RNI-like superfamily protein	4.22127	0.0137463
AT5G06550	0	4.20292	0.000237755
AT1G34780	APR-like 4	4.20025	0.0128063
AT5G60100	pseudo-response regulator 3	4.19059	0.0173559
AT4G32880	homeobox gene 8	4.17503	0.000456256
AT2G19560	proteasome family protein	4.173	0.00575811
AT2G32510	mitogen-activated protein kinase kinase kinase 17	4.15477	0.00229298
AT2G35605	SWIB/MDM2 domain superfamily protein	4.13452	0.001168
AT1G27590	0	4.12836	6.05375e-05
AT1G73240	0	4.08584	0.0437348
AT3G55640	Mitochondrial substrate carrier family protein	4.08526	0.0132371
AT1G56560	Plant neutral invertase family protein	4.07694	0.00979887
AT5G61390	Polynucleotidyl transferase, ribonuclease H-like superfamily protein	4.07292	0.00473903
AT3G27870	ATPase E1-E2 type family protein / haloacid dehalogenase-like hydrolase family protein	3.99657	1.66537e-05
AT5G08310	Tetratricopeptide repeat (TPR)-like superfamily protein	3.97711	0.00445708
AT5G21940	0	3.96875	4.38037e-07
AT1G15740	Leucine-rich repeat family protein	3.96836	0.00010414
AT3G48350	Cysteine proteinases superfamily protein	3.96692	2.30365e-06
AT2G04240	RING/U-box superfamily protein	3.93928	0.000655881
AT5G66490	0	3.9332	0.00247912
AT4G13750	Histidine kinase-, DNA gyrase B-, and HSP90-like ATPase family protein	3.91465	0.0446953
AT4G24150	growth-regulating factor 8	3.91378	0.00481522
AT3G62860	alpha/beta-Hydrolases superfamily protein	3.90264	0.0242492
AT1G61810	beta-glucosidase 45	3.89949	0.00195387
AT3G11220	Paxneb protein-related	3.89728	0.00902924
AT3G09140	Protein of unknown function (DUF674)	3.88028	0.000111069
AT1G22960	Pentatricopeptide repeat (PPR) superfamily protein	3.85769	9.76326e-06
AT5G67570	Tetratricopeptide repeat (TPR)-like superfamily protein	3.85334	0.0421435
AT1G60545	other RNA	3.82068	0.0340977
AT1G15510	Tetratricopeptide repeat (TPR)-like superfamily protein	3.79211	0.00119736
AT2G17750	NEP-interacting protein 1	3.78514	0.00676117
AT1G47960	cell wall / vacuolar inhibitor of fructosidase 1	3.77856	0.0127947
AT5G47920	0	3.77617	0.0306859
AT3G15770	0	3.76902	0.00392778
AT1G11593	Plant invertase/pectin methylesterase inhibitor superfamily protein	3.76345	0.009465
AT1G66890	0	3.75911	0.0137667
AT2G07687	Cytochrome c oxidase, subunit III	3.74633	8.26886e-09
AT2G33050	receptor like protein 26	3.73491	0.0345377
AT3G49840	Uncharacterized conserved protein (DUF2215)	3.72457	0.00660989
AT4G02710	Kinase interacting (KIP1-like) family protein	3.70582	0.00919996
AT1G53400	Ubiquitin domain-containing protein	3.66669	0.0231242
AT4G32590	2Fe-2S ferredoxin-like superfamily protein	3.65626	0.000202225
AT1G55805	BolA-like family protein	3.64037	0.00179311
AT5G66660	Protein of unknown function (DUF677)	3.63173	0.000196952
AT4G00026	0	3.62069	1.02239e-09
AT5G02860	Pentatricopeptide repeat (PPR) superfamily protein	3.61439	1.68033e-08
AT2G23060	Acyl-CoA N-acyltransferases (NAT) superfamily protein	3.61272	0.0408329
AT2G20840	Secretory carrier membrane protein (SCAMP) family protein	3.59986	4.73048e-05
AT5G18820	TCP-1/cpn60 chaperonin family protein	3.57782	0.030225
AT4G23330	0	3.5637	0.00154692
AT1G15390	peptide deformylase 1A	3.55378	0.00459495
AT3G04310	0	3.53492	0.00034166
AT1G28960	nudix hydrolase homolog 15	3.52488	0.000647221
AT2G25690	Protein of unknown function (DUF581)	3.51378	0.000174784
AT5G20030	Plant Tudor-like RNA-binding protein	3.50955	0.0152576
AT4G22050	Eukaryotic aspartyl protease family protein	3.49785	0.00471518
AT5G60750	CAAX amino terminal protease family protein	3.48764	0.00211862
AT4G14270	0	3.48737	2.77733e-05
AT2G41700	ATP-binding cassette A1	3.47598	2.39502e-10
AT3G61060	phloem protein 2-A13	3.47523	0.0269129
AT4G14580	CBL-interacting protein kinase 4	3.46352	0.036556
AT5G65205	NAD(P)-binding Rossmann-fold superfamily protein	3.44518	0.00401735
AT1G73990	signal peptide peptidase	3.41547	4.11501e-05
AT5G11300	mitotic-like cyclin 3B from Arabidopsis	3.41135	0.00454193
AT5G64816	0	3.39872	0.0417492
AT1G61980	Mitochondrial transcription termination factor family protein	3.38378	0.0264138
AT2G46310	cytokinin response factor 5	3.38072	0.0485122
AT5G07790	0	3.36236	0.0313584
AT4G36580	AAA-type ATPase family protein	3.33021	0.00818301
AT2G26270	0	3.32836	0.00779191
AT1G35670	calcium-dependent protein kinase 2	3.32522	0.000444213
AT5G48730	Pentatricopeptide repeat (PPR) superfamily protein	3.31841	0.00203558
AT3G26510	Octicosapeptide/Phox/Bem1p family protein	3.31803	0.0226668
AT4G28210	embryo defective 1923	3.28954	2.21225e-06
AT2G19070	spermidine hydroxycinnamoyl transferase	3.28349	0.00956152
AT1G23560	Domain of unknown function (DUF220)	3.27714	0.00394821
AT1G78970	lupeol synthase 1	3.27538	0.000967646
AT5G59700	Protein kinase superfamily protein	3.27152	0.0430837
AT5G40880	WD-40 repeat family protein / zfwd3 protein (ZFWD3)	3.26167	0.00320121
AT2G27240	Aluminium activated malate transporter family protein	3.25547	0.0116544
AT1G77420	alpha/beta-Hydrolases superfamily protein	3.24558	0.00643656
AT5G03330	Cysteine proteinases superfamily protein	3.23975	0.0374648
AT4G24390	RNI-like superfamily protein	3.23952	0.0268466
AT3G61900	SAUR-like auxin-responsive protein family	3.22979	0.0105834
AT4G14490	SMAD/FHA domain-containing protein	3.22954	1.88013e-05
AT5G22840	Protein kinase superfamily protein	3.21977	3.18072e-06
AT2G16750	Protein kinase protein with adenine nucleotide alpha hydrolases-like domain	3.21926	0.0112281
AT4G05330	ARF-GAP domain 13	3.21363	0.00048742
AT4G36520	Chaperone DnaJ-domain superfamily protein	3.21247	0.00249972
AT1G14130	2-oxoglutarate (2OG) and Fe(II)-dependent oxygenase superfamily protein	3.20846	1.70552e-12
AT3G44690	0	3.20343	0.00214796
AT1G04100	indoleacetic acid-induced protein 10	3.19314	0.0371922
AT1G24040	Acyl-CoA N-acyltransferases (NAT) superfamily protein	3.19283	0.0186831
AT1G36180	acetyl-CoA carboxylase 2	3.19072	0.017753
AT3G62110	Pectin lyase-like superfamily protein	3.18568	0.000951401
AT5G52380	VASCULAR-RELATED NAC-DOMAIN 6	3.17318	0.0366879
AT5G56870	beta-galactosidase 4	3.17213	0
AT1G28330	dormancy-associated protein-like 1	3.16798	0.0122128
AT4G14200	Pentatricopeptide repeat (PPR) superfamily protein	3.1634	0.0013013
AT2G25530	AFG1-like ATPase family protein	3.14711	0.00287467
AT5G43920	transducin family protein / WD-40 repeat family protein	3.14006	0.00199787
AT4G37790	Homeobox-leucine zipper protein family	3.12913	0.0138933
AT2G07707	Plant mitochondrial ATPase, F0 complex, subunit 8 protein	3.12289	0.0115623
AT4G19420	Pectinacetylesterase family protein	3.12018	0
AT4G25530	FLOWERING WAGENINGEN	3.11537	0.000426142
AT4G25440	zinc finger WD40 repeat protein 1	3.09013	0.000843671
AT2G16270	0	3.06866	0.0317129
AT4G27020	0	3.06758	0.0316338
AT2G44580	zinc ion binding	3.03698	0.0344971
AT1G23052	0	3.03633	0.00705337
AT2G32320	tRNAHis guanylyltransferase	3.03188	0.0389127
AT5G40450	0	3.02449	0.00214384
AT4G19550	zinc ion binding;transcription regulators	3.009	0.0151044
AT4G38980	0	3.00847	0.0216309
AT4G38060	0	2.99756	0.0456599
AT3G21300	RNA methyltransferase family protein	2.99364	0.00133446
AT3G47160	RING/U-box superfamily protein	2.99332	2.23055e-05
AT1G01920	SET domain-containing protein	2.99104	0.0282802
AT5G65860	ankyrin repeat family protein	2.98871	0.01961
AT4G31040	CemA-like proton extrusion protein-related	2.98731	0.0449091
AT5G52950	0	2.98087	0.0423056
AT1G51405	myosin-related	2.98037	4.88212e-05
AT3G59410	protein kinase family protein	2.98002	0.0214741
AT4G30150	0	2.97088	0.00110063
AT5G07890	myosin heavy chain-related	2.97072	0.0453688
AT3G19210	homolog of RAD54	2.9645	0.0281755
AT4G35500	Protein kinase superfamily protein	2.96192	0.00050801
AT2G38220	RING/U-box superfamily protein	2.95636	0.00568729
AT3G49850	telomere repeat binding factor 3	2.95438	0.000772517
AT1G05140	Peptidase M50 family protein	2.94047	0.00231517
AT3G24360	ATP-dependent caseinolytic (Clp) protease/crotonase family protein	2.93953	0.017263
AT2G01740	Tetratricopeptide repeat (TPR)-like superfamily protein	2.93663	0.029511
AT5G57120	0	2.93295	0.00176228
AT1G30270	CBL-interacting protein kinase 23	2.9216	2.52369e-06
AT5G14580	polyribonucleotide nucleotidyltransferase, putative	2.91949	5.6651e-06
AT5G37190	COP1-interacting protein 4	2.91927	0.0279461
AT1G31170	sulfiredoxin	2.91606	0.0218985
AT5G57630	CBL-interacting protein kinase 21	2.91507	0.0047542
AT5G17270	Protein prenylyltransferase superfamily protein	2.91443	0.0309907
AT1G62680	Pentatricopeptide repeat (PPR) superfamily protein	2.90958	0.0429432
AT5G44480	NAD(P)-binding Rossmann-fold superfamily protein	2.90758	0.0137108
AT4G24090	0	2.90211	0.000576385
AT2G12550	ubiquitin-associated (UBA)/TS-N domain-containing protein	2.90127	9.65069e-06
AT1G28580	GDSL-like Lipase/Acylhydrolase superfamily protein	2.89776	0.000174496
AT1G21650	Preprotein translocase SecA family protein	2.8944	0.00234228
AT1G13220	nuclear matrix constituent protein-related	2.8927	0
AT1G48560	0	2.88924	0.00525797
AT1G01440	Protein of unknown function (DUF3133)	2.87658	0.0017147
AT4G00290	Mechanosensitive ion channel protein	2.86908	0.0479026
AT5G56850	0	2.86033	0.0196677
AT1G62110	Mitochondrial transcription termination factor family protein	2.85209	0.00907038
AT1G65370	TRAF-like family protein	2.84419	0.00104063
AT2G07727	Di-haem cytochrome, transmembrane;Cytochrome b/b6, C-terminal	2.84212	0.0437492
AT5G66540	0	2.83996	0.00874282
AT5G25110	CBL-interacting protein kinase 25	2.8394	0.0092008
AT1G10930	DNA helicase (RECQl4A)	2.83862	8.45755e-09
AT2G18390	ADP-ribosylation factor family protein	2.83369	0.0332046
AT5G40890	chloride channel A	2.82875	0.00450258
AT1G04210	Leucine-rich repeat protein kinase family protein	2.82716	0.0273124
AT5G60450	auxin response factor 4	2.82683	0.000845736
AT4G27410	NAC (No Apical Meristem) domain transcriptional regulator superfamily protein	2.81613	0.00123865
AT1G14300	ARM repeat superfamily protein	2.81501	0.00139407
AT3G02800	Tyrosine phosphatase family protein	2.80638	0.0468976
AT2G47640	Small nuclear ribonucleoprotein family protein	2.80627	0.000102461
AT1G04050	homolog of SU(var)3-9 1	2.801	0.00032769
AT5G05030	Protein of Unknown Function (DUF239)	2.79938	0.0477988
AT1G53785	0	2.79691	0.0221792
AT1G53110	0	2.78849	0.0124596
AT4G15890	binding	2.77702	0.00439081
AT3G06868	0	2.77521	0.0217628
AT2G34570	PIN domain-like family protein	2.77221	0.0263877
AT3G56080	S-adenosyl-L-methionine-dependent methyltransferases superfamily protein	2.7594	0.0114237
AT2G21560	0	2.75876	0.00258801
AT5G16000	NSP-interacting kinase 1	2.74891	1.92492e-06
AT1G55040	zinc finger (Ran-binding) family protein	2.74436	0.000802972
AT4G26260	myo-inositol oxygenase 4	2.74018	0.0277491
AT3G42850	Mevalonate/galactokinase family protein	2.73983	4.43509e-05
AT5G65560	Pentatricopeptide repeat (PPR) superfamily protein	2.73399	0.0387292
AT4G35750	SEC14 cytosolic factor family protein / phosphoglyceride transfer family protein	2.72955	1.33227e-15
AT3G62910	Peptide chain release factor 1	2.71703	0.0115053
AT3G20270	lipid-binding serum glycoprotein family protein	2.7126	0.00606317
AT5G45490	P-loop containing nucleoside triphosphate hydrolases superfamily protein	2.71069	0.0174473
AT4G04320	malonyl-CoA decarboxylase family protein	2.70798	0.00351109
AT5G16180	ortholog of maize chloroplast splicing factor CRS1	2.70116	0.00073719
AT3G52840	beta-galactosidase 2	2.70052	0.00127125
AT2G44900	ARABIDILLO-1	2.69988	0.0155223
AT3G06340	DNAJ heat shock N-terminal domain-containing protein	2.6931	0.00904739
AT1G67180	zinc finger (C3HC4-type RING finger) family protein / BRCT domain-containing protein	2.69153	0.028794
AT2G36950	Heavy metal transport/detoxification superfamily protein	2.67982	0
AT1G15720	TRF-like 5	2.67124	0.0424016
AT5G41020	myb family transcription factor	2.67098	0.000184175
AT1G02260	Divalent ion symporter	2.66492	0.0329514
AT3G49055	0	2.66372	0.000493919
AT1G20720	RAD3-like DNA-binding helicase protein	2.66317	0.0189135
AT2G37690	phosphoribosylaminoimidazole carboxylase, putative / AIR carboxylase, putative	2.66016	0.00824177
AT1G67120	ATPases;nucleotide binding;ATP binding;nucleoside-triphosphatases;transcription factor binding	2.6578	0.0201551
AT3G49160	pyruvate kinase family protein	2.65308	0.00134426
AT5G05230	RING/U-box superfamily protein	2.65305	0.0326497
AT3G03630	cysteine synthase 26	2.639	0.0124843
AT5G28530	FAR1-related sequence 10	2.63604	0.0332123
AT4G16070	Mono-/di-acylglycerol lipase, N-terminal;Lipase, class 3	2.6327	2.90697e-06
AT3G04340	FtsH extracellular protease family	2.62957	3.18492e-05
AT2G27920	serine carboxypeptidase-like 51	2.62852	0.0145453
AT5G27120	NOP56-like pre RNA processing ribonucleoprotein	2.62285	0.0010087
AT1G48760	delta-adaptin	2.61612	0.00479921
AT4G16660	heat shock protein 70 (Hsp 70) family protein	2.61055	0.0123125
AT2G47620	SWITCH/sucrose nonfermenting 3A	2.60438	0.0488053
AT5G25520	SPOC domain / Transcription elongation factor S-II protein	2.59851	0.00251635
AT3G10530	Transducin/WD40 repeat-like superfamily protein	2.59665	0.0125485
AT5G49730	ferric reduction oxidase 6	2.59479	1.04888e-05
AT5G46150	LEM3 (ligand-effect modulator 3) family protein / CDC50 family protein	2.58016	0.00210807
AT5G13550	sulfate transporter 4.1	2.5763	0.0250398
AT3G55420	0	2.57582	0.00530721
AT3G06530	ARM repeat superfamily protein	2.57105	2.07627e-08
AT5G50150	Protein of Unknown Function (DUF239)	2.56825	0.0245987
AT4G12750	Homeodomain-like transcriptional regulator	2.56605	6.14845e-05
AT3G26300	cytochrome P450, family 71, subfamily B, polypeptide 34	2.55955	0.0455438
AT5G53100	NAD(P)-binding Rossmann-fold superfamily protein	2.55916	0.0189349
AT5G01880	RING/U-box superfamily protein	2.55289	0.0213031
AT3G10740	alpha-L-arabinofuranosidase 1	2.5509	0.00138401
AT4G18120	MEI2-like 3	2.54952	0.00209919
AT4G14510	CRM family member 3B	2.54869	0.0376512
AT5G06580	FAD-linked oxidases family protein	2.53192	0.0119575
AT3G18600	P-loop containing nucleoside triphosphate hydrolases superfamily protein	2.53061	0.000690783
AT2G45920	U-box domain-containing protein	2.52592	0.0282398
AT1G16980	trehalose-phosphatase/synthase 2	2.51835	0.0146833
AT1G08980	amidase 1	2.51536	0.000161969
AT2G17630	Pyridoxal phosphate (PLP)-dependent transferases superfamily protein	2.515	0.0105962
AT3G51110	Tetratricopeptide repeat (TPR)-like superfamily protein	2.51172	1.20171e-05
AT5G62150	peptidoglycan-binding LysM domain-containing protein	2.50229	0.0213532
AT3G48280	cytochrome P450, family 71, subfamily A, polypeptide 25	2.50209	2.38249e-05
AT5G08200	peptidoglycan-binding LysM domain-containing protein	2.49928	0.0110601
AT1G55340	Protein of unknown function (DUF1639)	2.49772	3.86055e-05
AT5G62910	RING/U-box superfamily protein	2.48502	0.0121276
AT1G68160	Protein of unknown function (DUF3755)	2.48311	0.0404928
AT4G05020	NAD(P)H dehydrogenase B2	2.47301	0.00676725
AT4G34680	GATA transcription factor 3	2.47186	0.0219512
AT5G19680	Leucine-rich repeat (LRR) family protein	2.47135	0.000690162
AT1G05180	NAD(P)-binding Rossmann-fold superfamily protein	2.46951	0.019699
AT4G20280	TBP-associated factor 11	2.46823	0.0184021
AT5G19120	Eukaryotic aspartyl protease family protein	2.46396	0.0456301
AT1G17850	Rhodanese/Cell cycle control phosphatase superfamily protein	2.46346	0.0272169
AT2G38400	alanine:glyoxylate aminotransferase 3	2.45298	1.6056e-12
AT1G16690	Enhancer of polycomb-like transcription factor protein	2.45073	0.0212908
AT1G63850	BTB/POZ domain-containing protein	2.45003	0.00349995
AT2G25420	transducin family protein / WD-40 repeat family protein	2.44064	0.00290074
AT3G15060	RAB GTPase homolog A1G	2.43407	0.0473999
AT3G21540	transducin family protein / WD-40 repeat family protein	2.43343	0.000421926
AT2G27700	eukaryotic translation initiation factor 2 family protein / eIF-2 family protein	2.43334	0.0282049
AT3G62230	F-box family protein	2.43112	0.00482767
AT5G01660	0	2.43035	0.0143688
AT2G34780	maternal effect embryo arrest 22	2.42471	2.44414e-05
AT3G10160	DHFS-FPGS homolog C	2.42338	0.0417273
AT2G07675	Ribosomal protein S12/S23 family protein	2.41405	0.0288117
AT5G45290	RING/U-box superfamily protein	2.41087	0.0161328
AT1G23410	Ribosomal protein S27a / Ubiquitin family protein	2.40905	0.0152149
AT2G35720	DNAJ heat shock N-terminal domain-containing protein	2.40766	0.0122242
AT5G48610	0	2.40166	0.0134107
AT3G19780	0	2.39719	0.0200215
AT5G44370	phosphate transporter 4;6	2.39188	0.00804142
AT5G27330	Prefoldin chaperone subunit family protein	2.38666	0.000346788
AT5G09260	vacuolar protein sorting-associated protein 20.2	2.38653	0.00983274
AT1G16280	RNA helicase 36	2.37769	0.00242463
AT5G11460	Protein of unknown function (DUF581)	2.37036	0.0223946
AT1G55830	0	2.36757	0.0123685
AT1G05320	0	2.3627	0.00731713
AT5G18980	ARM repeat superfamily protein	2.35688	0.0149071
AT4G29310	Protein of unknown function (DUF1005)	2.3546	0.0484905
AT4G32480	Protein of unknown function (DUF506)	2.35454	0.000396571
AT4G14350	AGC (cAMP-dependent, cGMP-dependent and protein kinase C) kinase family protein	2.35361	0.0319221
AT2G36960	TSL-kinase interacting protein 1	2.3526	0.0017784
AT4G00440	Protein of unknown function (DUF3741)	2.35141	6.75736e-09
AT1G30820	CTP synthase family protein	2.34879	6.03718e-05
AT3G14900	0	2.33895	0.00366522
AT5G06110	DnaJ domain ;Myb-like DNA-binding domain	2.33786	0.0183423
AT4G33150	lysine-ketoglutarate reductase/saccharopine dehydrogenase bifunctional enzyme	2.33415	7.69477e-09
AT1G13160	ARM repeat superfamily protein	2.33407	0.000220882
AT4G01037	Ubiquitin carboxyl-terminal hydrolase family protein	2.334	0.00327362
AT5G44780	0	2.33151	0.00249471
AT3G05270	Plant protein of unknown function (DUF869)	2.32895	0.0106625
AT1G65430	IBR domain-containing protein	2.32874	0.000722455
AT1G60220	UB-like protease 1D	2.32785	0.00782025
AT4G16630	DEA(D/H)-box RNA helicase family protein	2.32055	0.00242817
AT4G17000	0	2.31879	0.0287835
AT3G45240	geminivirus rep interacting kinase 1	2.31582	0.0156343
AT1G47620	cytochrome P450, family 96, subfamily A, polypeptide 8	2.31486	0.0396091
AT2G33550	Homeodomain-like superfamily protein	2.31002	0.00096014
AT4G29030	Putative membrane lipoprotein	2.30643	6.35782e-08
AT1G20610	Cyclin B2;3	2.3034	0.000302894
AT3G16000	MAR binding filament-like protein 1	2.30225	0.0244366
AT2G07708	0	2.30187	0.00404154
AT1G68990	male gametophyte defective 3	2.30178	0.00384111
AT4G20260	plasma-membrane associated cation-binding protein 1	2.30021	1.55315e-06
AT3G43590	zinc knuckle (CCHC-type) family protein	2.29975	0.00387806
AT4G30240	Syntaxin/t-SNARE family protein	2.29898	0.0185828
AT5G11220	0	2.2951	0.0440544
AT1G72150	PATELLIN 1	2.29292	1.06359e-13
AT2G26980	CBL-interacting protein kinase 3	2.29289	0.000131838
AT2G20230	Tetraspanin family protein	2.29168	0.00049978
AT2G20390	0	2.28703	0.0222321
AT5G55060	0	2.27952	0.0278576
AT4G23820	Pectin lyase-like superfamily protein	2.27701	0.048465
AT2G24990	Serine/threonine-protein kinase Rio1	2.27474	0.0488552
AT1G74940	Protein of unknown function (DUF581)	2.27189	0.00459025
AT5G03900	Iron-sulphur cluster biosynthesis family protein	2.27076	0.000366872
AT3G06670	binding	2.26582	0.0160641
AT2G36350	Protein kinase superfamily protein	2.2604	0.0397464
AT1G11260	sugar transporter 1	2.24802	0.00278763
AT3G01160	0	2.24748	0.00420772
AT3G66652	fip1 motif-containing protein	2.24167	0.000756168
AT5G62410	structural maintenance of chromosomes 2	2.24043	0.0301093
AT5G61460	P-loop containing nucleoside triphosphate hydrolases superfamily protein	2.24014	0.024954
AT1G21810	Plant protein of unknown function (DUF869)	2.23688	0.0135437
AT2G17620	Cyclin B2;1	2.22893	0.0386059
AT5G19280	kinase associated protein phosphatase	2.22874	0.0231912
AT4G15820	0	2.22448	0.033809
AT1G65540	LETM1-like protein	2.22215	0.00346772
AT4G30080	auxin response factor 16	2.22067	0.0420036
AT4G02110	transcription coactivators	2.21659	0.00582014
AT2G01008	0	2.21139	0.0057575
AT3G12970	0	2.2101	0.0375545
AT3G19050	phragmoplast orienting kinesin 2	2.20941	0.0251337
AT4G14760	kinase interacting (KIP1-like) family protein	2.20827	0.00278463
AT2G40430	0	2.19705	3.22048e-09
AT4G10630	Glutaredoxin family protein	2.19666	0.000752919
AT3G57300	INO80 ortholog	2.19266	3.13327e-12
AT5G65480	0	2.19097	0.0231925
AT1G69830	alpha-amylase-like 3	2.19028	0.0162687
AT5G14120	Major facilitator superfamily protein	2.18752	0.000814537
AT2G46900	0	2.18635	0.000990481
AT3G11450	DnaJ domain ;Myb-like DNA-binding domain	2.18608	0.0196732
AT1G52880	NAC (No Apical Meristem) domain transcriptional regulator superfamily protein	2.18352	0.00548384
AT3G20720	0	2.17801	0.00556265
AT5G12440	CCCH-type zinc fingerfamily protein with RNA-binding domain	2.17742	0.00054029
AT1G27300	0	2.17587	0.0252067
AT1G62480	Vacuolar calcium-binding protein-related	2.16992	0.0307949
AT1G53390	P-loop containing nucleoside triphosphate hydrolases superfamily protein	2.16937	0.0127256
AT2G24550	0	2.16813	0.0428745
AT1G13120	embryo defective 1745	2.15723	0.00129074
AT2G31890	RAP	2.15664	0.00141138
AT1G55820	Kinase-related protein of unknown function (DUF1296)	2.15573	0.017966
AT1G34320	Protein of unknown function (DUF668)	2.15365	0.00132257
AT2G40520	Nucleotidyltransferase family protein	2.14756	0.00252803
AT2G43900	Endonuclease/exonuclease/phosphatase family protein	2.13993	0.0396643
AT1G79440	aldehyde dehydrogenase 5F1	2.13846	0.000134103
AT1G73170	P-loop containing nucleoside triphosphate hydrolases superfamily protein	2.13379	0.0319492
AT3G18980	EIN2 targeting protein1	2.13285	0.0197126
AT5G40340	Tudor/PWWP/MBT superfamily protein	2.13271	0.0431874
AT1G11210	Protein of unknown function (DUF761)	2.1314	0.00134803
AT5G14050	Transducin/WD40 repeat-like superfamily protein	2.13025	0.00120432
AT5G67230	Nucleotide-diphospho-sugar transferases superfamily protein	2.12876	0.0474842
AT1G68790	little nuclei3	2.12567	0.00867364
AT3G60840	microtubule-associated protein 65-4	2.1239	0.0388776
AT5G12430	Heat shock protein DnaJ with tetratricopeptide repeat	2.12193	1.77557e-06
AT5G15280	Pentatricopeptide repeat (PPR) superfamily protein	2.11962	0.0429565
AT2G38800	Plant calmodulin-binding protein-related	2.11934	6.63369e-06
AT1G72560	ARM repeat superfamily protein	2.11894	0.00915669
AT2G44950	histone mono-ubiquitination 1	2.11715	1.23095e-05
AT1G34355	forkhead-associated (FHA) domain-containing protein	2.11427	0.0118801
AT5G55070	Dihydrolipoamide succinyltransferase	2.1136	0.0493063
AT4G19610	nucleotide binding;nucleic acid binding;RNA binding	2.1122	0.0290371
AT3G01310	Phosphoglycerate mutase-like family protein	2.11067	8.08303e-05
AT3G61740	SET domain protein 14	2.10986	0.0328487
AT1G78760	F-box/RNI-like superfamily protein	2.10782	0.0248646
AT4G24040	trehalase 1	2.1069	0.000313101
AT3G12340	FKBP-like peptidyl-prolyl cis-trans isomerase family protein	2.10479	0.0334958
AT3G63400	Cyclophilin-like peptidyl-prolyl cis-trans isomerase family protein	2.10471	2.22523e-08
AT5G17900	microfibrillar-associated protein-related	2.1015	0.000376255
AT2G18550	homeobox protein 21	2.10113	0.000391624
AT5G40670	PQ-loop repeat family protein / transmembrane family protein	2.10096	0.0280195
AT1G18150	Protein kinase superfamily protein	2.10081	0.0169703
AT1G30460	cleavage and polyadenylation specificity factor 30	2.09083	0.00865697
AT3G60850	0	2.08691	9.12473e-06
AT2G31810	ACT domain-containing small subunit of acetolactate synthase protein	2.08382	0.0342561
AT5G15010	Tetratricopeptide repeat (TPR)-like superfamily protein	2.08032	0.0377409
AT1G64572	0	2.07587	0.0396255
AT1G01240	0	2.07522	0.0348983
AT2G16800	high-affinity nickel-transport family protein	2.0674	0.0339694
AT3G45130	lanosterol synthase 1	2.06097	0.00623268
AT5G41790	COP1-interactive protein 1	2.06088	0.0463381
AT1G60640	0	2.06048	2.11551e-05
AT5G50740	Heavy metal transport/detoxification superfamily protein	2.05638	2.73258e-07
AT1G17070	GC-rich sequence DNA-binding factor-like protein with Tuftelin interacting domain	2.05065	0.0176104
AT2G46220	Uncharacterized conserved protein (DUF2358)	2.04986	0.0181952
AT4G25340	FK506 BINDING PROTEIN 53	2.04769	4.62867e-05
AT5G41220	glutathione S-transferase THETA 3	2.04294	0.0206811
AT5G63650	SNF1-related protein kinase 2.5	2.04108	0.0141415
AT1G09470	0	2.03811	0.00912891
AT1G17130	Family of unknown function (DUF572)	2.03161	0.000437652
AT5G38720	0	2.03063	0.00405612
AT5G55300	DNA topoisomerase I alpha	2.03022	2.71103e-06
AT3G07910	0	2.0281	0.0211214
AT2G21440	RNA-binding (RRM/RBD/RNP motifs) family protein	2.02718	0.000281891
AT5G63420	RNA-metabolising metallo-beta-lactamase family protein	2.02714	2.10189e-06
AT5G20600	0	2.02497	0.0285917
AT3G22660	rRNA processing protein-related	2.01901	5.39184e-07
AT3G54850	plant U-box 14	2.0172	0.0248425
AT3G11964	RNA binding;RNA binding	2.01451	0.0294754
AT1G73020	0	2.01394	0.0182335
AT4G32720	La protein 1	2.01289	8.47102e-06
AT5G26760	0	2.01284	0.0028738
AT3G10270	DNA GYRASE B1	2.01128	0.008291
AT1G14330	Galactose oxidase/kelch repeat superfamily protein	2.00875	0.00058531
AT1G63300	Myosin heavy chain-related protein	2.00402	0.00130152
AT3G45610	Dof-type zinc finger DNA-binding family protein	2.00102	0.0358153
AT5G64390	RNA-binding KH domain-containing protein	2.00062	1.62258e-06
AT3G16620	translocon outer complex protein 120	1.99682	0.0106176
AT3G52110	0	1.9911	3.38066e-06
AT4G27050	F-box/RNI-like superfamily protein	1.9907	0.0234914
AT5G62260	AT hook motif DNA-binding family protein	1.98725	0.00149825
AT3G44750	histone deacetylase 3	1.98367	0.00783728
AT3G54670	Structural maintenance of chromosomes (SMC) family protein	1.98366	0.00908973
AT3G07080	EamA-like transporter family	1.97999	0.00474634
AT1G54440	Polynucleotidyl transferase, ribonuclease H fold protein with HRDC domain	1.97824	0.0241091
AT1G36070	Transducin/WD40 repeat-like superfamily protein	1.97317	0.040439
AT2G24960	0	1.97044	0.00327605
AT4G08580	microfibrillar-associated protein-related	1.96694	0.0268178
AT3G30380	alpha/beta-Hydrolases superfamily protein	1.96662	0.000186935
AT5G27360	Major facilitator superfamily protein	1.96406	0.0299815
AT2G47990	transducin family protein / WD-40 repeat family protein	1.96071	7.55727e-08
AT5G57160	DNA ligase IV	1.95948	0.00526995
AT5G46180	ornithine-delta-aminotransferase	1.95947	0.0201978
AT3G57150	homologue of NAP57	1.95897	0.00202232
AT4G11790	Pleckstrin homology (PH) domain superfamily protein	1.9568	0.0154772
AT5G16720	Protein of unknown function, DUF593	1.95586	0.0113464
AT5G65050	AGAMOUS-like 31	1.95551	0.0140504
AT5G51200	Protein of unknown function (DUF3414)	1.95538	0.00506489
AT5G19480	0	1.95427	0.00212026
AT1G49870	0	1.94779	0.00568676
AT1G65470	chromatin assembly factor-1 (FASCIATA1) (FAS1)	1.94731	0.000105166
AT4G16710	glycosyltransferase family protein 28	1.9431	0.022091
AT1G53800	0	1.94288	0.0313113
AT5G64070	phosphatidylinositol 4-OH kinase beta1	1.94271	0.0368895
AT5G08660	Protein of unknown function (DUF668)	1.9408	0.00556692
AT3G41768	rRNA	1.93987	3.9968e-15
AT4G32250	Protein kinase superfamily protein	1.93973	0.00339748
AT3G23310	AGC (cAMP-dependent, cGMP-dependent and protein kinase C) kinase family protein	1.93889	0.00624939
AT5G17890	DA1-related protein 4	1.93797	0.0208895
AT1G20970	0	1.93043	0.00807564
AT3G18760	Translation elongation factor EF1B/ribosomal protein S6 family protein	1.92837	0.00599074
AT1G80180	0	1.9265	0.00562003
AT3G26890	0	1.92592	0.00385116
AT5G22320	Leucine-rich repeat (LRR) family protein	1.92172	0.000891872
AT1G06720	P-loop containing nucleoside triphosphate hydrolases superfamily protein	1.92114	2.74352e-07
AT2G47320	Cyclophilin-like peptidyl-prolyl cis-trans isomerase family protein	1.91972	0.0432069
AT5G05180	0	1.919	2.27913e-07
AT1G75150	0	1.91846	0.0290972
AT5G05810	RING/U-box superfamily protein	1.9176	0.00422241
AT1G25260	Ribosomal protein L10 family protein	1.91593	0.00743834
AT1G03780	targeting protein for XKLP2	1.91497	0.0010292
AT5G08610	P-loop containing nucleoside triphosphate hydrolases superfamily protein	1.91426	4.49089e-07
AT5G57250	Pentatricopeptide repeat (PPR) superfamily protein	1.91351	0.0120659
AT4G11420	eukaryotic translation initiation factor 3A	1.91242	0.00581696
AT2G45830	downstream target of AGL15 2	1.90783	0.0314586
AT3G46990	Protein of unknown function (DUF740)	1.90743	0.00100816
AT5G38200	Class I glutamine amidotransferase-like superfamily protein	1.90728	0.033316
AT1G30610	pentatricopeptide (PPR) repeat-containing protein	1.90692	0.000353263
AT5G64420	DNA polymerase V family	1.90495	0.0163542
AT2G01660	plasmodesmata-located protein 6	1.90155	0.0214137
AT1G55020	lipoxygenase 1	1.89852	0.0367492
AT5G45050	Disease resistance protein (TIR-NBS-LRR class)	1.89851	0.00389164
AT5G61020	evolutionarily conserved C-terminal region 3	1.89764	2.45145e-07
AT3G03305	Calcineurin-like metallo-phosphoesterase superfamily protein	1.89551	0.0351192
AT2G43490	Ypt/Rab-GAP domain of gyp1p superfamily protein	1.89545	0.00347909
AT1G02640	beta-xylosidase 2	1.89442	0.0414291
AT1G29320	Transducin/WD40 repeat-like superfamily protein	1.89303	0.0359933
AT3G58220	TRAF-like family protein	1.89272	6.22447e-05
AT1G80680	SUPPRESSOR OF AUXIN RESISTANCE 3	1.89261	0.000181152
AT1G32700	PLATZ transcription factor family protein	1.89105	0.000628966
AT1G33990	methyl esterase 14	1.89083	0.00992427
AT3G57410	villin 3	1.89036	1.91473e-05
AT3G20550	SMAD/FHA domain-containing protein	1.88931	0.0220391
AT5G16290	VALINE-TOLERANT 1	1.88359	0.000240522
AT3G17340	ARM repeat superfamily protein	1.88277	8.083e-05
AT5G65770	little nuclei4	1.88276	0.000121952
AT3G45980	Histone superfamily protein	1.87952	0.0272868
AT5G22640	MORN (Membrane Occupation and Recognition Nexus) repeat-containing protein	1.87617	0.0228612
AT4G19190	zinc knuckle (CCHC-type) family protein	1.87497	0.000254494
AT5G03730	Protein kinase superfamily protein	1.87049	0.048069
AT1G12770	P-loop containing nucleoside triphosphate hydrolases superfamily protein	1.86996	3.88093e-05
AT5G64580	AAA-type ATPase family protein	1.86697	0.00672314
AT5G08740	NAD(P)H dehydrogenase C1	1.86609	0.025621
AT3G53440	Homeodomain-like superfamily protein	1.8641	0.0219471
AT2G01680	Ankyrin repeat family protein	1.86289	0.0107873
AT1G15340	methyl-CPG-binding domain 10	1.85286	4.07235e-06
AT3G15510	NAC domain containing protein 2	1.85197	3.20363e-07
AT2G40410	Staphylococcal nuclease homologue	1.85076	0.0202531
AT2G22430	homeobox protein 6	1.85007	0.022426
AT3G15120	P-loop containing nucleoside triphosphate hydrolases superfamily protein	1.84288	0.0173236
AT4G35540	zinc ion binding;transcription regulators	1.83806	0.0233476
AT4G08920	cryptochrome 1	1.83759	1.13708e-05
AT5G58787	RING/U-box superfamily protein	1.83562	0.0200656
AT3G61780	embryo defective 1703	1.83504	1.56582e-06
AT5G13600	Phototropic-responsive NPH3 family protein	1.83501	0.0217488
AT5G07440	glutamate dehydrogenase 2	1.83352	0.017582
AT3G03920	H/ACA ribonucleoprotein complex, subunit Gar1/Naf1 protein	1.82396	0.0076528
AT5G13680	IKI3 family protein	1.81901	0.00552353
AT5G18630	alpha/beta-Hydrolases superfamily protein	1.81809	0.0102521
AT3G01370	CRM family member 2	1.81526	0.0365053
AT3G23410	fatty alcohol oxidase 3	1.8141	0.00504699
AT1G78390	nine-cis-epoxycarotenoid dioxygenase 9	1.81329	0.0063294
AT2G22400	S-adenosyl-L-methionine-dependent methyltransferases superfamily protein	1.81179	0.00667151
AT1G33970	P-loop containing nucleoside triphosphate hydrolases superfamily protein	1.8096	0.00535012
AT4G37120	Pre-mRNA splicing Prp18-interacting factor	1.80913	0.0408026
AT3G02760	Class II aaRS and biotin synthetases superfamily protein	1.80761	0.0361746
AT2G03640	Nuclear transport factor 2 (NTF2) family protein with RNA binding (RRM-RBD-RNP motifs) domain	1.80729	0.0238503
AT3G46980	phosphate transporter 4;3	1.80578	0.012342
AT1G26370	RNA helicase family protein	1.80481	0.00150855
AT5G02610	Ribosomal L29 family protein	1.80454	0.0095356
AT1G05830	trithorax-like protein 2	1.80415	0.00747256
AT1G69360	Plant protein of unknown function (DUF863)	1.80213	0.0103359
AT1G17450	B-block binding subunit of TFIIIC	1.79994	0.00359789
AT1G08580	0	1.79829	0.0442379
AT5G04040	Patatin-like phospholipase family protein	1.7976	0.00252516
AT5G06680	spindle pole body component 98	1.79748	0.0180215
AT3G50500	SNF1-related protein kinase 2.2	1.7966	0.00100612
AT1G15440	periodic tryptophan protein 2	1.79544	0.0114569
AT4G30200	vernalization5/VIN3-like	1.79455	0.000960995
AT5G38600	Proline-rich spliceosome-associated (PSP) family protein / zinc knuckle (CCHC-type) family protein	1.79307	0.00129633
AT5G46840	RNA-binding (RRM/RBD/RNP motifs) family protein	1.78778	0.00353736
AT5G07320	Mitochondrial substrate carrier family protein	1.78588	0.0220986
AT4G11240	Calcineurin-like metallo-phosphoesterase superfamily protein	1.78406	0.0392624
AT2G19110	heavy metal atpase 4	1.78385	3.29292e-13
AT1G65020	0	1.78347	0.0168662
AT2G19390	0	1.78288	0.0282776
AT5G23110	Zinc finger, C3HC4 type (RING finger) family protein	1.78088	2.45527e-06
AT2G40770	zinc ion binding;DNA binding;helicases;ATP binding;nucleic acid binding	1.77854	0.017107
AT5G23590	DNAJ heat shock N-terminal domain-containing protein	1.77644	0.0121712
AT3G42660	transducin family protein / WD-40 repeat family protein	1.76926	0.00520142
AT2G32450	Calcium-binding tetratricopeptide family protein	1.769	0.0347322
AT1G10490	Domain of unknown function (DUF1726) ;Putative ATPase (DUF699)	1.76875	0.0174093
AT4G36980	0	1.76759	1.85108e-06
AT3G17360	phragmoplast orienting kinesin 1	1.766	0.0370701
AT1G15940	Tudor/PWWP/MBT superfamily protein	1.76164	1.89497e-05
AT1G08800	Protein of unknown function, DUF593	1.76072	7.52683e-05
AT3G18420	Protein prenylyltransferase superfamily protein	1.76002	0.0335587
AT3G19170	presequence protease 1	1.75745	0.00119861
AT3G54630	0	1.75555	0.0303784
AT2G39810	ubiquitin-protein ligases	1.75413	0.0262682
AT4G26300	Arginyl-tRNA synthetase, class Ic	1.7522	0.00284711
AT1G61140	SNF2 domain-containing protein / helicase domain-containing protein / zinc finger protein-related	1.75119	0.00435244
AT3G48500	Nucleic acid-binding, OB-fold-like protein	1.74978	0.048502
AT5G61190	putative endonuclease or glycosyl hydrolase with C2H2-type zinc finger domain	1.74948	0.00742519
AT1G54350	ABC transporter family protein	1.74885	0.00545962
AT3G14010	CTC-interacting domain 4	1.74403	0.000193404
AT2G26910	pleiotropic drug resistance 4	1.73941	0.000372248
AT5G43720	Protein of unknown function (DUF2361)	1.73722	0.0104746
AT2G40360	Transducin/WD40 repeat-like superfamily protein	1.73713	0.00182455
AT1G12780	UDP-D-glucose/UDP-D-galactose 4-epimerase 1	1.73587	0.00644163
AT2G34730	myosin heavy chain-related	1.73539	0.00770429
AT1G28170	sulphotransferase 7	1.73429	0.00119178
AT1G21560	0	1.72776	0.0367367
AT1G10170	NF-X-like 1	1.72003	1.05149e-05
AT4G18700	CBL-interacting protein kinase 12	1.7152	5.21379e-05
AT4G23980	auxin response factor 9	1.71499	0.010003
AT5G55920	S-adenosyl-L-methionine-dependent methyltransferases superfamily protein	1.71238	0.000346761
AT5G48600	structural maintenance of chromosome 3	1.70399	0.000122797
AT1G18190	golgin candidate 2	1.70384	0.0119389
AT1G63980	D111/G-patch domain-containing protein	1.70287	0.00568343
AT1G05120	Helicase protein with RING/U-box domain	1.70106	0.00622791
AT3G14920	Peptide-N4-(N-acetyl-beta-glucosaminyl)asparagine amidase A protein	1.70083	0.0232476
AT4G27600	pfkB-like carbohydrate kinase family protein	1.70031	0.00276564
AT1G67550	urease	1.69951	0.0439864
AT3G07050	GTP-binding family protein	1.69866	2.98935e-06
AT5G14440	Surfeit locus protein 2 (SURF2)	1.69859	0.000342553
AT1G49760	poly(A) binding protein 8	1.69269	0.0295521
AT2G23790	Protein of unknown function (DUF607)	1.68795	0.00906722
AT5G53150	DNAJ heat shock N-terminal domain-containing protein	1.68787	0.00932028
AT1G61850	phospholipases;galactolipases	1.68492	0.0001489
AT4G15475	F-box/RNI-like superfamily protein	1.68341	0.0453548
AT1G36732	conserved peptide upstream open reading frame 19	1.68104	0.0454945
AT1G07615	GTP-binding protein Obg/CgtA	1.68033	0.0443631
AT5G26667	P-loop containing nucleoside triphosphate hydrolases superfamily protein	1.67938	0.0491877
AT5G01270	carboxyl-terminal domain (ctd) phosphatase-like 2	1.67822	0.0224535
AT3G20540	polymerase gamma 1	1.67674	0.0108187
AT1G30680	toprim domain-containing protein	1.67549	0.00276423
AT2G25940	alpha-vacuolar processing enzyme	1.67371	0.0284896
AT1G60200	splicing factor PWI domain-containing protein / RNA recognition motif (RRM)-containing protein	1.67246	0.00572559
AT5G61060	histone deacetylase 5	1.67184	0.0367257
AT5G49650	xylulose kinase-2	1.66897	0.0415444
AT5G11850	Protein kinase superfamily protein	1.66853	0.00342038
AT3G13360	WPP domain interacting protein 3	1.66595	0.00134073
AT2G37230	Tetratricopeptide repeat (TPR)-like superfamily protein	1.66363	5.21078e-05
AT4G02720	0	1.66355	0.000275177
AT2G44200	CBF1-interacting co-repressor CIR, N-terminal;Pre-mRNA splicing factor	1.66337	0.010848
AT5G11760	0	1.66059	0.00494485
AT1G62390	Octicosapeptide/Phox/Bem1p (PB1) domain-containing protein / tetratricopeptide repeat (TPR)-containing protein	1.65825	0.0022477
AT3G17750	Protein kinase superfamily protein	1.65709	0.0105371
AT2G13100	Major facilitator superfamily protein	1.65662	0.00705943
AT2G16600	rotamase CYP 3	1.65623	0.00599479
AT5G55820	0	1.65499	0.0409747
AT5G08450	0	1.65237	0.0086801
AT1G10150	Carbohydrate-binding protein	1.65187	0.00706198
AT3G52970	cytochrome P450, family 76, subfamily G, polypeptide 1	1.65091	0.0111247
AT1G14380	IQ-domain 28	1.65052	0.000288739
AT2G28100	alpha-L-fucosidase 1	1.64841	0.0326576
AT4G13250	NAD(P)-binding Rossmann-fold superfamily protein	1.64728	0.00141335
AT2G43050	Plant invertase/pectin methylesterase inhibitor superfamily	1.64569	0
AT4G37270	heavy metal atpase 1	1.64417	0.00786641
AT1G19720	Pentatricopeptide repeat (PPR-like) superfamily protein	1.64352	0.00746966
AT5G52550	0	1.64338	0.0276919
AT1G07840	Sas10/Utp3/C1D family	1.64297	0.0342874
AT5G18130	0	1.64059	0.00834608
AT5G11390	WPP domain-interacting protein 1	1.63799	0.00433134
AT2G31010	Protein kinase superfamily protein	1.63397	0.0130849
AT4G36730	G-box binding factor 1	1.63225	0.0110773
AT4G12640	RNA recognition motif (RRM)-containing protein	1.62904	0.0260737
AT3G05980	0	1.62848	0.0144478
AT3G59820	LETM1-like protein	1.62844	0.00317276
AT5G07970	dentin sialophosphoprotein-related	1.62814	0.0103354
AT1G80460	Actin-like ATPase superfamily protein	1.62594	0.00525197
AT1G13190	RNA-binding (RRM/RBD/RNP motifs) family protein	1.61971	0.0183173
AT3G02450	cell division protein ftsH, putative	1.6196	0.0167956
AT3G11100	sequence-specific DNA binding transcription factors	1.61253	0.0300439
AT3G53560	Tetratricopeptide repeat (TPR)-like superfamily protein	1.61049	0.0243798
AT1G62870	0	1.60591	0.0486423
AT1G79560	FTSH protease 12	1.60575	0.000167249
AT3G57660	nuclear RNA polymerase A1	1.60534	0.00145048
AT5G56240	0	1.60478	0.00365906
AT3G49790	Carbohydrate-binding protein	1.6046	0.0256319
AT1G75120	Nucleotide-diphospho-sugar transferase family protein	1.59908	0.000126996
AT1G20370	Pseudouridine synthase family protein	1.59849	0.0198225
AT1G67310	Calmodulin-binding transcription activator protein with CG-1 and Ankyrin domains	1.59834	0.0195225
AT5G42950	GYF domain-containing protein	1.59738	0.0165452
AT1G05380	Acyl-CoA N-acyltransferase with RING/FYVE/PHD-type zinc finger protein	1.5951	0.00188781
AT3G16840	P-loop containing nucleoside triphosphate hydrolases superfamily protein	1.59398	1.39224e-05
AT4G02400	U3 ribonucleoprotein (Utp) family protein	1.58933	0.00185922
AT1G51760	peptidase M20/M25/M40 family protein	1.58834	0.0243344
AT2G33540	C-terminal domain phosphatase-like 3	1.58833	0.000646043
AT1G24460	0	1.58806	0.0196478
AT5G46070	Guanylate-binding family protein	1.58729	0.00165201
AT1G17550	homology to ABI2	1.58647	0.0132529
AT5G52820	WD-40 repeat family protein / notchless protein, putative	1.58566	0.0252377
AT2G24050	MIF4G domain-containing protein / MA3 domain-containing protein	1.58468	0.0234188
AT1G24560	0	1.58313	0.0174091
AT1G24764	microtubule-associated proteins 70-2	1.57924	0.0246015
AT1G24540	cytochrome P450, family 86, subfamily C, polypeptide 1	1.57891	0.00525725
AT1G12080	Vacuolar calcium-binding protein-related	1.57513	4.75266e-06
AT4G00720	shaggy-like protein kinase 32	1.5745	0.00071756
AT4G04955	allantoinase	1.57393	0.00108897
AT1G05570	callose synthase 1	1.57279	0.00921393
AT5G53400	HSP20-like chaperones superfamily protein	1.56927	0.0443064
AT5G06560	Protein of unknown function, DUF593	1.56741	0.0211426
AT5G05210	Surfeit locus protein 6	1.56685	0.0310772
AT1G13030	sphere organelles protein-related	1.56608	0.0206975
AT4G00060	Nucleotidyltransferase family protein	1.56455	0.00729103
AT3G07160	glucan synthase-like 10	1.56436	0.0220314
AT3G13580	Ribosomal protein L30/L7 family protein	1.56422	0.0180593
AT5G13970	0	1.56296	0.0105533
AT5G54280	myosin 2	1.56239	0.00571239
AT1G21160	eukaryotic translation initiation factor 2 (eIF-2) family protein	1.56124	0.00975575
AT3G61260	Remorin family protein	1.55899	0.00367982
AT4G09680	conserved telomere maintenance component 1	1.55861	0.0243318
AT4G19490	VPS54	1.55732	0.0137919
AT5G12100	pentatricopeptide (PPR) repeat-containing protein	1.55622	0.0297965
AT3G57180	P-loop containing nucleoside triphosphate hydrolases superfamily protein	1.55554	0.0059528
AT4G25730	FtsJ-like methyltransferase family protein	1.55517	6.14125e-06
AT2G25450	2-oxoglutarate (2OG) and Fe(II)-dependent oxygenase superfamily protein	1.5531	0.00395046
AT5G56360	calmodulin-binding protein	1.54708	0.0100884
AT3G52910	growth-regulating factor 4	1.54659	0.0110629
AT5G65960	GTP binding	1.54446	0.000777395
AT1G76180	Dehydrin family protein	1.54033	0.00989606
AT2G44140	Peptidase family C54 protein	1.53996	0.0426366
AT3G17810	pyrimidine 1	1.53756	0.000403884
AT2G17410	ARID/BRIGHT DNA-binding domain-containing protein	1.53677	3.4275e-05
AT3G62900	CW-type Zinc Finger	1.53624	0.00239727
AT1G48540	Outer arm dynein light chain 1 protein	1.53125	0.00410327
AT3G12550	XH/XS domain-containing protein	1.53035	0.00016432
AT5G15400	U-box domain-containing protein	1.52942	0.00481291
AT5G22010	replication factor C1	1.52767	0.00742807
AT3G23070	CRM family member 3A	1.52719	0.000520258
AT3G25910	Protein of unknown function (DUF1644)	1.52677	0.019852
AT5G64610	histone acetyltransferase of the MYST family 1	1.52659	0.0388256
AT5G63370	Protein kinase superfamily protein	1.5263	0.0156249
AT2G30960	0	1.52405	0.0201661
AT5G28320	0	1.51977	0.00975932
AT1G62740	stress-inducible protein, putative	1.51903	0.00901352
AT1G79730	hydroxyproline-rich glycoprotein family protein	1.51893	0.0182474
AT1G60900	U2 snRNP auxilliary factor, large subunit, splicing factor	1.51701	1.47525e-05
AT4G29940	pathogenesis related homeodomain protein A	1.51392	0.0127326
AT1G72260	thionin 2.1	1.51283	0.0369028
AT5G40200	DegP protease 9	1.51248	0.00339673
AT2G33480	NAC domain containing protein 41	1.50917	0.0121686
AT4G33530	K+ uptake permease 5	1.50835	0.0190242
AT1G09770	cell division cycle 5	1.5073	1.11022e-15
AT5G54200	Transducin/WD40 repeat-like superfamily protein	1.50165	0.0497443

## Sheet: expressed
	Dataset S3
	Expressed Targets for lbd40/41:: Col, seeds (7-8daf)
Feature ID	NAME	Fold Change	P-value
AT5G28460	Pentatricopeptide repeat (PPR) superfamily protein	-252.833	7.24816e-09
AT1G47317	0	-203.388	0.0258236
AT1G61920	0	-201.845	0.0296357
AT1G76680	12-oxophytodienoate reductase 1	-197.926	0.0208615
AT2G30766	0	-184.076	0.0181334
AT4G25810	xyloglucan endotransglycosylase 6	-181.359	5.90422e-05
AT3G21150	B-box 32	-167.649	0.000837676
AT2G37555	other RNA	-154.39	0.0450267
AT5G48485	Bifunctional inhibitor/lipid-transfer protein/seed storage 2S albumin superfamily protein	-145.582	3.72761e-14
AT3G23250	myb domain protein 15	-142.396	0.00676777
AT2G31220	basic helix-loop-helix (bHLH) DNA-binding superfamily protein	-138.718	2.00657e-05
AT5G03350	Legume lectin family protein	-118.254	8.50514e-05
AT1G78500	Terpenoid cyclases family protein	-118.053	8.62668e-05
AT2G32210	0	-109.324	0.0371355
AT5G58120	Disease resistance protein (TIR-NBS-LRR class) family	-108.708	0.000167522
AT2G01770	vacuolar iron transporter 1	-108.166	0.000174105
AT1G02340	basic helix-loop-helix (bHLH) DNA-binding superfamily protein	-105.103	0.000216565
AT2G24430	NAC domain containing protein 38	-105.023	0.0234694
AT2G07741	ATPase, F0 complex, subunit A protein	-104.413	0.00069188
AT1G37130	nitrate reductase 2	-103.657	0.000240098
AT4G01950	glycerol-3-phosphate acyltransferase 3	-102.544	0.000259946
AT3G46090	C2H2 and C2HC zinc fingers superfamily protein	-102.085	4.75117e-10
AT5G64120	Peroxidase superfamily protein	-101.377	0.00010133
AT2G04850	Auxin-responsive family protein	-100.445	0.000302008
AT2G29500	HSP20-like chaperones superfamily protein	-99.3768	0.000325984
AT2G15480	UDP-glucosyl transferase 73B5	-96.1649	0.00323771
AT1G72610	germin-like protein 1	-95.8853	0.00231961
AT4G15975	RING/U-box superfamily protein	-93.7245	0.00104551
AT5G10530	Concanavalin A-like lectin protein kinase family protein	-93.3466	0.000502205
AT1G07795	0	-89.9118	0.0229491
AT2G41120	0	-89.364	3.93773e-05
AT2G23590	methyl esterase 8	-88.5545	0.0258131
AT1G05370	Sec14p-like phosphatidylinositol transfer family protein	-87.7448	2.89151e-05
AT4G25980	Peroxidase superfamily protein	-87.5984	0.000759423
AT3G50750	BES1/BZR1 homolog 1	-85.3286	0.000894563
AT5G01732	other RNA	-85.0387	0.018813
AT5G03490	UDP-Glycosyltransferase superfamily protein	-83.9899	0.000253846
AT2G34070	TRICHOME BIREFRINGENCE-LIKE 37	-83.9377	3.19517e-06
AT1G45474	photosystem I light harvesting complex gene 5	-81.8947	0.0105189
AT1G63380	NAD(P)-binding Rossmann-fold superfamily protein	-81.7232	0.0151524
AT2G01590	chlororespiratory reduction 3	-80.0482	0.000103048
AT3G55530	RING/U-box superfamily protein	-78.4233	7.96586e-05
AT1G06140	Pentatricopeptide repeat (PPR) superfamily protein	-78.2667	0.0476868
AT5G10695	0	-76.8019	0.00176646
AT4G37560	Acetamidase/Formamidase family protein	-76.5906	0.00168521
AT1G70410	beta carbonic anhydrase 4	-76.0433	0.00394999
AT5G19240	Glycoprotein membrane precursor GPI-anchored	-75.8075	0.000105971
AT5G17680	disease resistance protein (TIR-NBS-LRR class), putative	-75.3969	0.00183821
AT5G42830	HXXXD-type acyl-transferase family protein	-73.7349	0.0103097
AT2G12480	serine carboxypeptidase-like 43	-72.7336	0.00229186
AT2G26975	Ctr copper transporter family	-72.2225	0.00754705
AT2G17660	RPM1-interacting protein 4 (RIN4) family protein	-67.5217	0.00215235
AT3G10450	serine carboxypeptidase-like 7	-66.1923	0.0236983
AT1G05835	PHD finger protein	-64.9455	0.00395226
AT2G37880	Protein of unknown function, DUF617	-64.9208	0.000349667
AT5G12980	Cell differentiation, Rcd1-like protein	-64.165	0.0191354
AT1G66160	CYS, MET, PRO, and GLY protein 1	-64.1168	0.0264569
AT2G42975	0	-64.0729	0.00054423
AT2G28625	0	-63.0022	0.00456153
AT2G10931	0	-61.9043	0.0398405
AT3G60620	cytidinediphosphate diacylglycerol synthase 5	-61.6165	0.000730037
AT2G43690	Concanavalin A-like lectin protein kinase family protein	-61.1929	0.00521464
AT4G15248	B-box type zinc finger family protein	-61.0075	0.00528676
AT2G25000	WRKY DNA-binding protein 60	-60.3467	0.0396693
AT2G26530	Protein of unknown function (DUF1645)	-59.3596	0.0438208
AT2G01390	Tetratricopeptide repeat (TPR)-like superfamily protein	-57.2997	0.000451363
AT1G33760	Integrase-type DNA-binding superfamily protein	-57.1891	0.0117441
AT4G15545	0	-56.6981	0.034188
AT3G56290	0	-56.5349	0.00997011
AT3G57340	Heat shock protein DnaJ, N-terminal with domain of unknown function (DUF1977)	-55.414	2.44516e-06
AT4G29990	Leucine-rich repeat transmembrane protein kinase protein	-54.9	1.95336e-05
AT5G57660	CONSTANS-like 5	-54.7866	4.99539e-06
AT3G16140	photosystem I subunit H-1	-54.6604	0.01884
AT3G23805	ralf-like 24	-53.3601	0.00168485
AT4G26740	seed gene 1	-52.8115	0.00446858
AT3G15280	0	-52.7406	0.00179944
AT1G64380	Integrase-type DNA-binding superfamily protein	-52.0248	0.000286935
AT4G15480	UDP-Glycosyltransferase superfamily protein	-51.5353	0.0151245
AT3G21780	UDP-glucosyl transferase 71B6	-51.3335	0.00208996
AT3G20300	Protein of unknown function (DUF3537)	-49.9814	0.000384267
AT5G49440	0	-49.768	2.41912e-05
AT2G22310	ubiquitin-specific protease 4	-49.1306	0.0394994
AT2G38470	WRKY DNA-binding protein 33	-48.8858	0.00629027
AT2G24390	AIG2-like (avirulence induced gene) family protein	-48.5668	0.00215248
AT1G58420	Uncharacterised conserved protein UCP031279	-47.8973	0.0182007
AT3G04950	0	-47.8538	0.0338723
AT4G19520	disease resistance protein (TIR-NBS-LRR class) family	-47.7667	0.0155788
AT1G30455	transcription regulators;translation initiation factors;zinc ion binding;transcription activators	-47.3869	0.00318546
AT1G07410	RAB GTPase homolog A2B	-47.0417	0.0387603
AT4G35390	AT-hook protein of GA feedback 1	-46.9912	0.00558629
AT4G08170	Inositol 1,3,4-trisphosphate 5/6-kinase family protein	-46.9141	0.026002
AT4G29580	Cytidine/deoxycytidylate deaminase family protein	-46.8661	8.60841e-05
AT3G51510	0	-46.2546	0.027245
AT1G16430	Surfeit locus protein 5 subunit 22 of Mediator complex	-44.6127	0.0464317
AT3G10720	Plant invertase/pectin methylesterase inhibitor superfamily	-44.5933	0.000266575
AT1G05680	Uridine diphosphate glycosyltransferase 74E2	-43.2385	0.0423921
AT1G59860	HSP20-like chaperones superfamily protein	-42.8539	9.26184e-21
AT5G02440	0	-42.3282	0.011863
AT4G11640	serine racemase	-42.2101	0.00147437
AT5G47420	Tryptophan RNA-binding attenuator protein-like	-42.0352	0.000211267
AT1G77390	CYCLIN A1;2	-42.0061	0.011119
AT2G10940	Bifunctional inhibitor/lipid-transfer protein/seed storage 2S albumin superfamily protein	-41.6176	0.0375244
AT5G51440	HSP20-like chaperones superfamily protein	-40.9766	0.00642089
AT1G57590	Pectinacetylesterase family protein	-40.8112	0.0363339
AT3G29770	methyl esterase 11	-40.5525	0.0326777
AT4G35270	Plant regulator RWP-RK family protein	-39.3324	0.0426669
AT3G19508	0	-38.9964	0.0126299
AT3G47640	basic helix-loop-helix (bHLH) DNA-binding superfamily protein	-38.7306	0.010059
AT5G14130	Peroxidase superfamily protein	-38.6352	0.038528
AT1G69530	expansin A1	-38.6331	0.00556778
AT4G08240	0	-38.4976	0.000501349
AT1G44790	ChaC-like family protein	-37.7904	0.0248437
AT1G73620	Pathogenesis-related thaumatin superfamily protein	-37.3771	0.00708926
AT5G67600	0	-37.2679	0.000166254
AT1G53450	0	-37.1572	0.00064001
AT5G54580	RNA-binding (RRM/RBD/RNP motifs) family protein	-36.1147	0.00285139
AT4G21210	PPDK regulatory protein	-35.2237	1.59213e-06
AT2G04230	FBD, F-box and Leucine Rich Repeat domains containing protein	-34.2761	3.44914e-05
AT1G57765	0	-34.0156	0.00387908
AT2G15230	lipase 1	-33.6918	0.000152864
AT5G54260	DNA repair and meiosis protein (Mre11)	-33.3967	0.00508406
AT3G62970	zinc finger (C3HC4-type RING finger) family protein	-33.0428	0.00334436
AT4G30290	xyloglucan endotransglucosylase/hydrolase 19	-32.9253	4.2934e-05
AT3G07570	Cytochrome b561/ferric reductase transmembrane with DOMON related domain	-31.8206	6.13797e-08
AT5G26731	0	-31.7953	0.000769987
AT1G28370	ERF domain protein 11	-31.7254	0.00501837
AT2G36190	cell wall invertase 4	-31.4052	0.00255953
AT3G02590	Fatty acid hydroxylase superfamily protein	-30.9418	0.0339677
AT4G30850	heptahelical transmembrane protein2	-30.5901	1.25197e-13
AT2G27389	0	-30.3704	2.0702e-05
AT5G24420	6-phosphogluconolactonase 5	-30.3552	0.00844861
AT4G35290	glutamate receptor 2	-29.1758	0.00238044
AT5G65880	0	-28.8278	0.0118726
AT1G80850	DNA glycosylase superfamily protein	-28.784	0.00720608
AT1G51360	dimeric A/B barrel domainS-protein 1	-28.4184	0.0309418
AT4G21192	Cytochrome c oxidase biogenesis protein Cmc1-like	-27.7795	0.00359624
AT2G17300	0	-27.0315	0.00158956
AT5G56170	LORELEI-LIKE-GPI-ANCHORED PROTEIN 1	-27.0007	1.34947e-07
AT4G26090	NB-ARC domain-containing disease resistance protein	-26.7875	0.000316834
AT2G26150	heat shock transcription factor A2	-26.7263	0.0261388
AT1G32583	0	-26.4389	1.02873e-05
AT1G73190	Aquaporin-like superfamily protein	-26.2319	0.0235746
AT4G32272	Nucleotide/sugar transporter family protein	-25.2444	0.00236963
AT1G61065	Protein of unknown function (DUF1218)	-25.126	6.07114e-06
AT3G15760	0	-25.0179	0.0374997
AT5G65990	Transmembrane amino acid transporter family protein	-23.5122	0.00377772
AT1G01600	cytochrome P450, family 86, subfamily A, polypeptide 4	-23.4301	0.00113377
AT2G41650	0	-23.2977	0.0490649
AT3G62880	Mitochondrial import inner membrane translocase subunit Tim17/Tim22/Tim23 family protein	-23.1945	0.00557828
AT4G23180	cysteine-rich RLK (RECEPTOR-like protein kinase) 10	-22.7232	9.00842e-06
AT5G52960	0	-22.4953	0.00180031
AT5G08760	0	-22.3498	0.000264517
AT4G38420	SKU5 similar 9	-21.8683	0.0386819
AT1G69935	short hypocotyl in white light1	-21.628	0.000252211
AT3G17520	Late embryogenesis abundant protein (LEA) family protein	-21.5113	0.00173157
AT3G46230	heat shock protein 17.4	-21.3312	0.000309733
AT1G21060	Protein of unknown function, DUF547	-21.1972	0.000746024
AT4G35520	MUTL protein homolog 3	-20.8665	0.00499569
AT2G45490	ataurora3	-20.7399	0.000706434
AT1G15980	NDH-dependent cyclic electron flow 1	-20.5643	0.0456706
AT1G73850	Protein of unknown function (DUF1666)	-20.4877	0.0190045
AT1G22250	0	-20.1111	6.08291e-05
AT3G44380	Late embryogenesis abundant (LEA) hydroxyproline-rich glycoprotein family	-20.0447	0.0347966
AT1G80840	WRKY DNA-binding protein 40	-19.9906	0.00318813
AT1G19210	Integrase-type DNA-binding superfamily protein	-19.8122	1.13472e-05
AT3G61200	Thioesterase superfamily protein	-19.8024	0.00371108
AT1G67785	0	-19.6608	0.0102212
AT2G35300	Late embryogenesis abundant protein, group 1 protein	-19.5498	0.000295195
AT1G45230	Protein of unknown function (DUF3223)	-19.5327	1.15327e-06
AT4G14020	Rapid alkalinization factor (RALF) family protein	-19.1627	0.0407267
AT5G16380	Protein of unknown function, DUF538	-18.5928	5.89311e-06
AT1G63820	CCT motif family protein	-18.5896	0.00478898
AT3G06680	Ribosomal L29e protein family	-18.3641	8.24062e-05
AT4G27460	Cystathionine beta-synthase (CBS) family protein	-18.3617	0.000265953
AT1G73010	phosphate starvation-induced gene 2	-18.0243	6.21764e-05
AT4G35987	S-adenosyl-L-methionine-dependent methyltransferases superfamily protein	-17.696	0.0149771
AT2G43100	isopropylmalate isomerase 2	-17.5851	3.84969e-10
AT4G38495	0	-17.4617	0.00241321
AT5G49520	WRKY DNA-binding protein 48	-17.2757	0.000956454
AT1G70380	F-box and associated interaction domains-containing protein	-16.9174	0.0275399
AT2G33640	DHHC-type zinc finger family protein	-16.8056	0.00184716
AT1G75280	NmrA-like negative transcriptional regulator family protein	-16.7784	0.00480752
AT1G67560	PLAT/LH2 domain-containing lipoxygenase family protein	-16.7016	2.06077e-05
AT5G47220	ethylene responsive element binding factor 2	-16.5464	3.76165e-08
AT1G80130	Tetratricopeptide repeat (TPR)-like superfamily protein	-16.4194	2.18272e-05
AT5G64990	RAB GTPase homolog H1A	-16.3241	0.00129675
AT3G13520	arabinogalactan protein 12	-16.2917	0.0116057
AT4G39500	cytochrome P450, family 96, subfamily A, polypeptide 11	-16.0852	0.000728906
AT3G51600	lipid transfer protein 5	-16.0027	2.26897e-10
AT4G18880	heat shock transcription factor A4A	-15.8602	0.0247264
AT1G68260	Thioesterase superfamily protein	-15.782	2.91385e-08
AT5G56610	Phosphotyrosine protein phosphatases superfamily protein	-15.7655	0.0472569
AT4G38770	proline-rich protein 4	-15.614	9.02005e-06
AT2G05940	Protein kinase superfamily protein	-15.5771	1.61787e-07
AT1G64500	Glutaredoxin family protein	-15.3498	2.6508e-07
AT5G52020	Integrase-type DNA-binding superfamily protein	-15.336	1.83142e-07
AT5G62865	0	-15.2769	1.07289e-05
AT2G41780	0	-15.244	0.0279572
AT1G19380	Protein of unknown function (DUF1195)	-15.1679	1.05181e-07
AT2G45695	Ubiquitin related modifier 1	-15.1551	0.00295491
AT5G01215	other RNA	-15.1446	0.0246183
AT1G11790	arogenate dehydratase 1	-15.0352	1.08613e-05
AT2G46160	RING/U-box superfamily protein	-14.8754	5.1642e-08
AT5G63225	Carbohydrate-binding X8 domain superfamily protein	-14.8611	0.00115314
AT2G44290	Bifunctional inhibitor/lipid-transfer protein/seed storage 2S albumin superfamily protein	-14.6706	0.0368296
AT4G18930	RNA ligase/cyclic nucleotide phosphodiesterase family protein	-14.5367	0.0205508
AT4G16250	phytochrome D	-14.5292	8.65233e-05
AT2G38740	Haloacid dehalogenase-like hydrolase (HAD) superfamily protein	-14.3688	0.000279221
AT1G15950	cinnamoyl coa reductase 1	-14.1322	1.03803e-13
AT2G38090	Duplicated homeodomain-like superfamily protein	-14.0151	0.000827336
AT5G24655	response to low sulfur 4	-13.9387	0.00456598
AT5G51960	0	-13.8446	0.0100689
AT1G03106	0	-13.7894	0.000431506
AT5G13700	polyamine oxidase 1	-13.7423	1.70722e-08
AT4G00770	0	-13.662	0.0336703
AT4G04870	cardiolipin synthase	-13.6528	0.00221418
AT1G01810	0	-13.6152	2.0169e-05
AT4G21300	Tetratricopeptide repeat (TPR)-like superfamily protein	-13.3892	0.0414679
AT5G65280	GCR2-like 1	-13.0473	1.88983e-08
AT5G51190	Integrase-type DNA-binding superfamily protein	-12.9026	0.0002096
AT3G23170	0	-12.7725	3.45789e-07
AT3G02000	Thioredoxin superfamily protein	-12.7443	0.00382887
AT5G14680	Adenine nucleotide alpha hydrolases-like superfamily protein	-12.7353	0.000485399
AT2G33600	NAD(P)-binding Rossmann-fold superfamily protein	-12.6517	4.30861e-05
AT2G44840	ethylene-responsive element binding factor 13	-12.5815	0.0181672
AT3G56300	Cysteinyl-tRNA synthetase, class Ia family protein	-12.4866	5.39836e-05
AT1G77940	Ribosomal protein L7Ae/L30e/S12e/Gadd45 family protein	-12.4085	1.4494e-16
AT1G07128	0	-12.3824	0.0459063
AT2G29525	Arabidopsis Inositol phosphorylceramide synthase 3	-12.3817	0.00889246
AT4G10220	Protein of Unknown Function (DUF239)	-12.19	0.00397654
AT5G66005	Expressed protein	-11.9208	0.000572667
AT4G18280	glycine-rich cell wall protein-related	-11.8902	0.0222273
AT3G25430	Polynucleotidyl transferase, ribonuclease H-like superfamily protein	-11.817	0.000121287
AT3G48700	carboxyesterase 13	-11.7473	2.03945e-06
AT5G05370	Cytochrome b-c1 complex, subunit 8 protein	-11.7342	0.00373544
AT4G27160	seed storage albumin 3	-11.5234	0.0238623
AT1G33250	Protein of unknown function (DUF604)	-11.5199	0.0012975
AT1G72520	PLAT/LH2 domain-containing lipoxygenase family protein	-11.4901	0.000948619
AT5G42200	RING/U-box superfamily protein	-11.4706	0.0496864
AT1G61570	translocase of the inner mitochondrial membrane 13	-11.4608	0.0169975
AT1G21010	0	-11.4067	1.2165e-09
AT3G03980	NAD(P)-binding Rossmann-fold superfamily protein	-11.2189	1.00894e-05
AT5G10820	Major facilitator superfamily protein	-11.1968	0.00521955
AT5G54250	cyclic nucleotide-gated cation channel 4	-11.1233	8.68624e-08
AT3G02840	ARM repeat superfamily protein	-11.1037	1.4291e-12
AT1G10960	ferredoxin 1	-11.064	8.35744e-09
AT4G15260	UDP-Glycosyltransferase superfamily protein	-11.0436	0.0469967
AT5G53590	SAUR-like auxin-responsive protein family	-11.0105	0.000313874
AT2G17450	RING-H2 finger A3A	-10.9231	0.00322813
AT3G01516	0	-10.7827	0.0142468
AT5G62800	Protein with RING/U-box and TRAF-like domains	-10.763	0.00396721
AT5G24316	proline-rich family protein	-10.6885	0.00014518
AT5G02650	0	-10.6877	0.0414915
AT1G23205	Plant invertase/pectin methylesterase inhibitor superfamily protein	-10.6812	8.29635e-18
AT5G41880	DNA primases;DNA primases	-10.6165	0.00192986
AT2G27080	Late embryogenesis abundant (LEA) hydroxyproline-rich glycoprotein family	-10.61	4.42438e-08
AT5G53588	conserved peptide upstream open reading frame 50	-10.4912	0.000272427
AT4G17615	calcineurin B-like protein 1	-10.488	5.60785e-07
AT1G06000	UDP-Glycosyltransferase superfamily protein	-10.3827	0.0268385
AT5G05440	Polyketide cyclase/dehydrase and lipid transport superfamily protein	-10.357	4.57952e-08
AT1G71480	Nuclear transport factor 2 (NTF2) family protein	-10.3433	0.01593
AT4G37630	cyclin d5;1	-10.3341	0.0164543
AT5G53210	basic helix-loop-helix (bHLH) DNA-binding superfamily protein	-10.3108	0.000473912
AT1G04260	CAMV movement protein interacting protein 7	-10.2411	1.74868e-08
AT3G21840	SKP1-like 7	-10.219	1.0529e-05
AT3G62400	0	-10.183	0.000463427
AT3G18570	Oleosin family protein	-10.1562	2.058e-05
AT1G17860	Kunitz family trypsin and protease inhibitor protein	-10.0497	0.000110444
AT3G12040	DNA-3-methyladenine glycosylase (MAG)	-10.0381	0.0050312
AT2G03430	Ankyrin repeat family protein	-10.0202	6.45054e-05
AT3G52210	S-adenosyl-L-methionine-dependent methyltransferases superfamily protein	-10.0038	0.0437002
AT2G23640	Reticulan like protein B13	-9.86098	0.00231237
AT5G05820	Nucleotide-sugar transporter family protein	-9.83987	9.18455e-06
AT5G08060	0	-9.81034	1.5313e-19
AT5G47230	ethylene responsive element binding factor 5	-9.77841	2.91218e-07
AT1G26330	DNA binding	-9.71332	0.000185853
AT5G18120	APR-like 7	-9.7117	0.0151177
AT5G15840	B-box type zinc finger protein with CCT domain	-9.68503	0.000198951
AT5G08340	Nucleotidylyl transferase superfamily protein	-9.64595	0.000130692
AT1G72280	endoplasmic reticulum oxidoreductins 1	-9.63235	0.0463215
AT5G63905	0	-9.58074	0.000334661
AT1G01610	glycerol-3-phosphate acyltransferase 4	-9.51961	4.77586e-07
AT4G35930	F-box family protein	-9.45043	0.000956073
AT4G14370	Disease resistance protein (TIR-NBS-LRR class) family	-9.41899	0.000306341
AT5G20380	phosphate transporter 4;5	-9.3465	0.0444714
AT2G30000	PHF5-like protein	-9.34036	0.0113452
AT5G19730	Pectin lyase-like superfamily protein	-9.31374	3.8076e-06
AT4G36500	0	-9.28315	0.000836948
AT3G04620	Alba DNA/RNA-binding protein	-9.26695	8.1212e-05
AT3G17640	Leucine-rich repeat (LRR) family protein	-9.23507	0.0142032
AT1G78140	S-adenosyl-L-methionine-dependent methyltransferases superfamily protein	-9.18141	0.00819484
AT5G22050	Protein kinase superfamily protein	-9.16803	0.0151802
AT5G08330	TCP family transcription factor	-9.13091	6.03767e-05
AT1G18600	RHOMBOID-like protein 12	-9.10654	0.0154345
AT2G25460	0	-9.10529	6.68014e-19
AT2G38060	phosphate transporter 4;2	-9.07744	0.00394122
AT1G24290	AAA-type ATPase family protein	-8.99868	0.000156279
AT2G34090	maternal effect embryo arrest 18	-8.93998	0.000841381
AT1G52230	photosystem I subunit H2	-8.92692	8.01295e-13
AT5G52970	thylakoid lumen 15.0 kDa protein	-8.89087	0.000102292
AT1G60950	2Fe-2S ferredoxin-like superfamily protein	-8.8619	1.07066e-09
AT1G27730	salt tolerance zinc finger	-8.85424	0.0305332
AT5G58575	0	-8.85243	0.0357458
AT2G38530	lipid transfer protein 2	-8.81758	0.0122904
AT4G17050	ureidoglycine aminohydrolase	-8.81465	0.0191536
AT3G51238	other RNA	-8.80307	0.00594149
AT2G04780	FASCICLIN-like arabinoogalactan 7	-8.76279	6.02964e-11
AT4G29390	Ribosomal protein S30 family protein	-8.67399	0.0453657
AT2G44490	Glycosyl hydrolase superfamily protein	-8.64965	0.001764
AT5G27210	Protein of unknown function, transmembrane-40	-8.58957	7.85943e-05
AT3G19710	branched-chain aminotransferase4	-8.58954	0.0195821
AT2G31090	0	-8.56357	0.000182357
AT4G36945	PLC-like phosphodiesterases superfamily protein	-8.53384	1.37569e-05
AT5G12930	0	-8.53378	3.80444e-06
AT4G27280	Calcium-binding EF-hand family protein	-8.50863	3.00678e-06
AT1G07400	HSP20-like chaperones superfamily protein	-8.49115	6.74497e-05
AT3G45640	mitogen-activated protein kinase 3	-8.46301	9.86682e-10
AT5G58530	Glutaredoxin family protein	-8.44858	0.0462783
AT3G24030	hydroxyethylthiazole kinase family protein	-8.4259	0.0175956
AT5G59030	copper transporter 1	-8.30172	5.0255e-07
AT3G50800	0	-8.27728	0.00153429
AT4G35985	Senescence/dehydration-associated protein-related	-8.26794	0.0361715
AT5G65520	Tetratricopeptide repeat (TPR)-like superfamily protein	-8.26155	0.00718933
AT2G40980	Protein kinase superfamily protein	-8.24221	0.0196539
AT5G56670	Ribosomal protein S30 family protein	-8.22527	2.60891e-26
AT1G26340	cytochrome B5 isoform A	-8.18799	0.0310363
AT1G12610	Integrase-type DNA-binding superfamily protein	-8.18695	1.24845e-08
AT4G36710	GRAS family transcription factor	-8.13658	0.0496167
AT1G26180	0	-8.12936	0.0018088
AT3G57120	Protein kinase superfamily protein	-8.12339	0.0201293
AT5G65850	F-box and associated interaction domains-containing protein	-8.09419	0.0168325
AT5G05020	Pollen Ole e 1 allergen and extensin family protein	-8.05046	0.000686432
AT5G45480	Protein of unknown function (DUF594)	-8.04976	0.000946522
AT4G15930	Dynein light chain type 1 family protein	-8.049	3.73856e-05
AT1G15170	MATE efflux family protein	-7.97831	7.62534e-05
AT3G13175	0	-7.96837	0.00957197
AT5G52860	ABC-2 type transporter family protein	-7.96788	0.0450996
AT1G63220	Calcium-dependent lipid-binding (CaLB domain) family protein	-7.8391	0.00134246
AT5G38420	Ribulose bisphosphate carboxylase (small chain) family protein	-7.80398	0.00337426
AT1G76940	RNA-binding (RRM/RBD/RNP motifs) family protein	-7.77892	0.00025337
AT3G07630	arogenate dehydratase 2	-7.75946	0.00815678
AT4G04925	0	-7.69188	4.48732e-06
AT5G02380	metallothionein 2B	-7.6766	0.000698545
AT2G34700	Pollen Ole e 1 allergen and extensin family protein	-7.60874	3.69503e-07
AT5G39510	Vesicle transport v-SNARE family protein	-7.60096	0.000114999
AT4G13770	cytochrome P450, family 83, subfamily A, polypeptide 1	-7.60095	7.6502e-05
AT2G45650	AGAMOUS-like 6	-7.58933	0.000407781
AT4G08850	Leucine-rich repeat receptor-like protein kinase family protein	-7.56673	0.0205113
AT5G42380	calmodulin like 37	-7.54714	4.45854e-10
AT4G27435	Protein of unknown function (DUF1218)	-7.54447	7.50923e-06
AT5G40970	Protein of unknown function (DUF 3339)	-7.5376	0.0107583
AT2G35430	Zinc finger C-x8-C-x5-C-x3-H type family protein	-7.52849	0.000451
AT1G23890	NHL domain-containing protein	-7.51958	0.0186922
AT1G28230	purine permease 1	-7.48641	0.0190292
AT5G44190	GOLDEN2-like 2	-7.46278	0.000155529
AT2G14850	0	-7.43237	0.0021095
AT5G38160	Bifunctional inhibitor/lipid-transfer protein/seed storage 2S albumin superfamily protein	-7.41433	1.70694e-30
AT4G26550	Got1/Sft2-like vescicle transport protein family	-7.40426	3.00186e-05
AT1G72010	TCP family transcription factor	-7.39782	3.66392e-05
AT1G69260	ABI five binding protein	-7.38375	0.000540386
AT5G50375	cyclopropyl isomerase	-7.37716	0.00424602
AT4G21740	0	-7.3641	0.000131827
AT5G01790	0	-7.36246	2.22884e-08
AT3G48610	non-specific phospholipase C6	-7.35995	9.78056e-05
AT4G22560	0	-7.35444	0.00421385
AT5G43760	3-ketoacyl-CoA synthase 20	-7.33913	0.0344154
AT5G45130	RAB homolog 1	-7.31643	0.0459299
AT5G04750	F1F0-ATPase inhibitor protein, putative	-7.28722	0.0257822
AT5G63350	0	-7.28449	0.00205668
AT4G26095	other RNA	-7.23151	0.00085763
AT5G25090	early nodulin-like protein 13	-7.16574	4.67993e-06
AT2G02100	low-molecular-weight cysteine-rich 69	-7.15185	0.0120041
AT1G20575	Nucleotide-diphospho-sugar transferases superfamily protein	-7.10907	0.00776673
AT2G46540	0	-7.10044	0.00158054
AT5G54855	Pollen Ole e 1 allergen and extensin family protein	-7.0962	0.000269807
AT5G59380	methyl-CPG-binding domain 6	-7.06902	7.85768e-05
AT5G40270	HD domain-containing metal-dependent phosphohydrolase family protein	-7.05641	0.00436542
AT5G07020	proline-rich family protein	-7.04552	4.60634e-05
AT1G47830	SNARE-like superfamily protein	-7.03183	0.00305652
AT2G45860	0	-7.02842	0.00230666
AT5G05600	2-oxoglutarate (2OG) and Fe(II)-dependent oxygenase superfamily protein	-7.02708	0.00901474
AT4G15410	serine/threonine protein phosphatase 2A 55 kDa regulatory subunit B prime gamma	-6.96595	2.97967e-06
AT5G13320	Auxin-responsive GH3 family protein	-6.93547	0.00544749
AT3G01570	Oleosin family protein	-6.9298	1.1287e-18
AT1G75090	DNA glycosylase superfamily protein	-6.90043	0.00217788
AT4G33560	Wound-responsive family protein	-6.85101	9.30009e-12
AT1G04390	BTB/POZ domain-containing protein	-6.81005	0.0277817
AT3G23740	0	-6.79581	0.00668074
AT2G15730	P-loop containing nucleoside triphosphate hydrolases superfamily protein	-6.79505	0.00150255
AT1G44100	amino acid permease 5	-6.75224	0.000555278
AT2G07599	0	-6.74582	0.007418
AT3G20520	SHV3-like 3	-6.74385	1.85517e-05
AT1G56020	0	-6.74149	0.00535353
AT3G04640	glycine-rich protein	-6.72743	1.13573e-07
AT5G38410	Ribulose bisphosphate carboxylase (small chain) family protein	-6.71888	6.34639e-23
AT4G25620	hydroxyproline-rich glycoprotein family protein	-6.70962	3.19446e-08
AT3G47780	ABC2 homolog 6	-6.70061	0.00815151
AT2G22470	arabinogalactan protein 2	-6.69371	3.28116e-06
AT5G06310	Nucleic acid-binding, OB-fold-like protein	-6.6879	0.0226511
AT5G47910	respiratory burst oxidase homologue D	-6.66629	0.00243489
AT5G04340	zinc finger of Arabidopsis thaliana 6	-6.62587	0.00129092
AT5G45340	cytochrome P450, family 707, subfamily A, polypeptide 3	-6.60066	0.021813
AT2G30040	mitogen-activated protein kinase kinase kinase 14	-6.58082	1.29535e-17
AT5G53045	0	-6.57236	0.00427345
AT3G07200	RING/U-box superfamily protein	-6.5389	0.000143022
AT3G54270	sucrose-6F-phosphate phosphohydrolase family protein	-6.51407	0.00928276
AT2G24090	Ribosomal protein L35	-6.5128	9.38232e-05
AT1G80050	adenine phosphoribosyl transferase 2	-6.4732	1.8556e-05
AT2G42230	C-CAP/cofactor C-like domain-containing protein	-6.46902	0.0260985
AT3G12180	Cornichon family protein	-6.45999	0.000324942
AT3G22850	Aluminium induced protein with YGL and LRDR motifs	-6.44124	0.00116828
AT1G22510	RING/U-box protein with domain of unknown function (DUF 1232)	-6.41732	0.00100592
AT3G26910	hydroxyproline-rich glycoprotein family protein	-6.39452	0.047633
AT5G14700	NAD(P)-binding Rossmann-fold superfamily protein	-6.38855	0.00117926
AT5G61420	myb domain protein 28	-6.38304	0.000198524
AT2G02130	low-molecular-weight cysteine-rich 68	-6.37429	0.0287279
AT1G50575	Putative lysine decarboxylase family protein	-6.35369	0.00739579
AT1G13560	aminoalcoholphosphotransferase 1	-6.34833	3.04828e-06
AT1G74210	PLC-like phosphodiesterases superfamily protein	-6.30263	0.0179561
AT4G08685	Pollen Ole e 1 allergen and extensin family protein	-6.28384	6.76796e-05
AT3G06700	Ribosomal L29e protein family	-6.26835	0.000116485
AT3G49260	IQ-domain 21	-6.25487	3.3117e-15
AT2G23320	WRKY DNA-binding protein 15	-6.19935	0.00364893
AT5G52050	MATE efflux family protein	-6.19085	0.00785526
AT5G42720	Glycosyl hydrolase family 17 protein	-6.17677	0.00229628
AT3G61370	Protein of unknown function (DUF3245)	-6.1745	0.0103629
AT5G45770	receptor like protein 55	-6.16975	9.15402e-14
AT5G51990	C-repeat-binding factor 4	-6.1424	0.00649346
AT1G13590	phytosulfokine 1 precursor	-6.12667	0.00734382
AT5G51010	Rubredoxin-like superfamily protein	-6.11561	0.00333948
AT5G07190	seed gene 3	-6.09299	0.011733
AT1G27710	Glycine-rich protein family	-6.0855	0.00284963
AT5G66650	Protein of unknown function (DUF607)	-6.05404	8.69691e-05
AT5G61900	Calcium-dependent phospholipid-binding Copine family protein	-6.05028	0.000451707
AT1G17620	Late embryogenesis abundant (LEA) hydroxyproline-rich glycoprotein family	-6.03843	5.76858e-06
AT3G02570	Mannose-6-phosphate isomerase, type I	-6.03476	0.0169205
AT1G76100	plastocyanin 1	-6.01852	4.50895e-11
AT3G29300	0	-6.01849	0.0024328
AT1G76650	calmodulin-like 38	-6.00061	0.00393955
AT2G20400	myb-like HTH transcriptional regulator family protein	-5.99467	0.0287309
AT2G45315	other RNA	-5.98298	0.00431257
AT5G13070	MSF1-like family protein	-5.97709	0.000628729
AT4G32710	Protein kinase superfamily protein	-5.97548	0.00105409
AT3G25780	allene oxide cyclase 3	-5.96827	3.72475e-05
AT1G20823	RING/U-box superfamily protein	-5.96044	0.00021556
AT1G65700	Small nuclear ribonucleoprotein family protein	-5.95823	0.0118127
AT5G10430	arabinogalactan protein 4	-5.9454	0.00126564
AT4G01870	tolB protein-related	-5.90605	0.0015477
AT5G63030	Thioredoxin superfamily protein	-5.89432	0.000191217
AT5G18370	Disease resistance protein (TIR-NBS-LRR class) family	-5.86409	0.0122746
AT2G02120	Scorpion toxin-like knottin superfamily protein	-5.86053	0.0101801
AT5G41980	0	-5.84376	0.0105567
AT1G07135	glycine-rich protein	-5.83199	8.24727e-06
AT4G36800	RUB1 conjugating enzyme 1	-5.81319	8.24249e-05
AT1G02930	glutathione S-transferase 6	-5.80838	0.000195965
AT1G01840	0	-5.80124	0.0431895
AT3G21230	4-coumarate:CoA ligase 5	-5.78922	0.0065219
AT1G76860	Small nuclear ribonucleoprotein family protein	-5.78765	8.68407e-08
AT3G03320	RNA-binding ASCH domain protein	-5.76286	0.00508766
AT5G06320	NDR1/HIN1-like 3	-5.76028	0.00725157
AT5G41550	Disease resistance protein (TIR-NBS-LRR class) family	-5.72357	0.00456957
AT3G52760	Integral membrane Yip1 family protein	-5.7128	0.020724
AT1G04970	lipid-binding serum glycoprotein family protein	-5.71247	0.000850404
AT5G66630	DA1-related protein 5	-5.6845	0.0323376
AT1G67620	Lojap-related protein	-5.67796	0.00395982
AT2G23550	methyl esterase 6	-5.67605	0.00449253
AT3G03250	UDP-GLUCOSE PYROPHOSPHORYLASE 1	-5.67283	0.000946105
AT5G62850	Nodulin MtN3 family protein	-5.66588	0.0178951
AT4G30880	Bifunctional inhibitor/lipid-transfer protein/seed storage 2S albumin superfamily protein	-5.64449	0.000345367
AT1G61780	postsynaptic protein-related	-5.64322	0.036443
AT3G49270	0	-5.64297	0.00062394
AT1G35140	Phosphate-responsive 1 family protein	-5.63979	1.45374e-05
AT2G43945	0	-5.63695	8.70054e-05
AT1G08380	photosystem I subunit O	-5.63221	0.00109549
AT3G27560	Protein kinase superfamily protein	-5.62651	7.24047e-05
AT3G06140	RING/U-box superfamily protein	-5.62646	0.0038105
AT5G02460	Dof-type zinc finger DNA-binding family protein	-5.6005	0.00143527
AT2G15240	UNC-50 family protein	-5.57756	2.48207e-06
AT2G41380	S-adenosyl-L-methionine-dependent methyltransferases superfamily protein	-5.57621	0.000216466
AT5G39560	Galactose oxidase/kelch repeat superfamily protein	-5.56304	0.0380048
AT2G45010	PLAC8 family protein	-5.54936	0.000327137
AT3G61980	serine protease inhibitor, Kazal-type family protein	-5.52655	0.000416708
AT5G22220	E2F transcription factor 1	-5.5234	0.00349728
AT3G54826	Zim17-type zinc finger protein	-5.51507	4.20738e-08
AT5G55140	ribosomal protein L30 family protein	-5.50963	0.00404732
AT3G02720	Class I glutamine amidotransferase-like superfamily protein	-5.49481	1.37006e-08
AT5G18940	Mo25 family protein	-5.46619	0.00675674
AT1G53170	ethylene response factor 8	-5.45108	0.025888
AT3G57830	Leucine-rich repeat protein kinase family protein	-5.43762	1.89909e-08
AT2G26240	Transmembrane proteins 14C	-5.43604	1.4131e-05
AT5G42650	allene oxide synthase	-5.433	2.87622e-13
AT5G22370	P-loop containing nucleoside triphosphate hydrolases superfamily protein	-5.41287	0.000382391
AT5G60920	COBRA-like extracellular glycosyl-phosphatidyl inositol-anchored protein family	-5.40985	0.00324174
AT5G03460	0	-5.40735	0.00595986
AT4G21105	cytochrome-c oxidases;electron carriers	-5.40087	0.00181245
AT1G61255	0	-5.38084	0.0404614
AT1G77090	Mog1/PsbP/DUF1795-like photosystem II reaction center PsbP family protein	-5.37391	0.00206542
AT3G13310	Chaperone DnaJ-domain superfamily protein	-5.37105	3.38101e-05
AT2G22790	0	-5.36265	0.0220019
AT1G54630	acyl carrier protein 3	-5.36011	5.4148e-06
AT2G17880	Chaperone DnaJ-domain superfamily protein	-5.35422	0.00056736
AT5G20570	RING-box 1	-5.33772	0.00109099
AT2G32840	proline-rich family protein	-5.3079	0.0152579
AT1G02390	glycerol-3-phosphate acyltransferase 2	-5.30516	9.29748e-19
AT5G43330	Lactate/malate dehydrogenase family protein	-5.27096	0.0167926
AT1G06510	0	-5.26031	0.0300286
AT3G52500	Eukaryotic aspartyl protease family protein	-5.24909	0.00401525
AT3G43740	Leucine-rich repeat (LRR) family protein	-5.24903	0.0285965
AT1G15080	lipid phosphate phosphatase 2	-5.24017	0.00376572
AT1G29395	COLD REGULATED 314 INNER MEMBRANE 1	-5.22822	0.00115785
AT4G13340	Leucine-rich repeat (LRR) family protein	-5.22336	1.9881e-14
AT4G20380	LSD1 zinc finger family protein	-5.21854	7.4824e-10
AT3G49300	proline-rich family protein	-5.20645	0.0173736
AT5G55210	0	-5.20565	0.0155747
AT5G13200	GRAM domain family protein	-5.19931	0.0161934
AT3G45960	expansin-like A3	-5.19475	0.0470411
AT5G42280	Cysteine/Histidine-rich C1 domain family protein	-5.19145	0.0161116
AT3G53120	Modifier of rudimentary (Mod(r)) protein	-5.1914	0.00178878
AT5G55290	ATPase, V0 complex, subunit E	-5.18929	0.00445452
AT2G37500	arginine biosynthesis protein ArgJ family	-5.1833	0.0145168
AT3G49880	glycosyl hydrolase family protein 43	-5.18019	0.000442136
AT3G25410	Sodium Bile acid symporter family	-5.17465	0.0107138
AT2G37240	Thioredoxin superfamily protein	-5.16573	1.22073e-07
AT2G16850	plasma membrane intrinsic protein 2;8	-5.16223	1.05455e-10
AT5G53050	alpha/beta-Hydrolases superfamily protein	-5.14842	0.00267317
AT3G57800	basic helix-loop-helix (bHLH) DNA-binding superfamily protein	-5.14392	0.00447493
AT2G25980	Mannose-binding lectin superfamily protein	-5.13371	1.20719e-05
AT1G10560	plant U-box 18	-5.1257	3.19632e-08
AT2G46930	Pectinacetylesterase family protein	-5.10891	0.00256537
AT1G06240	Protein of unknown function DUF455	-5.10443	0.00524178
AT1G71950	Proteinase inhibitor, propeptide	-5.09281	0.0291955
AT2G41010	calmodulin (CAM)-binding protein of 25 kDa	-5.08706	1.25721e-19
AT1G70810	Calcium-dependent lipid-binding (CaLB domain) family protein	-5.06659	0.0384947
AT5G66100	winged-helix DNA-binding transcription factor family protein	-5.04714	9.71312e-12
AT5G26990	Drought-responsive family protein	-5.0397	0.00394596
AT5G57890	Glutamine amidotransferase type 1 family protein	-5.03193	0.00303831
AT3G09050	0	-5.01939	1.78256e-05
AT5G05780	RP non-ATPase subunit 8A	-5.01559	1.00606e-14
AT5G39040	transporter associated with antigen processing protein 2	-5.01501	2.59125e-09
AT3G18180	Glycosyltransferase family 61 protein	-5.00941	2.95011e-08
AT5G54160	O-methyltransferase 1	-5.00576	3.55477e-05
AT3G26310	cytochrome P450, family 71, subfamily B, polypeptide 35	-4.99674	0.0103705
AT4G09830	Uncharacterised conserved protein UCP009193	-4.99113	1.20412e-05
AT3G13275	0	-4.98984	0.00583779
AT1G09970	Leucine-rich receptor-like protein kinase family protein	-4.97956	0.0117705
AT1G30040	gibberellin 2-oxidase	-4.96014	0.0024007
AT5G01650	Tautomerase/MIF superfamily protein	-4.95677	2.20315e-18
AT3G50860	Clathrin adaptor complex small chain family protein	-4.95235	0.00404982
AT5G17000	Zinc-binding dehydrogenase family protein	-4.94731	0.0101842
AT5G57900	SKP1 interacting partner 1	-4.93901	0.000528942
AT1G12600	UDP-N-acetylglucosamine (UAA) transporter family	-4.93785	0.0022176
AT1G21651	zinc ion binding	-4.93759	1.56255e-06
AT2G45080	cyclin p3;1	-4.93352	7.63461e-05
AT1G17380	jasmonate-zim-domain protein 5	-4.93287	0.0125618
AT4G08950	Phosphate-responsive 1 family protein	-4.92562	8.44133e-07
AT4G22400	0	-4.89053	3.73323e-05
AT3G52230	0	-4.88091	0.000203336
AT1G02030	C2H2-like zinc finger protein	-4.88051	0.048793
AT5G63790	NAC domain containing protein 102	-4.87412	2.45182e-08
AT5G49480	Ca2+-binding protein 1	-4.8723	1.66536e-13
AT3G55750	Ribosomal protein L35Ae family protein	-4.86871	5.8023e-21
AT3G15210	ethylene responsive element binding factor 4	-4.86258	4.27887e-23
AT2G01120	origin recognition complex subunit 4	-4.86076	0.010585
AT1G69370	chorismate mutase 3	-4.85969	0.00958079
AT2G27960	cyclin-dependent kinase-subunit 1	-4.85313	0.00101929
AT3G01410	Polynucleotidyl transferase, ribonuclease H-like superfamily protein	-4.85085	0.00860333
AT5G52540	Protein of unknown function (DUF819)	-4.84871	0.000434401
AT4G02380	senescence-associated gene 21	-4.84274	0.0259256
AT1G64390	glycosyl hydrolase 9C2	-4.84195	0.000620757
AT3G52400	syntaxin of plants 122	-4.84058	0.000152257
AT4G17490	ethylene responsive element binding factor 6	-4.83527	4.4788e-21
AT4G31370	FASCICLIN-like arabinogalactan protein 5 precursor	-4.82794	1.83768e-08
AT5G60590	DHBP synthase RibB-like alpha/beta domain	-4.82498	0.0327005
AT1G07640	Dof-type zinc finger DNA-binding family protein	-4.82146	0.00598709
AT1G65560	Zinc-binding dehydrogenase family protein	-4.81669	2.1255e-05
AT3G18710	plant U-box 29	-4.80366	0.0200096
AT3G20840	Integrase-type DNA-binding superfamily protein	-4.80054	0.00948612
AT1G67100	LOB domain-containing protein 40	-4.79655	0.0121625
AT5G53530	vacuolar protein sorting 26A	-4.79382	6.55603e-07
AT3G54810	Plant-specific GATA-type zinc finger transcription factor family protein	-4.78856	0.0291524
AT3G59540	Ribosomal L38e protein family	-4.77134	0.0481283
AT5G42980	thioredoxin 3	-4.76991	8.63243e-10
AT5G58160	actin binding	-4.76552	0.00792692
AT2G27820	prephenate dehydratase 1	-4.75698	0.0246894
AT5G09960	0	-4.74365	0.0161031
AT2G31560	Protein of unknown function (DUF1685)	-4.74092	0.00196268
AT5G51210	oleosin3	-4.73989	8.72962e-146
AT4G02200	Drought-responsive family protein	-4.72734	0.00403309
AT3G07510	0	-4.72695	0.00150598
AT5G39220	alpha/beta-Hydrolases superfamily protein	-4.72527	3.59577e-10
AT5G25752	rhomboid-like protein 11	-4.72047	0.0444622
AT5G49000	Galactose oxidase/kelch repeat superfamily protein	-4.70789	0.00400654
AT2G31170	Cysteinyl-tRNA synthetase, class Ia family protein	-4.69826	0.0194234
AT1G04680	Pectin lyase-like superfamily protein	-4.69439	0.0143624
AT3G10340	phenylalanine ammonia-lyase 4	-4.68795	0.0260672
AT3G61640	arabinogalactan protein 20	-4.67849	0.001602
AT5G58240	FRAGILE HISTIDINE TRIAD	-4.67816	0.0386018
AT3G06470	GNS1/SUR4 membrane protein family	-4.66292	0.00195465
AT2G35930	plant U-box 23	-4.66107	0.000199256
AT5G17980	C2 calcium/lipid-binding plant phosphoribosyltransferase family protein	-4.64218	0.012637
AT5G15650	reversibly glycosylated polypeptide 2	-4.64206	0.000603293
AT3G12915	Ribosomal protein S5/Elongation factor G/III/V family protein	-4.63268	0.0422704
AT2G19710	Regulator of Vps4 activity in the MVB pathway protein	-4.6138	7.27909e-08
AT3G10300	Calcium-binding EF-hand family protein	-4.61001	0.0006568
AT5G17350	0	-4.6043	0.00573702
AT5G16990	Zinc-binding dehydrogenase family protein	-4.59934	0.0219291
AT5G05870	UDP-glucosyl transferase 76C1	-4.59342	0.0453638
AT2G30105	0	-4.59083	0.00466118
AT4G39670	Glycolipid transfer protein (GLTP) family protein	-4.58206	0.0332275
AT5G13190	0	-4.58154	0.000591037
AT3G12300	0	-4.57989	0.00111979
AT1G15110	phosphatidyl serine synthase family protein	-4.57377	4.61439e-05
AT3G14440	nine-cis-epoxycarotenoid dioxygenase 3	-4.5734	4.61481e-05
AT1G24880	UDP-3-O-acyl N-acetylglycosamine deacetylase family protein	-4.57146	0.000592297
AT1G16410	cytochrome p450 79f1	-4.55864	7.21887e-05
AT2G19790	SNARE-like superfamily protein	-4.54838	2.23836e-05
AT1G71500	Rieske (2Fe-2S) domain-containing protein	-4.54674	0.0301442
AT4G20170	Domain of unknown function (DUF23)	-4.54343	0.00167101
AT1G19770	purine permease 14	-4.54082	2.91351e-08
AT2G41640	Glycosyltransferase family 61 protein	-4.52954	9.34653e-06
AT3G61620	3'-5'-exoribonuclease family protein	-4.52713	0.0431776
AT5G17650	glycine/proline-rich protein	-4.49906	0.00169788
AT2G34870	hydroxyproline-rich glycoprotein family protein	-4.49509	1.17026e-17
AT5G13030	0	-4.49118	0.00823199
AT3G20470	glycine-rich protein 5	-4.48624	0.0355263
AT2G46110	ketopantoate hydroxymethyltransferase 1	-4.48267	0.00417128
AT5G63130	Octicosapeptide/Phox/Bem1p family protein	-4.48093	2.92772e-10
AT4G14746	0	-4.47498	0.0199191
AT5G10190	Major facilitator superfamily protein	-4.46033	0.0343033
AT1G20510	OPC-8:0 CoA ligase1	-4.45378	0.00172593
AT2G21500	RING/U-box superfamily protein	-4.44725	2.92501e-06
AT4G34410	redox responsive transcription factor 1	-4.44613	5.94455e-26
AT2G16720	myb domain protein 7	-4.44558	0.00776808
AT1G20225	Thioredoxin superfamily protein	-4.4292	0.0305084
AT4G12250	UDP-D-glucuronate 4-epimerase 5	-4.41301	0.00273024
AT1G12200	Flavin-binding monooxygenase family protein	-4.41053	0.000674187
AT1G09575	Protein of unknown function (DUF607)	-4.40517	0.0149482
AT5G60160	Zn-dependent exopeptidases superfamily protein	-4.40326	0.00244003
AT4G38100	0	-4.40111	1.17934e-06
AT3G18380	sequence-specific DNA binding transcription factors;sequence-specific DNA binding	-4.38848	0.0210038
AT5G39980	Tetratricopeptide repeat (TPR)-like superfamily protein	-4.38473	1.32942e-05
AT2G31070	TCP domain protein 10	-4.3804	0.0437855
AT4G00030	Plastid-lipid associated protein PAP / fibrillin family protein	-4.3713	0.0159652
AT4G38970	fructose-bisphosphate aldolase 2	-4.36737	1.82806e-34
AT4G34180	Cyclase family protein	-4.36534	0.0155998
AT4G31610	Transcriptional factor B3 family protein	-4.35816	2.63203e-05
AT5G14200	isopropylmalate dehydrogenase 1	-4.34948	0.0100824
AT1G67740	photosystem II BY	-4.34701	0.00563382
AT3G08610	0	-4.34169	1.02247e-16
AT5G01160	RING/U-box superfamily protein	-4.33978	1.45254e-07
AT4G34190	stress enhanced protein 1	-4.33956	0.000308762
AT2G01520	MLP-like protein 328	-4.33525	0.0128563
AT2G25130	ARM repeat superfamily protein	-4.33417	0.0341405
AT3G62390	TRICHOME BIREFRINGENCE-LIKE 6	-4.3283	0.0157232
AT3G01450	ARM repeat superfamily protein	-4.32115	0.0381616
AT5G38610	Plant invertase/pectin methylesterase inhibitor superfamily protein	-4.32068	0.0111076
AT3G54400	Eukaryotic aspartyl protease family protein	-4.31584	0.00183336
AT3G06125	other RNA	-4.30678	0.0257822
AT1G64650	Major facilitator superfamily protein	-4.30217	2.39126e-05
AT2G46400	WRKY DNA-binding protein 46	-4.2984	3.70684e-11
AT2G38540	lipid transfer protein 1	-4.2918	0.0484065
AT5G15730	Protein kinase superfamily protein	-4.28932	0.0142265
AT2G27580	A20/AN1-like zinc finger family protein	-4.27973	0.0139615
AT1G62333	0	-4.27743	5.39468e-06
AT2G46600	Calcium-binding EF-hand family protein	-4.27313	0.0151504
AT1G11050	Protein kinase superfamily protein	-4.27245	4.3758e-11
AT1G16250	Galactose oxidase/kelch repeat superfamily protein	-4.2699	0.0166271
AT3G48750	cell division control 2	-4.26242	0.00729022
AT3G22120	cell wall-plasma membrane linker protein	-4.26181	0.000882693
AT5G09220	amino acid permease 2	-4.25971	1.57549e-08
AT2G26070	Protein of unknown function (DUF778)	-4.25939	0.00407401
AT5G67300	myb domain protein r1	-4.25888	1.66068e-09
AT4G11280	1-aminocyclopropane-1-carboxylic acid (acc) synthase 6	-4.25867	0.000192693
AT5G19485	transferases;nucleotidyltransferases	-4.25813	0.0225496
AT3G60210	GroES-like family protein	-4.25762	0.00289922
AT3G17710	F-box and associated interaction domains-containing protein	-4.25462	0.00555522
AT5G17290	autophagy protein Apg5 family	-4.25028	0.00958489
AT3G20310	ethylene response factor 7	-4.24596	1.15238e-08
AT5G24380	YELLOW STRIPE like 2	-4.24332	9.52214e-06
AT2G04235	0	-4.2416	0.00106449
AT3G43110	0	-4.23814	0.0258991
AT3G28670	oxidoreductase, zinc-binding dehydrogenase family protein	-4.23321	0.000731959
AT3G05710	syntaxin of plants 43	-4.23227	0.00103798
AT5G41700	ubiquitin conjugating enzyme 8	-4.23101	2.41888e-08
AT5G63000	Mitochondrial import inner membrane translocase subunit Tim17/Tim22/Tim23 family protein	-4.22514	0.0383551
AT5G03450	Transducin/WD40 repeat-like superfamily protein	-4.2209	9.27518e-07
AT3G07480	2Fe-2S ferredoxin-like superfamily protein	-4.2182	0.000202649
AT5G48810	cytochrome B5 isoform D	-4.21147	0.0481867
AT1G10230	SKP1-like 18	-4.21108	0.00665081
AT1G43910	P-loop containing nucleoside triphosphate hydrolases superfamily protein	-4.20551	6.83704e-05
AT1G64670	alpha/beta-Hydrolases superfamily protein	-4.1883	7.94169e-09
AT1G64450	Glycine-rich protein family	-4.18429	1.00018e-05
AT5G58250	0	-4.17761	0.000220724
AT1G49800	0	-4.17607	0.0154425
AT4G11990	Cell cycle regulated microtubule associated protein	-4.17033	0.0421057
AT5G47870	0	-4.16619	0.000418019
AT5G67290	FAD-dependent oxidoreductase family protein	-4.15599	0.0146188
AT3G06730	Thioredoxin z	-4.13726	0.0300926
AT3G54940	Papain family cysteine protease	-4.13571	0.000749786
AT1G24240	Ribosomal protein L19 family protein	-4.13523	0.0213883
AT2G28190	copper/zinc superoxide dismutase 2	-4.13513	0.00303689
AT1G10030	homolog of yeast ergosterol28	-4.12864	2.64346e-09
AT4G10270	Wound-responsive family protein	-4.12421	0.0327798
AT5G06060	NAD(P)-binding Rossmann-fold superfamily protein	-4.11847	1.0059e-06
AT2G42320	nucleolar protein gar2-related	-4.11739	0.00340509
AT5G39320	UDP-glucose 6-dehydrogenase family protein	-4.11311	0.014309
AT2G47060	Protein kinase superfamily protein	-4.10671	0.000478054
AT2G29340	NAD-dependent epimerase/dehydratase family protein	-4.10568	0.00579776
AT5G23535	KOW domain-containing protein	-4.09323	0.000501212
AT1G01690	putative recombination initiation defects 3	-4.09069	0.00820708
AT2G14890	arabinogalactan protein 9	-4.09068	3.24951e-10
AT1G18060	0	-4.08747	0.0189936
AT1G72020	0	-4.08392	0.0212384
AT1G64980	Nucleotide-diphospho-sugar transferases superfamily protein	-4.07207	1.7468e-06
AT1G07080	Thioredoxin superfamily protein	-4.07007	9.64427e-17
AT1G27385	0	-4.06682	0.0187581
AT1G64080	0	-4.06384	0.00977226
AT2G28650	exocyst subunit exo70 family protein H8	-4.05987	0.00179986
AT1G19650	Sec14p-like phosphatidylinositol transfer family protein	-4.05962	0.0142346
AT3G52800	A20/AN1-like zinc finger family protein	-4.05701	0.00151497
AT1G77610	EamA-like transporter family protein	-4.05465	0.0177432
AT1G22940	thiamin biosynthesis protein, putative	-4.05255	0.00542119
AT4G31890	ARM repeat superfamily protein	-4.05253	0.0145958
AT1G11850	0	-4.04253	0.027635
AT4G14145	0	-4.03973	0.0220443
AT1G11320	0	-4.03543	0.0192662
AT5G64290	dicarboxylate transport 2.1	-4.02515	0.00259457
AT1G20640	Plant regulator RWP-RK family protein	-4.01959	0.000200332
AT5G41060	DHHC-type zinc finger family protein	-4.01591	9.51392e-05
AT2G43950	chloroplast outer envelope protein 37	-4.01153	0.00365863
AT5G39130	RmlC-like cupins superfamily protein	-4.01071	0.000274769
AT1G29530	0	-4.00506	0.0048338
AT5G14790	ARM repeat superfamily protein	-3.98914	0.00885458
AT5G04140	glutamate synthase 1	-3.98237	0.0348203
AT3G44310	nitrilase 1	-3.98096	0.00900447
AT1G66360	Calcium-dependent lipid-binding (CaLB domain) family protein	-3.97481	0.0356454
AT1G09070	soybean gene regulated by cold-2	-3.96173	2.6823e-08
AT5G64620	cell wall / vacuolar inhibitor of fructosidase 2	-3.95934	0.000425065
AT4G36220	ferulic acid 5-hydroxylase 1	-3.95652	0.000134046
AT1G13280	allene oxide cyclase 4	-3.95609	0.0169186
AT2G30720	Thioesterase/thiol ester dehydrase-isomerase superfamily protein	-3.94539	0.0135618
AT5G24120	sigma factor E	-3.9428	0.000563974
AT2G48010	receptor-like kinase in in flowers 3	-3.93596	1.37007e-06
AT5G35080	0	-3.93451	0.00011281
AT5G24600	Protein of unknown function, DUF599	-3.93377	0.000451372
AT2G33580	Protein kinase superfamily protein	-3.93313	7.4567e-06
AT3G25250	AGC (cAMP-dependent, cGMP-dependent and protein kinase C) kinase family protein	-3.92687	0.00107922
AT1G24170	Nucleotide-diphospho-sugar transferases superfamily protein	-3.91484	6.29573e-06
AT2G01440	DEAD/DEAH box RNA helicase family protein	-3.90953	0.039743
AT4G09570	calcium-dependent protein kinase 4	-3.90532	0.000276641
AT3G04880	DNA-damage-repair/toleration protein (DRT102)	-3.89329	0.0135032
AT1G76600	0	-3.87851	0.000642716
AT3G11800	0	-3.87596	6.43944e-05
AT2G24300	Calmodulin-binding protein	-3.87155	0.0211281
AT1G44446	Pheophorbide a oxygenase family protein with Rieske [2Fe-2S] domain	-3.87016	4.22458e-07
AT1G65980	thioredoxin-dependent peroxidase 1	-3.86898	1.45138e-11
AT2G02810	UDP-galactose transporter 1	-3.8685	0.0258122
AT2G05620	proton gradient regulation 5	-3.86845	0.000680516
AT2G02500	Nucleotide-diphospho-sugar transferases superfamily protein	-3.86661	0.0235814
AT5G66675	Protein of unknown function (DUF677)	-3.86603	3.97399e-05
AT4G36010	Pathogenesis-related thaumatin superfamily protein	-3.86066	5.46118e-05
AT3G16650	Transducin/WD40 repeat-like superfamily protein	-3.85625	0.0256046
AT1G05100	mitogen-activated protein kinase kinase kinase 18	-3.85308	0.0022904
AT4G31720	TBP-associated factor II 15	-3.84898	0.000210967
AT5G62470	myb domain protein 96	-3.84413	0.00141571
AT1G42960	0	-3.84002	0.00014733
AT5G62070	IQ-domain 23	-3.83246	0.00350372
AT1G49380	cytochrome c biogenesis protein family	-3.83053	0.0400955
AT4G27140	seed storage albumin 1	-3.82134	0.000510869
AT4G17260	Lactate/malate dehydrogenase family protein	-3.81963	0.0141749
AT1G09645	0	-3.81069	0.0177509
AT1G24450	Ribonuclease III family protein	-3.80822	0.0102003
AT2G41090	Calcium-binding EF-hand family protein	-3.80744	0.0198437
AT3G21830	SKP1-like 8	-3.80486	0.0380712
AT5G37930	Protein with RING/U-box and TRAF-like domains	-3.79478	0.019083
AT1G74310	heat shock protein 101	-3.79285	0.001264
AT1G58210	kinase interacting family protein	-3.78884	0.0249105
AT3G63040	0	-3.77504	0.00340223
AT1G63610	0	-3.77492	1.78209e-08
AT5G18550	Zinc finger C-x8-C-x5-C-x3-H type family protein	-3.77228	0.0382601
AT5G55710	0	-3.77098	0.00113039
AT1G48270	G-protein-coupled receptor 1	-3.7702	0.00886193
AT4G36990	heat shock factor 4	-3.76657	2.86809e-05
AT1G57860	Translation protein SH3-like family protein	-3.76641	6.57069e-31
AT5G20270	heptahelical transmembrane protein1	-3.76563	1.6663e-05
AT2G32720	cytochrome B5 isoform B	-3.76428	5.92031e-05
AT4G10770	oligopeptide transporter 7	-3.76422	0.00492716
AT3G12290	Amino acid dehydrogenase family protein	-3.76352	0.00934058
AT5G30495	Fcf2 pre-rRNA processing protein	-3.75953	0.0184986
AT4G14680	Pseudouridine synthase/archaeosine transglycosylase-like family protein	-3.75739	2.69744e-05
AT2G24180	cytochrome p450 71b6	-3.75481	0.00115177
AT4G34700	LYR family of Fe/S cluster biogenesis protein	-3.75429	1.4328e-09
AT3G59400	enzyme binding;tetrapyrrole binding	-3.74172	0.00335188
AT1G67700	0	-3.74152	0.000213758
AT4G21770	Pseudouridine synthase family protein	-3.73428	0.0165046
AT1G55260	Bifunctional inhibitor/lipid-transfer protein/seed storage 2S albumin superfamily protein	-3.73214	0.0197323
AT4G28660	photosystem II reaction center PSB28 protein	-3.72835	0.00156921
AT4G31760	Peroxidase superfamily protein	-3.72785	0.0135198
AT5G41210	glutathione S-transferase THETA 1	-3.72758	0.00143898
AT1G65720	0	-3.72034	0.000291201
AT2G39650	Protein of unknown function (DUF506)	-3.71588	0.0125794
AT3G08940	light harvesting complex photosystem II	-3.71285	0.00102436
AT1G78870	ubiquitin-conjugating enzyme 35	-3.70311	2.43035e-05
AT1G17420	lipoxygenase 3	-3.6924	4.85542e-15
AT4G14320	Zinc-binding ribosomal protein family protein	-3.68239	0.012395
AT3G56590	hydroxyproline-rich glycoprotein family protein	-3.67913	3.90134e-11
AT1G16920	RAB GTPase homolog A1B	-3.67903	0.0104709
AT3G54200	Late embryogenesis abundant (LEA) hydroxyproline-rich glycoprotein family	-3.67698	0.00461583
AT5G39190	germin-like protein 2	-3.67022	2.22589e-06
AT3G11820	syntaxin of plants 121	-3.66867	9.71868e-06
AT4G28180	0	-3.66221	0.0448415
AT5G07030	Eukaryotic aspartyl protease family protein	-3.66153	3.41636e-16
AT2G05755	Nodulin MtN21 /EamA-like transporter family protein	-3.65883	0.0185227
AT4G20860	FAD-binding Berberine family protein	-3.65488	3.10601e-11
AT1G21970	Histone superfamily protein	-3.65394	3.37806e-13
AT1G60190	ARM repeat superfamily protein	-3.65276	3.92956e-05
AT3G01740	Mitochondrial ribosomal protein L37	-3.65212	0.0465944
AT3G61790	Protein with RING/U-box and TRAF-like domains	-3.64829	0.000119987
AT2G31980	PHYTOCYSTATIN 2	-3.64775	0.00488516
AT1G78000	sulfate transporter 1;2	-3.64681	0.00250349
AT4G39100	PHD finger family protein / bromo-adjacent homology (BAH) domain-containing protein	-3.64288	0.00926262
AT3G19120	PIF / Ping-Pong family of plant transposases	-3.63339	0.00174244
AT4G18580	0	-3.63238	0.00547517
AT1G13690	ATPase E1	-3.63123	0.00264092
AT4G29070	Phospholipase A2 family protein	-3.63101	3.2722e-08
AT1G55320	acyl-activating enzyme 18	-3.62815	9.32379e-05
AT3G21140	Pyridoxamine 5'-phosphate oxidase family protein	-3.62504	0.0153801
AT1G67090	ribulose bisphosphate carboxylase small chain 1A	-3.61875	1.95167e-07
AT5G08790	NAC (No Apical Meristem) domain transcriptional regulator superfamily protein	-3.61743	5.48381e-05
AT3G26640	Transducin/WD40 repeat-like superfamily protein	-3.61448	0.0167582
AT1G06790	RNA polymerase Rpb7 N-terminal domain-containing protein	-3.61073	0.0234046
AT3G17310	S-adenosyl-L-methionine-dependent methyltransferases superfamily protein	-3.61048	0.0366412
AT2G45680	TCP family transcription factor	-3.60122	0.0212113
AT3G63160	0	-3.59916	0.0157132
AT1G53230	TEOSINTE BRANCHED 1, cycloidea and PCF transcription factor 3	-3.59735	5.33171e-05
AT5G36710	0	-3.59491	0.000221213
AT1G12230	Aldolase superfamily protein	-3.59338	0.000117841
AT3G56910	plastid-specific 50S ribosomal protein 5	-3.59222	1.60884e-15
AT4G16442	Uncharacterised protein family (UPF0497)	-3.58928	0.0181236
AT2G34170	Protein of unknown function (DUF688)	-3.58891	0.000364958
AT5G18290	Aquaporin-like superfamily protein	-3.58751	0.00314526
AT3G26410	methyltransferases;nucleic acid binding	-3.58685	0.0175298
AT4G36988	conserved peptide upstream open reading frame 49	-3.58177	0.00291182
AT1G51630	O-fucosyltransferase family protein	-3.58161	0.0235753
AT3G44260	Polynucleotidyl transferase, ribonuclease H-like superfamily protein	-3.57718	3.06817e-45
AT2G24270	aldehyde dehydrogenase 11A3	-3.57614	9.1679e-06
AT5G59310	lipid transfer protein 4	-3.57367	1.06109e-19
AT5G56510	pumilio 12	-3.56863	0.0349628
AT2G42830	K-box region and MADS-box transcription factor family protein	-3.5658	2.68065e-05
AT5G54100	SPFH/Band 7/PHB domain-containing membrane-associated protein family	-3.5651	0.0362719
AT5G49665	Zinc finger (C3HC4-type RING finger) family protein	-3.56193	0.0288795
AT1G25410	isopentenyltransferase 6	-3.55786	2.63026e-05
AT3G07400	lipase class 3 family protein	-3.55652	0.0308488
AT2G22780	peroxisomal NAD-malate dehydrogenase 1	-3.55048	0.0126221
AT2G33450	Ribosomal L28 family	-3.54925	0.0182915
AT5G13780	Acyl-CoA N-acyltransferases (NAT) superfamily protein	-3.54703	7.93491e-05
AT4G21990	APS reductase 3	-3.54459	5.01487e-05
AT3G51580	0	-3.54029	0.00360902
AT5G23750	Remorin family protein	-3.53454	0.0294231
AT3G19520	Protein of unknown function (DUF626)	-3.52276	1.0764e-06
AT3G57890	Tubulin binding cofactor C domain-containing protein	-3.52242	5.335e-07
AT3G08690	ubiquitin-conjugating enzyme 11	-3.52042	5.80785e-06
AT3G08920	Rhodanese/Cell cycle control phosphatase superfamily protein	-3.5192	0.0167994
AT2G46270	G-box binding factor 3	-3.51794	0.0207917
AT4G27070	tryptophan synthase beta-subunit 2	-3.51596	1.06883e-07
AT1G07890	ascorbate peroxidase 1	-3.51228	0.0183498
AT2G45330	RNA 2'-phosphotransferase, Tpt1 / KptA family	-3.51121	0.0388469
AT4G39220	Rer1 family protein	-3.50791	0.000331434
AT2G47115	0	-3.50531	0.0242463
AT2G35859	0	-3.49577	0.0397214
AT5G05080	ubiquitin-conjugating enzyme 22	-3.49542	0.0148798
AT5G54770	thiazole biosynthetic enzyme, chloroplast (ARA6) (THI1) (THI4)	-3.49398	0.00164442
AT5G61510	GroES-like zinc-binding alcohol dehydrogenase family protein	-3.4835	0.0070962
AT3G01060	0	-3.48269	0.00378143
AT1G75500	Walls Are Thin 1	-3.48248	0.0146452
AT3G07390	auxin-responsive family protein	-3.48132	0.00284434
AT4G00220	Lateral organ boundaries (LOB) domain family protein	-3.47316	1.14725e-06
AT4G39640	gamma-glutamyl transpeptidase 1	-3.4645	0.011152
AT3G22810	Plant protein of unknown function (DUF828) with plant pleckstrin homology-like region	-3.46166	0.000134277
AT1G64230	ubiquitin-conjugating enzyme 28	-3.45996	0.0166305
AT5G42100	beta-1,3-glucanase_putative	-3.45406	1.99681e-10
AT5G15950	Adenosylmethionine decarboxylase family protein	-3.44255	1.74634e-06
AT1G33590	Leucine-rich repeat (LRR) family protein	-3.44032	0.0272835
AT5G47670	nuclear factor Y, subunit B6	-3.42957	2.46502e-11
AT2G33880	homeobox-3	-3.42763	0.0172917
AT4G33010	glycine decarboxylase P-protein 1	-3.42464	6.95617e-22
AT1G07380	Neutral/alkaline non-lysosomal ceramidase	-3.42086	0.032666
AT2G44160	methylenetetrahydrofolate reductase 2	-3.42046	0.0249825
AT1G54580	acyl carrier protein 2	-3.4188	2.31739e-15
AT5G39360	EID1-like 2	-3.41731	0.0260494
AT5G05100	Single-stranded nucleic acid binding R3H protein	-3.41539	0.0141491
AT3G19970	alpha/beta-Hydrolases superfamily protein	-3.41523	0.00570596
AT5G22830	magnesium (Mg) transporter 10	-3.41479	0.00582957
AT3G14075	Mono-/di-acylglycerol lipase, N-terminal;Lipase, class 3	-3.41373	0.00535663
AT2G43290	Calcium-binding EF-hand family protein	-3.40845	0.0190557
AT2G32170	S-adenosyl-L-methionine-dependent methyltransferases superfamily protein	-3.4039	0.0108061
AT5G50460	secE/sec61-gamma protein transport protein	-3.40228	0.000722908
AT2G35860	FASCICLIN-like arabinogalactan protein 16 precursor	-3.40155	0.000423385
AT5G45350	proline-rich family protein	-3.3993	7.82975e-07
AT1G27770	autoinhibited Ca2+-ATPase 1	-3.3988	3.50072e-08
AT4G32600	RING/U-box superfamily protein	-3.39648	0.00511734
AT2G43810	Small nuclear ribonucleoprotein family protein	-3.39622	2.71242e-08
AT3G25585	aminoalcoholphosphotransferase	-3.39488	0.00136699
AT5G61740	ABC2 homolog 14	-3.3859	0.0423538
AT5G64080	Bifunctional inhibitor/lipid-transfer protein/seed storage 2S albumin superfamily protein	-3.37808	0.0417667
AT3G52990	Pyruvate kinase family protein	-3.37779	0.00617533
AT5G18650	CHY-type/CTCHY-type/RING-type Zinc finger protein	-3.37474	0.00152199
AT3G58070	C2H2 and C2HC zinc fingers superfamily protein	-3.3707	0.0494284
AT2G34585	0	-3.36995	0.0181214
AT5G11790	N-MYC downregulated-like 2	-3.36886	0.00012686
AT2G39010	plasma membrane intrinsic protein 2E	-3.36595	0.0131611
AT4G33780	0	-3.36479	0.00785738
AT5G64530	xylem NAC domain 1	-3.36164	5.15304e-05
AT3G18230	Octicosapeptide/Phox/Bem1p family protein	-3.35311	0.0024986
AT5G65410	homeobox protein 25	-3.3386	0.000278257
AT1G41880	Ribosomal protein L35Ae family protein	-3.33324	0.0398913
AT2G24600	Ankyrin repeat family protein	-3.33324	0.0042292
AT1G70370	polygalacturonase 2	-3.33265	8.84278e-18
AT3G60900	FASCICLIN-like arabinogalactan-protein 10	-3.33238	0.000952058
AT1G74100	sulfotransferase 16	-3.33153	0.00109172
AT5G59870	histone H2A 6	-3.33042	0.00637023
AT5G64870	SPFH/Band 7/PHB domain-containing membrane-associated protein family	-3.32971	8.01986e-10
AT1G71730	0	-3.32644	0.00262843
AT1G73885	0	-3.31438	5.80689e-05
AT5G19130	GPI transamidase component family protein / Gaa1-like family protein	-3.30832	9.92234e-08
AT2G40100	light harvesting complex photosystem II	-3.30526	0.00923468
AT1G59520	CW7	-3.30493	0.00337563
AT4G17350	Plant protein of unknown function (DUF828) with plant pleckstrin homology-like region	-3.3035	0.00940604
AT3G05500	Rubber elongation factor protein (REF)	-3.29687	1.48861e-07
AT1G15120	Ubiquinol-cytochrome C reductase hinge protein	-3.29028	2.66806e-06
AT2G44530	Phosphoribosyltransferase family protein	-3.2885	0.00034249
AT3G61430	plasma membrane intrinsic protein 1A	-3.28488	0.0303412
AT5G19530	S-adenosyl-L-methionine-dependent methyltransferases superfamily protein	-3.27207	0.00974563
AT2G33845	Nucleic acid-binding, OB-fold-like protein	-3.26975	0.0160869
AT4G10020	hydroxysteroid dehydrogenase 5	-3.26736	0.0174641
AT1G78370	glutathione S-transferase TAU 20	-3.26494	1.19892e-09
AT5G63680	Pyruvate kinase family protein	-3.26345	1.22155e-06
AT5G36800	0	-3.26224	0.00288375
AT5G66310	ATP binding microtubule motor family protein	-3.25834	0.00468398
AT5G58430	exocyst subunit exo70 family protein B1	-3.24864	1.20782e-05
AT3G18830	polyol/monosaccharide transporter 5	-3.2405	0.0433962
AT5G01410	Aldolase-type TIM barrel family protein	-3.24038	0.0277939
AT5G56280	COP9 signalosome subunit 6A	-3.23767	0.0487221
AT1G21500	0	-3.23642	0.00164472
AT3G24590	plastidic type i signal peptidase 1	-3.23624	0.0202058
AT4G38660	Pathogenesis-related thaumatin superfamily protein	-3.23065	0.00176039
AT5G48380	BAK1-interacting receptor-like kinase 1	-3.23055	0.0125288
AT4G34050	S-adenosyl-L-methionine-dependent methyltransferases superfamily protein	-3.22886	0.0434033
AT4G13615	Uncharacterised protein family SERF	-3.22149	0.0160207
AT5G40420	oleosin 2	-3.21761	0.0120308
AT1G09200	Histone superfamily protein	-3.2157	9.0642e-09
AT1G06040	B-box zinc finger family protein	-3.21434	0.00527755
AT3G02550	LOB domain-containing protein 41	-3.21034	0.00309538
AT3G18410	Complex I subunit NDUFS6	-3.20556	4.41812e-06
AT1G67250	Proteasome maturation factor UMP1	-3.20503	6.05665e-05
AT1G14980	chaperonin 10	-3.20442	4.89296e-09
AT1G17050	solanesyl diphosphate synthase 2	-3.20082	0.00266912
AT1G76730	NagB/RpiA/CoA transferase-like superfamily protein	-3.2006	0.000253202
AT1G64900	cytochrome P450, family 89, subfamily A, polypeptide 2	-3.1991	0.0134102
AT1G53840	pectin methylesterase 1	-3.19904	4.32874e-29
AT4G01150	0	-3.19866	0.000435005
AT3G28890	receptor like protein 43	-3.19772	0.0145133
AT3G12400	Ubiquitin-conjugating enzyme/RWD-like protein	-3.19458	0.0257955
AT1G22840	CYTOCHROME C-1	-3.19382	2.05893e-06
AT3G17090	Protein phosphatase 2C family protein	-3.19253	1.30774e-06
AT4G28250	expansin B3	-3.19136	0.00641618
AT2G33220	GRIM-19 protein	-3.19096	5.76155e-08
AT4G01070	UDP-Glycosyltransferase superfamily protein	-3.18843	0.00108665
AT3G57400	0	-3.18383	0.00378733
AT1G01720	NAC (No Apical Meristem) domain transcriptional regulator superfamily protein	-3.1779	2.3467e-17
AT3G44830	Lecithin:cholesterol acyltransferase family protein	-3.17655	0.00519089
AT4G09030	arabinogalactan protein 10	-3.1741	0.00353242
AT1G61890	MATE efflux family protein	-3.17048	8.2239e-13
AT5G42300	ubiquitin-like protein 5	-3.16972	7.98261e-05
AT1G75690	DnaJ/Hsp40 cysteine-rich domain superfamily protein	-3.16724	5.98816e-05
AT5G58560	Phosphatidate cytidylyltransferase family protein	-3.16695	0.0420218
AT2G23690	0	-3.16364	0.0213748
AT2G17265	homoserine kinase	-3.16347	2.06964e-05
AT3G15820	phosphatidic acid phosphatase-related / PAP2-related	-3.16252	0.00301202
AT1G15150	MATE efflux family protein	-3.15911	9.15349e-08
AT3G21650	Protein phosphatase 2A regulatory B subunit family protein	-3.15269	0.0031633
AT3G47833	0	-3.15023	0.0374974
AT3G62250	ubiquitin 5	-3.14861	6.94974e-07
AT4G16500	Cystatin/monellin superfamily protein	-3.145	0.0261656
AT5G49280	hydroxyproline-rich glycoprotein family protein	-3.14399	0.0272014
AT3G17800	Protein of unknown function (DUF760)	-3.14128	0.00176389
AT3G28340	galacturonosyltransferase-like 10	-3.14086	7.84162e-05
AT5G41750	Disease resistance protein (TIR-NBS-LRR class) family	-3.14086	0.0109478
AT1G21690	ATPase family associated with various cellular activities (AAA)	-3.13665	0.0279949
AT5G27200	acyl carrier protein 5	-3.13586	0.0301174
AT1G08770	prenylated RAB acceptor 1.E	-3.13572	0.000721062
AT3G22300	ribosomal protein S10	-3.13475	7.50355e-05
AT3G58560	DNAse I-like superfamily protein	-3.13404	8.86775e-06
AT4G25640	detoxifying efflux carrier 35	-3.13381	8.78763e-11
AT5G17060	ADP-ribosylation factor B1B	-3.13271	0.0339175
AT2G41420	proline-rich family protein	-3.12301	8.39349e-13
AT1G18740	Protein of unknown function (DUF793)	-3.11874	2.60178e-60
AT2G05812	0	-3.11873	0.029022
AT2G38710	AMMECR1 family	-3.11725	0.0081687
AT1G32060	phosphoribulokinase	-3.1153	0.000141974
AT3G51632	conserved peptide upstream open reading frame 44	-3.11297	0.00344665
AT2G05100	photosystem II light harvesting complex gene 2.1	-3.10921	3.37677e-15
AT2G33590	NAD(P)-binding Rossmann-fold superfamily protein	-3.10651	0.000320663
AT5G61600	ethylene response factor 104	-3.10516	0.00387767
AT4G15470	Bax inhibitor-1 family protein	-3.10303	0.0454913
AT4G28750	Photosystem I reaction centre subunit IV / PsaE protein	-3.10209	0.00206384
AT2G18260	syntaxin of plants 112	-3.10075	0.0446689
AT5G10380	RING/U-box superfamily protein	-3.10046	0.0414989
AT4G17090	chloroplast beta-amylase	-3.09619	5.04649e-05
AT1G34770	0	-3.08803	0.000432184
AT2G23580	methyl esterase 4	-3.08703	3.21981e-09
AT5G44000	Glutathione S-transferase family protein	-3.08297	0.0151657
AT4G12800	photosystem I subunit l	-3.0761	0.0107491
AT4G19200	proline-rich family protein	-3.07528	2.42892e-06
AT5G11890	0	-3.06975	0.000175534
AT1G47640	0	-3.06895	0.000737611
AT4G33940	RING/U-box superfamily protein	-3.06716	0.0117394
AT5G01870	Bifunctional inhibitor/lipid-transfer protein/seed storage 2S albumin superfamily protein	-3.05887	5.17548e-10
AT4G28310	0	-3.05779	0.0121549
AT2G37180	Aquaporin-like superfamily protein	-3.05121	3.55758e-22
AT1G20050	C-8,7 sterol isomerase	-3.05113	2.60245e-06
AT2G04700	ferredoxin thioredoxin reductase catalytic beta chain family protein	-3.05098	0.0306493
AT1G76670	Nucleotide-sugar transporter family protein	-3.05056	0.0334825
AT5G36250	Protein phosphatase 2C family protein	-3.05023	6.76876e-06
AT1G59910	Actin-binding FH2 (formin homology 2) family protein	-3.04945	1.01818e-08
AT5G03990	0	-3.04533	4.98009e-05
AT5G53470	acyl-CoA binding protein 1	-3.04307	0.00387059
AT1G07940	GTP binding Elongation factor Tu family protein	-3.03825	3.43892e-27
AT3G54250	GHMP kinase family protein	-3.03737	0.0393863
AT5G48490	Bifunctional inhibitor/lipid-transfer protein/seed storage 2S albumin superfamily protein	-3.03481	0.0100432
AT4G14730	Bax inhibitor-1 family protein	-3.03378	9.55314e-05
AT4G29780	0	-3.02801	7.07088e-166
AT3G27210	0	-3.02463	0.000123551
AT5G59550	zinc finger (C3HC4-type RING finger) family protein	-3.02443	4.53594e-10
AT1G80370	Cyclin A2;4	-3.02377	0.000232021
AT4G34630	0	-3.02313	0.0178534
AT3G12260	LYR family of Fe/S cluster biogenesis protein	-3.0146	7.90717e-07
AT1G68690	Protein kinase superfamily protein	-3.01348	3.70727e-05
AT4G37830	cytochrome c oxidase-related	-3.01246	0.0183264
AT1G64850	Calcium-binding EF hand family protein	-3.0115	0.00128633
AT4G06599	ubiquitin family protein	-3.00734	0.0156895
AT5G23120	photosystem II stability/assembly factor, chloroplast (HCF136)	-3.00705	0.0192689
AT2G17440	plant intracellular ras group-related LRR 5	-3.00676	0.000284234
AT5G24520	Transducin/WD40 repeat-like superfamily protein	-3.00354	0.0233905
AT3G16370	GDSL-like Lipase/Acylhydrolase superfamily protein	-3.00227	4.07727e-13
AT1G62080	0	-3.00083	3.24322e-05
AT2G39980	HXXXD-type acyl-transferase family protein	-2.99997	0.000535738
AT3G23590	REF4-related 1	-2.99589	7.94849e-07
AT5G09370	Bifunctional inhibitor/lipid-transfer protein/seed storage 2S albumin superfamily protein	-2.99303	0.0128736
AT5G44870	Disease resistance protein (TIR-NBS-LRR class) family	-2.99241	0.0112891
AT1G16390	organic cation/carnitine transporter 3	-2.99173	0.0461899
AT5G13400	Major facilitator superfamily protein	-2.98516	0.000295196
AT5G15948	conserved peptide upstream open reading frame 10	-2.98334	5.82696e-05
AT1G60030	nucleobase-ascorbate transporter 7	-2.98281	0.00573803
AT3G03100	NADH:ubiquinone oxidoreductase, 17.2kDa subunit	-2.97628	0.025903
AT3G16110	PDI-like 1-6	-2.97376	0.00574736
AT2G44050	6,7-dimethyl-8-ribityllumazine synthase / DMRL synthase / lumazine synthase / riboflavin synthase	-2.96766	1.23605e-05
AT3G53260	phenylalanine ammonia-lyase 2	-2.96654	0.000566947
AT1G27100	Actin cross-linking protein	-2.96373	0.00147094
AT5G16130	Ribosomal protein S7e family protein	-2.95857	0.000687788
AT3G51520	diacylglycerol acyltransferase family	-2.95764	0.0201339
AT1G14520	myo-inositol oxygenase 1	-2.95704	0.000201638
AT1G69620	ribosomal protein L34	-2.95623	2.88837e-15
AT5G14105	0	-2.95323	0.0081333
AT2G47710	Adenine nucleotide alpha hydrolases-like superfamily protein	-2.94874	0.0354294
AT2G36145	0	-2.94424	0.00407475
AT2G43520	trypsin inhibitor protein 2	-2.94087	0.0151395
AT5G13610	Protein of unknown function (DUF155)	-2.93874	0.0266057
AT5G01670	NAD(P)-linked oxidoreductase superfamily protein	-2.93375	0.00421796
AT4G16780	homeobox protein 2	-2.93253	0.00676861
AT3G56940	dicarboxylate diiron protein, putative (Crd1)	-2.93166	4.03383e-09
AT3G16150	N-terminal nucleophile aminohydrolases (Ntn hydrolases) superfamily protein	-2.93105	0.0343581
AT3G12580	heat shock protein 70	-2.92934	0.000466039
AT1G02770	Protein of unknown function (DUF626)	-2.92891	0.000854012
AT5G51105	Protein of unknown function (DUF1278)	-2.91839	0.00323098
AT2G04400	Aldolase-type TIM barrel family protein	-2.90874	0.0170905
AT3G54820	plasma membrane intrinsic protein 2;5	-2.90811	4.04941e-07
AT5G66330	Leucine-rich repeat (LRR) family protein	-2.90737	0.00262245
AT1G12760	Zinc finger, C3HC4 type (RING finger) family protein	-2.9001	0.0191286
AT4G02340	alpha/beta-Hydrolases superfamily protein	-2.89868	0.0151378
AT5G14000	NAC domain containing protein 84	-2.89718	0.034041
AT3G55980	salt-inducible zinc finger 1	-2.89421	1.42506e-09
AT4G34730	ribosome-binding factor A family protein	-2.88969	0.00763829
AT5G64660	CYS, MET, PRO, and GLY protein 2	-2.88896	0.0014354
AT1G78280	transferases, transferring glycosyl groups	-2.88854	1.53567e-07
AT5G58060	SNARE-like superfamily protein	-2.88772	0.000299438
AT1G77470	replication factor C subunit 3	-2.88725	0.00263849
AT3G53130	Cytochrome P450 superfamily protein	-2.88616	0.00497757
AT4G35360	Uncharacterised conserved protein (UCP030210)	-2.88285	2.91681e-05
AT3G51050	FG-GAP repeat-containing protein	-2.88209	6.12661e-07
AT5G65260	RNA-binding (RRM/RBD/RNP motifs) family protein	-2.88131	2.45288e-08
AT5G66170	sulfurtransferase 18	-2.87893	0.0435789
AT4G22990	Major Facilitator Superfamily with SPX (SYG1/Pho81/XPR1) domain-containing protein	-2.87714	0.00902542
AT5G11650	alpha/beta-Hydrolases superfamily protein	-2.87647	0.00424957
AT3G11530	Vacuolar protein sorting 55 (VPS55) family protein	-2.87442	8.04508e-05
AT4G26690	PLC-like phosphodiesterase family protein	-2.87371	9.96513e-06
AT1G63500	Protein kinase protein with tetratricopeptide repeat domain	-2.87335	3.56238e-05
AT1G18580	galacturonosyltransferase 11	-2.87262	0.00616219
AT1G68470	Exostosin family protein	-2.86564	0.00369297
AT5G55250	IAA carboxylmethyltransferase 1	-2.86556	0.0470694
AT3G46620	zinc finger (C3HC4-type RING finger) family protein	-2.86492	0.000420057
AT2G34790	FAD-binding Berberine family protein	-2.86357	0.0186336
AT2G39730	rubisco activase	-2.86033	2.93436e-25
AT3G58730	vacuolar ATP synthase subunit D (VATD) / V-ATPase D subunit / vacuolar proton pump D subunit (VATPD)	-2.85925	4.57152e-05
AT3G06610	DNA-binding enhancer protein-related	-2.85645	0.000122894
AT4G00180	Plant-specific transcription factor YABBY family protein	-2.85557	0.0293804
AT4G31800	WRKY DNA-binding protein 18	-2.84666	0.00189029
AT4G27990	YGGT family protein	-2.84523	0.000269252
AT1G71960	ATP-binding casette family G25	-2.84272	0.00967495
AT4G04640	ATPase, F1 complex, gamma subunit protein	-2.83615	2.4985e-06
AT1G20300	Pentatricopeptide repeat (PPR) superfamily protein	-2.83322	2.1835e-05
AT3G17680	Kinase interacting (KIP1-like) family protein	-2.83192	0.00545255
AT1G44000	0	-2.83077	4.29784e-07
AT3G57530	calcium-dependent protein kinase 32	-2.8303	0.000290621
AT4G21280	photosystem II subunit QA	-2.82934	1.94658e-12
AT4G31770	debranching enzyme 1	-2.82188	0.00835581
AT5G10300	methyl esterase 5	-2.8205	0.0388813
AT1G03630	protochlorophyllide oxidoreductase C	-2.81901	0.0275003
AT5G63510	gamma carbonic anhydrase like 1	-2.81895	0.0141005
AT2G25270	0	-2.81879	7.32566e-07
AT2G32090	Lactoylglutathione lyase / glyoxalase I family protein	-2.81779	0.0402972
AT3G46080	C2H2-type zinc finger family protein	-2.81605	0.00656875
AT2G21260	NAD(P)-linked oxidoreductase superfamily protein	-2.80981	1.18478e-05
AT3G16080	Zinc-binding ribosomal protein family protein	-2.80901	6.47672e-05
AT3G02880	Leucine-rich repeat protein kinase family protein	-2.80782	5.58329e-13
AT4G39730	Lipase/lipooxygenase, PLAT/LH2 family protein	-2.80542	0.000398627
AT5G40730	arabinogalactan protein 24	-2.80524	0.0227476
AT1G55140	Ribonuclease III family protein	-2.79903	0.0155858
AT1G50900	Ankyrin repeat family protein	-2.7971	0.0499482
AT5G15440	EID1-like 1	-2.79232	0.00564811
AT4G20830	FAD-binding Berberine family protein	-2.78939	3.85602e-10
AT1G69840	SPFH/Band 7/PHB domain-containing membrane-associated protein family	-2.788	2.32361e-06
AT3G51030	thioredoxin H-type 1	-2.78695	0.0128784
AT4G29020	glycine-rich protein	-2.78424	0.010112
AT3G14420	Aldolase-type TIM barrel family protein	-2.78162	0.0473752
AT4G34720	ATPase, F0/V0 complex, subunit C protein	-2.77933	0.00166239
AT5G66010	RNA-binding (RRM/RBD/RNP motifs) family protein	-2.77905	0.0153561
AT1G21190	Small nuclear ribonucleoprotein family protein	-2.77742	0.0316119
AT4G12960	Gamma interferon responsive lysosomal thiol (GILT) reductase family protein	-2.77523	0.00109117
AT5G28050	Cytidine/deoxycytidylate deaminase family protein	-2.76162	0.016944
AT4G31840	early nodulin-like protein 15	-2.76103	0.00226431
AT5G60460	Preprotein translocase Sec, Sec61-beta subunit protein	-2.76093	0.00344999
AT3G23280	XB3 ortholog 5 in Arabidopsis thaliana	-2.75775	0.0453001
AT5G25080	Sas10/Utp3/C1D family	-2.75612	0.00555669
AT5G13160	Protein kinase superfamily protein	-2.75548	0.0378302
AT5G19960	RNA-binding (RRM/RBD/RNP motifs) family protein	-2.75528	0.0284684
AT3G12345	0	-2.75516	0.00563018
AT5G42780	homeobox protein 27	-2.7528	1.19606e-07
AT3G15380	Plasma-membrane choline transporter family protein	-2.75252	0.000340351
AT2G23080	Protein kinase superfamily protein	-2.74766	0.0134065
AT3G14590	Calcium-dependent lipid-binding (CaLB domain) family protein	-2.74308	0.000449417
AT2G23310	Rer1 family protein	-2.74235	0.000655521
AT5G63040	0	-2.74234	0.017306
AT1G69960	serine/threonine protein phosphatase 2A	-2.74131	0.00460092
AT4G24570	dicarboxylate carrier 2	-2.73537	4.99205e-06
AT5G66920	SKU5 similar 17	-2.73172	0.00131132
AT1G50600	scarecrow-like 5	-2.73154	0.000178422
AT2G27380	extensin proline-rich 1	-2.73049	0.0371461
AT1G07310	Calcium-dependent lipid-binding (CaLB domain) family protein	-2.73048	2.9712e-07
AT2G41225	0	-2.72914	0.0152971
AT1G15970	DNA glycosylase superfamily protein	-2.72759	8.04526e-05
AT4G29260	HAD superfamily, subfamily IIIB acid phosphatase	-2.72458	8.92285e-05
AT4G22150	plant UBX domain-containing protein 3	-2.72006	0.0128687
AT1G56170	nuclear factor Y, subunit C2	-2.71827	6.18289e-26
AT1G29150	non-ATPase subunit 9	-2.71748	0.029876
AT3G18210	2-oxoglutarate (2OG) and Fe(II)-dependent oxygenase superfamily protein	-2.71569	0.00033204
AT4G09820	basic helix-loop-helix (bHLH) DNA-binding superfamily protein	-2.71485	0.000632759
AT5G01530	light harvesting complex photosystem II	-2.71406	1.71171e-53
AT3G55430	O-Glycosyl hydrolases family 17 protein	-2.71391	0.0279431
AT3G09740	syntaxin of plants 71	-2.71214	0.00540614
AT1G51700	DOF zinc finger protein 1	-2.71027	3.57207e-06
AT1G68170	nodulin MtN21 /EamA-like transporter family protein	-2.70992	0.000369506
AT2G17480	Seven transmembrane MLO family protein	-2.70608	0.0448388
AT3G09180	0	-2.70574	0.00621839
AT3G44190	FAD/NAD(P)-binding oxidoreductase family protein	-2.7044	2.92853e-10
AT4G32295	0	-2.70238	0.0210242
AT1G43640	tubby like protein 5	-2.70141	5.25293e-13
AT1G07000	exocyst subunit exo70 family protein B2	-2.69905	0.013764
AT1G33265	Transmembrane proteins 14C	-2.69388	0.000155445
AT5G62300	Ribosomal protein S10p/S20e family protein	-2.69329	2.09813e-05
AT5G45620	Proteasome component (PCI) domain protein	-2.69244	4.02827e-08
AT5G22630	arogenate dehydratase 5	-2.69189	2.20704e-06
AT2G41110	calmodulin 2	-2.69067	1.05357e-09
AT5G13510	Ribosomal protein L10 family protein	-2.68871	0.00092225
AT4G24805	S-adenosyl-L-methionine-dependent methyltransferases superfamily protein	-2.68823	0.0112697
AT2G31820	Ankyrin repeat family protein	-2.68671	0.00515158
AT3G24350	syntaxin of plants 32	-2.68487	0.000794487
AT1G49510	embryo defective 1273	-2.68447	0.0355355
AT2G43240	Nucleotide-sugar transporter family protein	-2.68425	0.000984103
AT4G30440	UDP-D-glucuronate 4-epimerase 1	-2.6821	1.62998e-06
AT5G04720	ADR1-like 2	-2.68007	0.0416176
AT2G47400	CP12 domain-containing protein 1	-2.67758	0.0192382
AT2G39770	Glucose-1-phosphate adenylyltransferase family protein	-2.67511	4.02954e-19
AT4G32870	Polyketide cyclase/dehydrase and lipid transport superfamily protein	-2.67446	6.6958e-06
AT2G37970	SOUL heme-binding family protein	-2.67326	1.61852e-06
AT5G66200	armadillo repeat only 2	-2.67308	0.00261952
AT3G48740	Nodulin MtN3 family protein	-2.6725	0.0063306
AT4G16490	ARM repeat superfamily protein	-2.6715	1.263e-05
AT2G19572	0	-2.67149	0.00293568
AT3G48590	nuclear factor Y, subunit C1	-2.67078	0.00669452
AT5G66320	GATA transcription factor 5	-2.67043	0.0324854
AT1G17730	vacuolar protein sorting 46.1	-2.66915	0.00374393
AT4G02740	F-box/RNI-like superfamily protein	-2.66773	0.000168341
AT1G75080	Brassinosteroid signalling positive regulator (BZR1) family protein	-2.66714	0.00528879
AT2G20560	DNAJ heat shock family protein	-2.66456	0.0138041
AT4G28740	0	-2.66417	0.0262077
AT4G02940	oxidoreductase, 2OG-Fe(II) oxygenase family protein	-2.664	1.67868e-07
AT1G10630	ADP-ribosylation factor A1F	-2.66241	0.000507881
AT5G59970	Histone superfamily protein	-2.66237	0.0186814
AT2G22500	uncoupling protein 5	-2.66216	3.34586e-05
AT2G46800	zinc transporter of Arabidopsis thaliana	-2.66107	8.33071e-06
AT5G20020	RAS-related GTP-binding nuclear protein 2	-2.66097	0.000995234
AT1G61095	0	-2.65699	0.0487342
AT1G75390	basic leucine-zipper 44	-2.65463	0.0340657
AT1G69295	plasmodesmata callose-binding protein 4	-2.65389	1.66198e-07
AT1G21720	proteasome beta subunit C1	-2.65289	7.55662e-05
AT1G08000	GATA transcription factor 10	-2.64601	0.00157778
AT3G44720	arogenate dehydratase 4	-2.6443	0.017786
AT3G07250	nuclear transport factor 2 (NTF2) family protein / RNA recognition motif (RRM)-containing protein	-2.64083	4.96033e-06
AT1G30520	acyl-activating enzyme 14	-2.63936	0.0231975
AT4G28440	Nucleic acid-binding, OB-fold-like protein	-2.6366	6.31574e-05
AT4G23460	Adaptin family protein	-2.63659	0.00427215
AT1G13270	methionine aminopeptidase 1B	-2.63516	0.000550258
AT5G44060	0	-2.63445	0.0254884
AT1G15430	Protein of unknown function (DUF1644)	-2.634	0.0431207
AT3G11930	Adenine nucleotide alpha hydrolases-like superfamily protein	-2.63341	0.0266105
AT2G26100	Galactosyltransferase family protein	-2.6329	0.0209745
AT3G12203	serine carboxypeptidase-like 17	-2.63103	0.0251984
AT3G46930	Protein kinase superfamily protein	-2.62925	0.0209451
AT1G30070	SGS domain-containing protein	-2.62921	0.00184854
AT1G28140	0	-2.6267	0.0152294
AT5G39160	RmlC-like cupins superfamily protein	-2.6212	0.0108265
AT5G67620	0	-2.61758	0.0278612
AT1G76020	Thioredoxin superfamily protein	-2.61325	0.00757895
AT1G73500	MAP kinase kinase 9	-2.61181	0.0195015
AT3G48860	0	-2.6109	4.956e-05
AT3G27850	ribosomal protein L12-C	-2.60972	2.19389e-10
AT5G59820	C2H2-type zinc finger family protein	-2.60674	0.0484364
AT3G11630	Thioredoxin superfamily protein	-2.60113	0.00357607
AT1G03970	G-box binding factor 4	-2.59894	0.000194803
AT1G30530	UDP-glucosyl transferase 78D1	-2.59713	8.99682e-09
AT2G22600	RNA-binding KH domain-containing protein	-2.5968	0.0362331
AT1G47710	Serine protease inhibitor (SERPIN) family protein	-2.59489	0.0339936
AT5G39890	Protein of unknown function (DUF1637)	-2.5942	4.75673e-05
AT1G04020	breast cancer associated RING 1	-2.59406	0.0264432
AT3G56360	0	-2.59392	2.93844e-13
AT1G47670	Transmembrane amino acid transporter family protein	-2.59253	0.0379215
AT3G50820	photosystem II subunit O-2	-2.59167	0.0262032
AT4G27720	Major facilitator superfamily protein	-2.59086	0.00331663
AT2G37390	Chloroplast-targeted copper chaperone protein	-2.59064	0.0389856
AT2G34420	photosystem II light harvesting complex gene B1B2	-2.58852	8.60081e-169
AT3G21190	O-fucosyltransferase family protein	-2.58657	0.0165314
AT1G61720	NAD(P)-binding Rossmann-fold superfamily protein	-2.58216	0.000330817
AT2G34480	Ribosomal protein L18ae/LX family protein	-2.57894	0.0102919
AT3G56260	0	-2.5769	0.00915435
AT4G12980	Auxin-responsive family protein	-2.57598	9.19392e-07
AT2G26500	cytochrome b6f complex subunit (petM), putative	-2.57544	0.0132234
AT1G79110	zinc ion binding	-2.57519	0.00842849
AT1G69340	appr-1-p processing enzyme family protein	-2.57363	0.0401378
AT1G60960	iron regulated transporter 3	-2.57344	0.000186879
AT1G57660	Translation protein SH3-like family protein	-2.57304	5.18811e-12
AT5G54110	membrane-associated mannitol-induced	-2.57119	0.0489811
AT3G53730	Histone superfamily protein	-2.57094	4.25078e-05
AT1G57700	Protein kinase superfamily protein	-2.57093	0.00195461
AT4G09640	Protein of unknown function (DUF803)	-2.56813	0.00153424
AT4G35760	NAD(P)H dehydrogenase (quinone)s	-2.568	0.0463875
AT5G01750	Protein of unknown function (DUF567)	-2.56771	0.0240607
AT1G29630	5'-3' exonuclease family protein	-2.56731	0.000884966
AT1G16470	proteasome subunit PAB1	-2.56677	0.000730718
AT2G31390	pfkB-like carbohydrate kinase family protein	-2.56602	0.0122884
AT2G21590	Glucose-1-phosphate adenylyltransferase family protein	-2.56294	0.0238092
AT2G01410	NHL domain-containing protein	-2.56196	0.000307012
AT4G17370	Oxidoreductase family protein	-2.56186	0.00107891
AT3G06510	Glycosyl hydrolase superfamily protein	-2.56009	0.000556912
AT5G19750	Peroxisomal membrane 22 kDa (Mpv17/PMP22) family protein	-2.55973	0.0204568
AT5G57370	0	-2.5568	9.35979e-05
AT2G15620	nitrite reductase 1	-2.55566	0.00174622
AT1G43800	Plant stearoyl-acyl-carrier-protein desaturase family protein	-2.55305	0.00991071
AT1G62060	0	-2.55184	1.58486e-05
AT1G59830	protein phosphatase 2A-2	-2.54851	0.0277135
AT3G21560	UDP-Glycosyltransferase superfamily protein	-2.5472	6.40754e-14
AT5G62560	RING/U-box superfamily protein with ARM repeat domain	-2.54661	5.72884e-05
AT5G26030	ferrochelatase 1	-2.54457	0.000158578
AT1G23040	hydroxyproline-rich glycoprotein family protein	-2.54336	0.000372519
AT5G18800	Cox19-like CHCH family protein	-2.54152	7.61615e-05
AT5G13930	Chalcone and stilbene synthase family protein	-2.54046	7.37228e-22
AT1G12900	glyceraldehyde 3-phosphate dehydrogenase A subunit 2	-2.5391	3.92572e-05
AT1G64970	gamma-tocopherol methyltransferase	-2.53851	0.0178766
AT3G08770	lipid transfer protein 6	-2.53766	0.0295377
AT1G68590	Ribosomal protein PSRP-3/Ycf65	-2.53407	0.000701535
AT4G24110	0	-2.52814	0.000130251
AT3G52960	Thioredoxin superfamily protein	-2.528	2.36399e-52
AT1G09690	Translation protein SH3-like family protein	-2.5247	0.00834807
AT1G73540	nudix hydrolase homolog 21	-2.52386	1.77482e-13
AT1G17760	Tetratricopeptide repeat (TPR)-like superfamily protein	-2.52357	0.00275988
AT3G61680	alpha/beta-Hydrolases superfamily protein	-2.52224	5.37974e-05
AT3G03773	HSP20-like chaperones superfamily protein	-2.52157	0.00389203
AT5G55190	RAN GTPase 3	-2.5199	1.67278e-09
AT3G48460	GDSL-like Lipase/Acylhydrolase superfamily protein	-2.51881	0.00109987
AT1G72810	Pyridoxal-5'-phosphate-dependent enzyme family protein	-2.51782	0.000217955
AT1G66480	plastid movement impaired 2	-2.51695	0.0279254
AT1G07090	Protein of unknown function (DUF640)	-2.5156	5.22929e-09
AT4G37000	accelerated cell death 2 (ACD2)	-2.51325	0.000722668
AT5G02950	Tudor/PWWP/MBT superfamily protein	-2.51215	0.0215575
AT1G12050	fumarylacetoacetase, putative	-2.51041	0.00818245
AT5G53140	Protein phosphatase 2C family protein	-2.50858	0.0090334
AT3G58580	DNAse I-like superfamily protein	-2.50568	0.00340939
AT3G22110	20S proteasome alpha subunit C1	-2.50456	2.23348e-06
AT3G28180	Cellulose-synthase-like C4	-2.50412	0.00191429
AT2G18915	LOV KELCH protein 2	-2.50137	0.0435131
AT3G60410	Protein of unknown function (DUF1639)	-2.49844	0.00594349
AT5G63870	serine/threonine phosphatase 7	-2.49817	0.00583278
AT5G16910	cellulose-synthase like D2	-2.49696	0.0130797
AT3G52220	0	-2.49244	0.000556771
AT2G38140	plastid-specific ribosomal protein 4	-2.49136	0.000413535
AT5G11550	ARM repeat superfamily protein	-2.48975	1.4627e-08
AT1G19100	Histidine kinase-, DNA gyrase B-, and HSP90-like ATPase family protein	-2.48569	0.008125
AT1G48350	Ribosomal L18p/L5e family protein	-2.4843	2.44868e-08
AT1G15260	0	-2.48339	0.0330391
AT1G11430	plastid developmental protein DAG, putative	-2.47458	0.0212571
AT1G73030	SNF7 family protein	-2.47142	0.00678026
AT2G47250	RNA helicase family protein	-2.46945	0.0136353
AT1G52750	alpha/beta-Hydrolases superfamily protein	-2.46945	0.0108353
AT1G27310	nuclear transport factor 2A	-2.46926	0.00876137
AT2G22840	growth-regulating factor 1	-2.46886	0.000466741
AT5G19290	alpha/beta-Hydrolases superfamily protein	-2.46538	3.92282e-33
AT5G08570	Pyruvate kinase family protein	-2.4629	0.00220414
AT3G22890	ATP sulfurylase 1	-2.46246	0.000857611
AT3G13900	ATPase E1-E2 type family protein / haloacid dehalogenase-like hydrolase family protein	-2.46018	0.0427229
AT1G23000	Heavy metal transport/detoxification superfamily protein	-2.45841	5.54932e-08
AT5G50890	alpha/beta-Hydrolases superfamily protein	-2.45675	0.0318912
AT3G04400	Ribosomal protein L14p/L23e family protein	-2.45581	5.78487e-05
AT1G78020	Protein of unknown function (DUF581)	-2.45554	0.000766277
AT2G39460	ribosomal protein L23AA	-2.45335	5.34044e-08
AT5G37770	EF hand calcium-binding protein family	-2.45225	1.20261e-06
AT1G03220	Eukaryotic aspartyl protease family protein	-2.45013	0.0446919
AT5G47080	casein kinase II beta chain 1	-2.45009	0.00078934
AT3G47070	0	-2.44913	0.00138901
AT5G46510	Disease resistance protein (TIR-NBS-LRR class) family	-2.44754	0.00121557
AT4G16370	oligopeptide transporter	-2.44666	3.23554e-08
AT5G63240	Carbohydrate-binding X8 domain superfamily protein	-2.44619	1.31991e-05
AT2G03510	SPFH/Band 7/PHB domain-containing membrane-associated protein family	-2.44373	0.0309279
AT4G18670	Leucine-rich repeat (LRR) family protein	-2.44356	0.00292488
AT3G48520	cytochrome P450, family 94, subfamily B, polypeptide 3	-2.44257	0.00366457
AT2G27260	Late embryogenesis abundant (LEA) hydroxyproline-rich glycoprotein family	-2.44162	0.0293431
AT1G54780	thylakoid lumen 18.3 kDa protein	-2.43975	2.0274e-06
AT5G54270	light-harvesting chlorophyll B-binding protein 3	-2.43952	5.25206e-06
AT2G33370	Ribosomal protein L14p/L23e family protein	-2.43858	0.0448615
AT4G40010	SNF1-related protein kinase 2.7	-2.43538	0.0231276
AT1G78630	Ribosomal protein L13 family protein	-2.43212	0.0485711
AT3G11420	Protein of unknown function (DUF604)	-2.42748	0.00101513
AT1G67730	beta-ketoacyl reductase 1	-2.42107	1.0922e-10
AT5G58230	Transducin/WD40 repeat-like superfamily protein	-2.41961	2.89632e-11
AT5G66210	calcium-dependent protein kinase 28	-2.41669	0.0170603
AT1G63490	transcription factor jumonji (jmjC) domain-containing protein	-2.41626	0.0194777
AT4G02060	Minichromosome maintenance (MCM2/3/5) family protein	-2.41592	2.2646e-06
AT5G22020	Calcium-dependent phosphotriesterase superfamily protein	-2.41578	0.0208964
AT1G19350	Brassinosteroid signalling positive regulator (BZR1) family protein	-2.41432	0.00518079
AT1G50320	thioredoxin X	-2.41293	0.00590975
AT1G32380	phosphoribosyl pyrophosphate (PRPP) synthase 2	-2.41288	5.39248e-05
AT2G45270	glycoprotease 1	-2.41276	0.0238833
AT1G62790	Bifunctional inhibitor/lipid-transfer protein/seed storage 2S albumin superfamily protein	-2.41098	0.00754403
AT3G02520	general regulatory factor 7	-2.40966	9.09859e-06
AT5G54800	glucose 6-phosphate/phosphate translocator 1	-2.40613	0.00803622
AT1G09130	ATP-dependent caseinolytic (Clp) protease/crotonase family protein	-2.40223	0.00219264
AT4G01580	AP2/B3-like transcriptional factor family protein	-2.40171	0.00704081
AT5G12850	CCCH-type zinc finger protein with ARM repeat domain	-2.40032	1.30031e-05
AT1G15570	CYCLIN A2;3	-2.39946	0.00995681
AT3G45020	Ribosomal L18p/L5e family protein	-2.39927	0.0114034
AT1G07720	3-ketoacyl-CoA synthase 3	-2.39804	1.23985e-06
AT3G08590	Phosphoglycerate mutase, 2,3-bisphosphoglycerate-independent	-2.39628	0.000792486
AT1G26630	Eukaryotic translation initiation factor 5A-1 (eIF-5A 1) protein	-2.39451	0.00155674
AT3G26570	phosphate transporter 2;1	-2.39415	8.74428e-13
AT1G02810	Plant invertase/pectin methylesterase inhibitor superfamily	-2.39304	0.0143491
AT2G19750	Ribosomal protein S30 family protein	-2.39237	0.0252395
AT5G24590	TCV-interacting protein	-2.38548	2.12299e-05
AT5G59845	Gibberellin-regulated family protein	-2.3852	0.0347117
AT1G74450	Protein of unknown function (DUF793)	-2.38507	0.00151524
AT3G57070	Glutaredoxin family protein	-2.3838	5.15318e-08
AT3G17410	Protein kinase superfamily protein	-2.38111	0.0162755
AT2G41475	Embryo-specific protein 3, (ATS3)	-2.38058	0.00288614
AT5G45670	GDSL-like Lipase/Acylhydrolase superfamily protein	-2.37836	0.01105
AT3G08720	serine/threonine protein kinase 2	-2.37793	0.00212842
AT2G23810	tetraspanin8	-2.37422	2.27736e-11
AT1G48160	signal recognition particle 19 kDa protein, putative / SRP19, putative	-2.37338	0.00118577
AT4G12890	Gamma interferon responsive lysosomal thiol (GILT) reductase family protein	-2.37228	0.0309227
AT2G47110	ubiquitin 6	-2.3679	0.00320266
AT1G10590	Nucleic acid-binding, OB-fold-like protein	-2.36702	0.0130378
AT5G62890	Xanthine/uracil permease family protein	-2.36635	2.17126e-06
AT2G25700	SKP1-like 3	-2.36414	0.0050139
AT3G15030	TCP family transcription factor 4	-2.36355	0.0426888
AT2G41100	Calcium-binding EF hand family protein	-2.36277	0.00107664
AT5G49990	Xanthine/uracil permease family protein	-2.3625	0.0170552
AT3G17930	0	-2.3612	0.00253778
AT5G17770	NADH:cytochrome B5 reductase 1	-2.36053	5.09237e-05
AT4G11180	Disease resistance-responsive (dirigent-like protein) family protein	-2.35957	0.0158647
AT2G22240	myo-inositol-1-phosphate synthase 2	-2.35898	0.0262753
AT5G27970	ARM repeat superfamily protein	-2.35612	0.000658797
AT3G49530	NAC domain containing protein 62	-2.35238	5.76865e-06
AT2G28950	expansin A6	-2.34424	0.0108512
AT4G21540	sphingosine kinase 1	-2.34241	6.39315e-05
AT3G51860	cation exchanger 3	-2.34155	1.67618e-05
AT3G56130	biotin/lipoyl attachment domain-containing protein	-2.33777	2.01114e-05
AT4G12720	MutT/nudix family protein	-2.33663	0.00489929
AT1G32640	Basic helix-loop-helix (bHLH) DNA-binding family protein	-2.33659	0.00333468
AT3G04120	glyceraldehyde-3-phosphate dehydrogenase C subunit 1	-2.33608	0.0350283
AT1G63090	phloem protein 2-A11	-2.33469	3.20085e-06
AT2G24170	Endomembrane protein 70 protein family	-2.33396	1.18687e-05
AT3G04830	Protein prenylyltransferase superfamily protein	-2.33198	0.00381639
AT1G35220	0	-2.32604	0.00236136
AT3G45930	Histone superfamily protein	-2.32501	0.00545623
AT1G07770	ribosomal protein S15A	-2.32097	1.39203e-08
AT5G51490	Plant invertase/pectin methylesterase inhibitor superfamily	-2.31995	0.000850656
AT2G16586	0	-2.31986	0.0172138
AT1G02910	tetratricopeptide repeat (TPR)-containing protein	-2.3169	0.00151849
AT5G16810	Protein kinase superfamily protein	-2.31554	0.000600891
AT4G22330	Alkaline phytoceramidase (aPHC)	-2.31536	5.5768e-05
AT1G07570	Protein kinase superfamily protein	-2.31474	0.00827916
AT3G17390	S-adenosylmethionine synthetase family protein	-2.31226	1.26464e-50
AT3G24503	aldehyde dehydrogenase 2C4	-2.30993	0.000104926
AT2G41290	strictosidine synthase-like 2	-2.30956	0.0367792
AT4G09650	ATP synthase delta-subunit gene	-2.30698	0.0464357
AT4G22745	methyl-CPG-binding domain 1	-2.30668	0.000394278
AT1G50010	tubulin alpha-2 chain	-2.30298	4.61629e-07
AT5G19090	Heavy metal transport/detoxification superfamily protein	-2.30119	8.41112e-17
AT5G42890	sterol carrier protein 2	-2.29653	0.00960917
AT2G36880	methionine adenosyltransferase 3	-2.29565	1.05416e-11
AT5G63135	0	-2.29495	0.00554271
AT1G64520	regulatory particle non-ATPase 12A	-2.29269	0.0193482
AT5G56980	0	-2.29255	0.0279907
AT1G44575	Chlorophyll A-B binding family protein	-2.29153	0.000157631
AT3G25290	Auxin-responsive family protein	-2.29141	0.00120342
AT3G25120	Mitochondrial import inner membrane translocase subunit Tim17/Tim22/Tim23 family protein	-2.29096	0.0159287
AT5G43940	GroES-like zinc-binding dehydrogenase family protein	-2.29001	0.000116183
AT1G79550	phosphoglycerate kinase	-2.28987	6.35652e-05
AT4G34215	Domain of unknown function (DUF303)	-2.28945	0.0228724
AT4G29480	Mitochondrial ATP synthase subunit G protein	-2.28863	2.23252e-05
AT2G39020	Acyl-CoA N-acyltransferases (NAT) superfamily protein	-2.28372	0.000158761
AT4G26840	small ubiquitin-like modifier 1	-2.28332	0.00048404
AT5G27420	carbon/nitrogen insensitive 1	-2.28216	0.00810704
AT5G10980	Histone superfamily protein	-2.2818	0.0234189
AT3G19220	protein disulfide isomerases	-2.27705	0.0242206
AT5G51460	Haloacid dehalogenase-like hydrolase (HAD) superfamily protein	-2.2768	0.0324124
AT1G25280	tubby like protein 10	-2.27557	0.000180927
AT4G17070	peptidyl-prolyl cis-trans isomerases	-2.27488	0.000619725
AT4G26700	fimbrin 1	-2.27423	8.86643e-06
AT2G18020	Ribosomal protein L2 family	-2.2742	0.00104697
AT3G08730	protein-serine kinase 1	-2.26965	0.030658
AT1G27950	glycosylphosphatidylinositol-anchored lipid protein transfer 1	-2.26918	0.00232229
AT4G05180	photosystem II subunit Q-2	-2.26269	0.0229704
AT3G51420	strictosidine synthase-like 4	-2.26152	0.00016787
AT5G43930	Transducin family protein / WD-40 repeat family protein	-2.26024	3.65938e-05
AT2G21580	Ribosomal protein S25 family protein	-2.25807	0.0480324
AT5G59890	actin depolymerizing factor 4	-2.25522	0.00266445
AT3G48760	DHHC-type zinc finger family protein	-2.25517	0.00416021
AT1G19570	dehydroascorbate reductase	-2.25328	8.07031e-05
AT1G54520	0	-2.25199	0.00263605
AT1G07420	sterol 4-alpha-methyl-oxidase 2-1	-2.25064	0.00310129
AT1G23200	Plant invertase/pectin methylesterase inhibitor superfamily	-2.25059	0.0353228
AT5G15490	UDP-glucose 6-dehydrogenase family protein	-2.24997	2.82543e-09
AT5G19420	Regulator of chromosome condensation (RCC1) family with FYVE zinc finger domain	-2.24911	0.0196182
AT1G76920	F-box family protein	-2.24857	0.036283
AT5G63770	diacylglycerol kinase 2	-2.24786	0.00933257
AT1G15530	Concanavalin A-like lectin protein kinase family protein	-2.24688	0.0119315
AT4G12230	alpha/beta-Hydrolases superfamily protein	-2.24623	0.00267233
AT1G09100	26S proteasome AAA-ATPase subunit RPT5B	-2.24548	0.00617184
AT1G21460	Nodulin MtN3 family protein	-2.23846	0.000227682
AT1G76400	Ribophorin I	-2.23501	2.36059e-05
AT5G59880	actin depolymerizing factor 3	-2.23477	1.07607e-13
AT3G16520	UDP-glucosyl transferase 88A1	-2.23365	0.00286423
AT1G80830	natural resistance-associated macrophage protein 1	-2.23356	0.0147263
AT2G45290	Transketolase	-2.23237	0.0106853
AT5G48100	Laccase/Diphenol oxidase family protein	-2.23123	3.55462e-07
AT1G15700	ATPase, F1 complex, gamma subunit protein	-2.2308	0.00134747
AT5G52810	NAD(P)-binding Rossmann-fold superfamily protein	-2.2307	9.54757e-05
AT1G53520	Chalcone-flavanone isomerase family protein	-2.2306	0.0107266
AT3G09230	myb domain protein 1	-2.23059	0.0223207
AT2G05790	O-Glycosyl hydrolases family 17 protein	-2.23038	0.00608145
AT1G01100	60S acidic ribosomal protein family	-2.22997	2.12574e-05
AT1G04650	0	-2.22723	0.0340447
AT4G09670	Oxidoreductase family protein	-2.21917	0.00190731
AT4G13940	S-adenosyl-L-homocysteine hydrolase	-2.21726	4.89679e-17
AT1G26640	Amino acid kinase family protein	-2.21618	0.00250132
AT4G17230	SCARECROW-like 13	-2.21572	0.000314992
AT1G17810	beta-tonoplast intrinsic protein	-2.21429	0.0256742
AT1G33700	Beta-glucosidase, GBA2 type family protein	-2.21324	5.10307e-05
AT3G12210	DNA binding	-2.2127	0.01195
AT5G07090	Ribosomal protein S4 (RPS4A) family protein	-2.21155	9.81287e-05
AT1G12580	phosphoenolpyruvate carboxylase-related kinase 1	-2.20632	0.00203723
AT2G40730	Protein kinase family protein with ARM repeat domain	-2.20624	9.58588e-06
AT5G11800	K+ efflux antiporter 6	-2.20506	0.0448153
AT2G28390	SAND family protein	-2.20346	9.83824e-06
AT3G07880	Immunoglobulin E-set superfamily protein	-2.20004	0.0332469
AT3G11500	Small nuclear ribonucleoprotein family protein	-2.19896	0.0294639
AT2G39960	Microsomal signal peptidase 25 kDa subunit (SPC25)	-2.19892	0.00891175
AT1G20020	ferredoxin-NADP(+)-oxidoreductase 2	-2.19861	0.00120213
AT2G30020	Protein phosphatase 2C family protein	-2.19629	0.0364153
AT4G32551	LisH dimerisation motif;WD40/YVTN repeat-like-containing domain	-2.19424	0.0445823
AT3G25660	Amidase family protein	-2.19342	0.00330707
AT1G04420	NAD(P)-linked oxidoreductase superfamily protein	-2.19196	0.0265267
AT4G36440	0	-2.19141	0.0182787
AT3G45620	Transducin/WD40 repeat-like superfamily protein	-2.18711	0.0319916
AT4G39230	NmrA-like negative transcriptional regulator family protein	-2.18677	0.033269
AT1G70090	glucosyl transferase family 8	-2.18643	0.00011101
AT5G05060	Cystatin/monellin superfamily protein	-2.18579	0.00554786
AT3G44890	ribosomal protein L9	-2.18507	0.000737679
AT3G62730	0	-2.18297	0.00261702
AT5G13440	Ubiquinol-cytochrome C reductase iron-sulfur subunit	-2.18049	9.18253e-07
AT1G28290	arabinogalactan protein 31	-2.18016	0.00681286
AT1G07870	Protein kinase superfamily protein	-2.17924	0.00017757
AT5G01890	Leucine-rich receptor-like protein kinase family protein	-2.17826	0.00506163
AT1G72790	hydroxyproline-rich glycoprotein family protein	-2.17664	0.00613085
AT2G47840	Uncharacterised conserved protein ycf60	-2.17369	0.0493177
AT4G22010	SKU5 similar 4	-2.17282	0.0153914
AT4G37330	cytochrome P450, family 81, subfamily D, polypeptide 4	-2.17163	0.0303497
AT1G30120	pyruvate dehydrogenase E1 beta	-2.16983	1.1698e-06
AT5G42050	DCD (Development and Cell Death) domain protein	-2.16975	1.45193e-14
AT5G03630	Pyridine nucleotide-disulphide oxidoreductase family protein	-2.1688	0.00101117
AT5G07500	Zinc finger C-x8-C-x5-C-x3-H type family protein	-2.16645	2.39249e-12
AT5G52240	membrane steroid binding protein 1	-2.16607	0.00082198
AT3G55440	triosephosphate isomerase	-2.16578	7.95613e-09
AT1G78210	alpha/beta-Hydrolases superfamily protein	-2.16491	0.00290004
AT5G35320	0	-2.16448	0.0120593
AT4G32390	Nucleotide-sugar transporter family protein	-2.16368	0.035769
AT5G50770	hydroxysteroid dehydrogenase 6	-2.16187	0.000140965
AT4G25230	RPM1 interacting protein 2	-2.16159	0.000105174
AT4G37260	myb domain protein 73	-2.16099	0.0076412
AT1G18670	Protein kinase superfamily protein	-2.15992	0.0310689
AT4G23890	0	-2.1565	0.0207067
AT5G02290	Protein kinase superfamily protein	-2.15648	0.0106285
AT1G29690	MAC/Perforin domain-containing protein	-2.15593	0.0010023
AT4G34520	3-ketoacyl-CoA synthase 18	-2.15514	0.0157386
AT2G17840	Senescence/dehydration-associated protein-related	-2.15507	0.000680183
AT5G19180	E1 C-terminal related 1	-2.15477	0.00245562
AT4G37930	serine transhydroxymethyltransferase 1	-2.15367	0.000952652
AT1G64950	cytochrome P450, family 89, subfamily A, polypeptide 5	-2.15245	7.16051e-06
AT5G20885	RING/U-box superfamily protein	-2.14975	0.0104267
AT4G34480	O-Glycosyl hydrolases family 17 protein	-2.14934	0.00124925
AT3G53420	plasma membrane intrinsic protein 2A	-2.14911	0.00132159
AT1G80300	nucleotide transporter 1	-2.14874	2.39194e-06
AT3G20890	RNA-binding (RRM/RBD/RNP motifs) family protein	-2.14514	0.0307997
AT4G00430	plasma membrane intrinsic protein 1;4	-2.14391	1.25601e-05
AT1G26120	alpha/beta-Hydrolases superfamily protein	-2.14327	0.0334466
AT3G10050	L-O-methylthreonine resistant 1	-2.14278	0.00420101
AT3G50440	methyl esterase 10	-2.14216	1.45986e-07
AT5G35530	Ribosomal protein S3 family protein	-2.14076	5.75147e-05
AT5G11860	SCP1-like small phosphatase 5	-2.14016	0.0290264
AT5G43150	0	-2.13894	0.0294624
AT5G46110	Glucose-6-phosphate/phosphate translocator-related	-2.1387	0.00427013
AT4G01360	0	-2.13293	2.26826e-08
AT1G31810	Formin Homology 14	-2.1311	0.000142248
AT2G02230	phloem protein 2-B1	-2.12277	3.7698e-06
AT1G15730	Cobalamin biosynthesis CobW-like protein	-2.12275	0.0221841
AT1G23490	ADP-ribosylation factor 1	-2.12195	4.21378e-07
AT2G36220	0	-2.12192	3.11692e-06
AT5G20190	Tetratricopeptide repeat (TPR)-like superfamily protein	-2.12162	0.00606018
AT1G63900	E3 Ubiquitin ligase family protein	-2.11911	0.0299326
AT5G45060	Disease resistance protein (TIR-NBS-LRR class) family	-2.11673	0.0449847
AT1G77370	Glutaredoxin family protein	-2.11584	0.000102678
AT1G64060	respiratory burst oxidase protein F	-2.11405	0.044455
AT4G16720	Ribosomal protein L23/L15e family protein	-2.1139	2.75988e-10
AT4G17720	RNA-binding (RRM/RBD/RNP motifs) family protein	-2.11243	0.00828226
AT3G53580	diaminopimelate epimerase family protein	-2.11221	1.71515e-10
AT1G29930	chlorophyll A/B binding protein 1	-2.11219	3.23517e-07
AT2G40510	Ribosomal protein S26e family protein	-2.11107	0.0160781
AT1G23790	Plant protein of unknown function (DUF936)	-2.11076	0.0439265
AT2G13790	somatic embryogenesis receptor-like kinase 4	-2.10923	0.0311049
AT4G22320	0	-2.10905	0.000164038
AT5G64040	photosystem I reaction center subunit PSI-N, chloroplast, putative / PSI-N, putative (PSAN)	-2.1089	6.96738e-07
AT4G30760	Putative endonuclease or glycosyl hydrolase	-2.10801	0.0218525
AT1G75950	S phase kinase-associated protein 1	-2.10771	0.000442755
AT1G72830	nuclear factor Y, subunit A3	-2.10747	0.00133946
AT3G07220	SMAD/FHA domain-containing protein	-2.10671	0.00403525
AT3G47650	DnaJ/Hsp40 cysteine-rich domain superfamily protein	-2.10638	0.0231022
AT2G45720	ARM repeat superfamily protein	-2.10425	2.02804e-05
AT1G71410	ARM repeat superfamily protein	-2.10227	0.010109
AT3G29270	RING/U-box superfamily protein	-2.10222	0.0156192
AT4G14540	nuclear factor Y, subunit B3	-2.10208	0.0345098
AT2G45300	RNA 3'-terminal phosphate cyclase/enolpyruvate transferase, alpha/beta	-2.10108	0.0191366
AT4G18890	BES1/BZR1 homolog 3	-2.09959	0.020126
AT5G11980	conserved oligomeric Golgi complex component-related / COG complex component-related	-2.09943	0.0376425
AT2G35170	Histone H3 K4-specific methyltransferase SET7/9 family protein	-2.09931	0.00225553
AT1G04820	tubulin alpha-4 chain	-2.09605	2.00609e-06
AT4G01860	Transducin family protein / WD-40 repeat family protein	-2.09485	0.0253213
AT1G33230	TMPIT-like protein	-2.09449	0.0033571
AT2G47440	Tetratricopeptide repeat (TPR)-like superfamily protein	-2.09368	0.00421842
AT4G15210	beta-amylase 5	-2.09355	0.00155158
AT3G02230	reversibly glycosylated polypeptide 1	-2.09105	0.0420933
AT1G31130	0	-2.09011	4.44889e-07
AT4G24780	Pectin lyase-like superfamily protein	-2.08851	0.0036908
AT4G11820	hydroxymethylglutaryl-CoA synthase / HMG-CoA synthase / 3-hydroxy-3-methylglutaryl coenzyme A synthase	-2.08851	4.28704e-12
AT5G58920	0	-2.08763	0.0271546
AT5G10390	Histone superfamily protein	-2.08573	0.000207654
AT1G67430	Ribosomal protein L22p/L17e family protein	-2.08474	0.000598038
AT2G01170	bidirectional amino acid transporter 1	-2.08421	0.00292377
AT5G20920	eukaryotic translation initiation factor 2 beta subunit	-2.08301	0.0253863
AT5G02800	Protein kinase superfamily protein	-2.0789	0.0116884
AT5G65360	Histone superfamily protein	-2.07865	0.000994096
AT3G43520	Transmembrane proteins 14C	-2.07848	0.000495865
AT4G38130	histone deacetylase 1	-2.07837	1.7608e-05
AT2G32900	centromere/kinetochore protein, putative (ZW10)	-2.0768	0.019331
AT4G33920	Protein phosphatase 2C family protein	-2.0767	0.0319273
AT2G20570	GBF's pro-rich region-interacting factor 1	-2.07219	0.000261813
AT4G01050	thylakoid rhodanese-like	-2.07207	0.000173253
AT1G26550	FKBP-like peptidyl-prolyl cis-trans isomerase family protein	-2.07194	0.0348528
AT2G24100	0	-2.07137	0.0219074
AT1G30840	purine permease 4	-2.07082	0.0288573
AT2G04390	Ribosomal S17 family protein	-2.07049	0.00467403
AT5G19380	CRT (chloroquine-resistance transporter)-like transporter 1	-2.06935	0.00897863
AT1G28280	VQ motif-containing protein	-2.069	0.00118865
AT4G35890	winged-helix DNA-binding transcription factor family protein	-2.06718	0.000284053
AT5G55160	small ubiquitin-like modifier 2	-2.0665	0.00113351
AT3G46600	GRAS family transcription factor	-2.06591	0.00335388
AT2G19860	hexokinase 2	-2.06557	0.000631079
AT4G31580	serine/arginine-rich 22	-2.06421	0.0241511
AT3G03050	cellulose synthase-like D3	-2.06353	0.00118977
AT4G09510	cytosolic invertase 2	-2.06328	0.000229407
AT3G56880	VQ motif-containing protein	-2.06312	0.0106815
AT5G08100	N-terminal nucleophile aminohydrolases (Ntn hydrolases) superfamily protein	-2.06181	0.00592157
AT4G38040	Exostosin family protein	-2.06046	0.00251692
AT2G41710	Integrase-type DNA-binding superfamily protein	-2.05924	0.0219173
AT1G14320	Ribosomal protein L16p/L10e family protein	-2.05854	0.000156648
AT4G39990	RAB GTPase homolog A4B	-2.05846	0.0158755
AT3G26450	Polyketide cyclase/dehydrase and lipid transport superfamily protein	-2.05768	0.045029
AT1G14840	microtubule-associated proteins 70-4	-2.05599	0.000683195
AT4G39900	0	-2.05582	0.0383757
AT5G62790	1-deoxy-D-xylulose 5-phosphate reductoisomerase	-2.0557	0.0361004
AT5G28919	0	-2.05337	0.0202005
AT5G41870	Pectin lyase-like superfamily protein	-2.05285	5.83355e-05
AT3G15355	ubiquitin-conjugating enzyme 25	-2.05163	0.0375671
AT4G32030	0	-2.04958	0.0428173
AT5G50900	ARM repeat superfamily protein	-2.04913	1.57966e-06
AT5G11880	Pyridoxal-dependent decarboxylase family protein	-2.04854	0.027494
AT1G18460	alpha/beta-Hydrolases superfamily protein	-2.04462	3.34766e-05
AT5G66460	Glycosyl hydrolase superfamily protein	-2.04359	9.63171e-13
AT1G13440	glyceraldehyde-3-phosphate dehydrogenase C2	-2.04164	0.000169394
AT1G42970	glyceraldehyde-3-phosphate dehydrogenase B subunit	-2.03752	0.0322615
AT5G23140	nuclear-encoded CLP protease P7	-2.03515	0.0389064
AT4G12110	sterol-4alpha-methyl oxidase 1-1	-2.0347	0.0446619
AT4G30020	PA-domain containing subtilase family protein	-2.03407	0.00100065
AT4G20440	small nuclear ribonucleoprotein associated protein B	-2.03268	7.93535e-08
AT2G26900	Sodium Bile acid symporter family	-2.03255	0.0451802
AT3G11030	TRICHOME BIREFRINGENCE-LIKE 32	-2.03247	0.00158817
AT1G31780	0	-2.03148	0.00699803
AT1G09420	glucose-6-phosphate dehydrogenase 4	-2.03061	0.000252883
AT5G58490	NAD(P)-binding Rossmann-fold superfamily protein	-2.03015	0.00765036
AT1G69270	receptor-like protein kinase 1	-2.02968	0.0142083
AT1G63770	Peptidase M1 family protein	-2.02946	0.0117172
AT1G02660	alpha/beta-Hydrolases superfamily protein	-2.0271	6.69426e-05
AT5G10690	pentatricopeptide (PPR) repeat-containing protein / CBS domain-containing protein	-2.02613	0.0437114
AT1G18080	Transducin/WD40 repeat-like superfamily protein	-2.02564	0.00790018
AT3G29200	chorismate mutase 1	-2.02372	5.93848e-05
AT5G03430	phosphoadenosine phosphosulfate (PAPS) reductase family protein	-2.02358	0.00299073
AT1G29920	chlorophyll A/B-binding protein 2	-2.02287	0.0264116
AT2G29960	cyclophilin 5	-2.01995	0.00611725
AT3G01790	Ribosomal protein L13 family protein	-2.01958	0.00022476
AT5G67500	voltage dependent anion channel 2	-2.01888	0.00285825
AT5G64630	Transducin/WD40 repeat-like superfamily protein	-2.01788	0.0443315
AT4G34390	extra-large GTP-binding protein 2	-2.01776	0.0122798
AT1G17920	homeodomain GLABROUS 12	-2.01564	0.0275296
AT5G20010	RAS-related nuclear protein-1	-2.01509	0.0161095
AT2G03010	Family of unknown function (DUF577)	-2.01412	0.0335987
AT1G24280	glucose-6-phosphate dehydrogenase 3	-2.01091	0.0353237
AT1G02720	galacturonosyltransferase 5	-2.00999	3.76901e-08
AT3G02170	longifolia2	-2.00935	0.0193897
AT2G03240	EXS (ERD1/XPR1/SYG1) family protein	-2.00844	1.60578e-05
AT5G05270	Chalcone-flavanone isomerase family protein	-2.00659	0.00321424
AT3G13290	varicose-related	-2.00524	0.000307545
AT5G52840	NADH-ubiquinone oxidoreductase-related	-2.00177	0.0147924
AT5G07980	dentin sialophosphoprotein-related	-2.00176	0.0113725
AT4G38500	Protein of unknown function (DUF616)	-2.0006	0.00923856
AT5G65890	ACT domain repeat 1	-1.99865	0.016523
AT2G16430	purple acid phosphatase 10	-1.99742	0.0366962
AT2G44350	Citrate synthase family protein	-1.99633	0.00102714
AT2G21050	like AUXIN RESISTANT 2	-1.9961	0.000226622
AT1G61520	photosystem I light harvesting complex gene 3	-1.99608	0.00817808
AT2G34590	Transketolase family protein	-1.99544	0.0140463
AT5G49555	FAD/NAD(P)-binding oxidoreductase family protein	-1.99475	0.0434842
AT4G00820	IQ-domain 17	-1.99372	5.22518e-14
AT3G23820	UDP-D-glucuronate 4-epimerase 6	-1.99371	0.00600992
AT4G37530	Peroxidase superfamily protein	-1.99315	0.000631931
AT3G24830	Ribosomal protein L13 family protein	-1.99127	0.0400914
AT5G51830	pfkB-like carbohydrate kinase family protein	-1.99065	0.0396303
AT1G08660	MALE GAMETOPHYTE DEFECTIVE 2	-1.99039	0.0188316
AT4G33140	Haloacid dehalogenase-like hydrolase (HAD) superfamily protein	-1.98924	0.0451505
AT1G60790	Plant protein of unknown function (DUF828)	-1.98808	0.000151533
AT1G67590	Remorin family protein	-1.9862	0.00219269
AT1G24340	FAD/NAD(P)-binding oxidoreductase family protein	-1.98452	0.012445
AT3G46550	Fasciclin-like arabinogalactan family protein	-1.98435	0.00112412
AT5G28640	SSXT family protein	-1.98388	0.00225581
AT1G29340	plant U-box 17	-1.98371	0.00391149
AT3G32940	RNA-binding KH domain-containing protein	-1.98195	0.00888638
AT1G19580	gamma carbonic anhydrase 1	-1.97474	0.00293924
AT3G45970	expansin-like A1	-1.9724	1.19716e-08
AT1G70790	Calcium-dependent lipid-binding (CaLB domain) family protein	-1.97198	0.00795079
AT4G32260	ATPase, F0 complex, subunit B/B', bacterial/chloroplast	-1.97115	0.0039843
AT1G08125	S-adenosyl-L-methionine-dependent methyltransferases superfamily protein	-1.96896	0.0107625
AT1G14687	homeobox protein 32	-1.96879	0.00229365
AT5G11510	myb domain protein 3r-4	-1.96798	0.0494033
AT2G43750	O-acetylserine (thiol) lyase B	-1.96725	8.15839e-05
AT3G62770	Transducin/WD40 repeat-like superfamily protein	-1.96612	0.00421494
AT5G20730	Transcriptional factor B3 family protein / auxin-responsive factor AUX/IAA-related	-1.96581	0.00548603
AT4G05050	ubiquitin 11	-1.96559	9.20735e-39
AT1G22590	AGAMOUS-like 87	-1.95895	4.30654e-06
AT2G37620	actin 1	-1.95242	0.00148547
AT5G23730	Transducin/WD40 repeat-like superfamily protein	-1.95228	0.00528367
AT3G52610	0	-1.94939	0.00743437
AT3G46450	SEC14 cytosolic factor family protein / phosphoglyceride transfer family protein	-1.94689	0.000523235
AT5G52470	fibrillarin 1	-1.94656	0.000241808
AT3G13920	eukaryotic translation initiation factor 4A1	-1.94497	0.0430987
AT4G13270	Late embryogenesis abundant (LEA) hydroxyproline-rich glycoprotein family	-1.94493	0.00769151
AT1G19970	ER lumen protein retaining receptor family protein	-1.94335	0.00228239
AT2G20830	transferases;folic acid binding	-1.94108	0.0163015
AT2G31370	Basic-leucine zipper (bZIP) transcription factor family protein	-1.94044	2.88051e-05
AT1G08650	phosphoenolpyruvate carboxylase kinase 1	-1.94006	0.0435272
AT4G24510	HXXXD-type acyl-transferase family protein	-1.93887	0.0322538
AT1G08040	Protein of unknown function (DUF707)	-1.93768	0.00233822
AT2G21510	DNAJ heat shock N-terminal domain-containing protein	-1.93641	0.0039949
AT4G35335	Nucleotide-sugar transporter family protein	-1.93421	0.0227968
AT5G36290	Uncharacterized protein family (UPF0016)	-1.92807	0.0174831
AT5G54600	Translation protein SH3-like family protein	-1.92803	0.000412021
AT2G25680	molybdate transporter 1	-1.92774	0.0326861
AT3G01810	0	-1.92725	0.00999255
AT3G16720	TOXICOS EN LEVADURA 2	-1.9267	0.0012886
AT3G58510	DEA(D/H)-box RNA helicase family protein	-1.92389	0.000536924
AT5G57560	Xyloglucan endotransglucosylase/hydrolase family protein	-1.92146	1.94219e-11
AT1G25380	NAD+ transporter 2	-1.92103	0.00528054
AT1G75510	Transcription initiation factor IIF, beta subunit	-1.92059	0.0356577
AT2G34630	geranyl diphosphate synthase 1	-1.91626	0.0115715
AT1G27200	Domain of unknown function (DUF23)	-1.9156	0.0184497
AT4G03110	RNA-binding protein-defense related 1	-1.91505	0.014681
AT3G18490	Eukaryotic aspartyl protease family protein	-1.9145	0.000488313
AT5G15740	O-fucosyltransferase family protein	-1.91436	0.045305
AT1G31860	histidine biosynthesis bifunctional protein (HISIE)	-1.91435	0.00766262
AT2G36160	Ribosomal protein S11 family protein	-1.91043	0.0223628
AT5G04550	Protein of unknown function (DUF668)	-1.90944	0.0433192
AT3G56120	S-adenosyl-L-methionine-dependent methyltransferases superfamily protein	-1.90936	0.0126239
AT1G23010	Cupredoxin superfamily protein	-1.90888	0.0324384
AT3G08580	ADP/ATP carrier 1	-1.90812	3.2619e-09
AT1G67340	HCP-like superfamily protein with MYND-type zinc finger	-1.90787	0.00973102
AT4G19112	conserved peptide upstream open reading frame 25	-1.90647	2.17109e-05
AT4G32010	HSI2-like 1	-1.90539	0.00161447
AT1G22610	C2 calcium/lipid-binding plant phosphoribosyltransferase family protein	-1.90418	0.000826276
AT5G46860	Syntaxin/t-SNARE family protein	-1.90404	0.00672473
AT4G21620	glycine-rich protein	-1.90337	0.0290289
AT1G47420	succinate dehydrogenase 5	-1.90296	0.00995403
AT1G80010	FAR1-related sequence 8	-1.90048	0.0203387
AT5G60620	glycerol-3-phosphate acyltransferase 9	-1.89717	0.000181047
AT3G16400	nitrile specifier protein 1	-1.89395	0.00016579
AT2G36400	growth-regulating factor 3	-1.89385	0.0047365
AT2G31610	Ribosomal protein S3 family protein	-1.88872	1.87397e-09
AT4G13630	Protein of unknown function, DUF593	-1.88864	0.0385488
AT5G27850	Ribosomal protein L18e/L15 superfamily protein	-1.88732	0.0241909
AT1G80040	0	-1.88677	0.0157575
AT3G45850	P-loop containing nucleoside triphosphate hydrolases superfamily protein	-1.88589	0.0119719
AT5G19760	Mitochondrial substrate carrier family protein	-1.88563	0.0237895
AT4G38520	Protein phosphatase 2C family protein	-1.88538	0.0146674
AT1G42990	basic region/leucine zipper motif 60	-1.88516	8.51172e-07
AT3G55770	GATA type zinc finger transcription factor family protein	-1.88509	0.0234107
AT4G15750	Plant invertase/pectin methylesterase inhibitor superfamily protein	-1.88395	0.0382996
AT5G44340	tubulin beta chain 4	-1.88172	0.0119378
AT1G69740	Aldolase superfamily protein	-1.88095	0.00417148
AT3G47080	Tetratricopeptide repeat (TPR)-like superfamily protein	-1.88011	0.0354734
AT2G36810	ARM repeat superfamily protein	-1.87999	0.00123867
AT5G09620	Octicosapeptide/Phox/Bem1p family protein	-1.87926	4.8482e-05
AT5G58340	myb-like HTH transcriptional regulator family protein	-1.8789	0.00129745
AT5G15090	voltage dependent anion channel 3	-1.87821	0.00203109
AT1G75800	Pathogenesis-related thaumatin superfamily protein	-1.87564	0.00487874
AT3G19540	Protein of unknown function (DUF620)	-1.87504	0.0405401
AT5G18170	glutamate dehydrogenase 1	-1.87458	4.76996e-06
AT5G08290	mRNA splicing factor, thioredoxin-like U5 snRNP	-1.87416	0.0122952
AT3G02110	serine carboxypeptidase-like 25	-1.87411	0.00104864
AT2G19570	cytidine deaminase 1	-1.87381	0.0164875
AT1G77500	Protein of unknown function (DUF630 and DUF632)	-1.87288	0.0180552
AT3G61150	homeodomain GLABROUS 1	-1.86969	0.0143208
AT5G12250	beta-6 tubulin	-1.86804	1.08357e-08
AT1G73590	Auxin efflux carrier family protein	-1.86723	2.67236e-10
AT5G63110	histone deacetylase 6	-1.86572	0.00118808
AT2G47090	zinc ion binding;nucleic acid binding	-1.86414	0.0167822
AT1G57720	Translation elongation factor EF1B, gamma chain	-1.86393	0.00337833
AT1G78380	glutathione S-transferase TAU 19	-1.86227	0.016261
AT1G13260	related to ABI3/VP1 1	-1.86104	0.00700979
AT1G31120	K+ uptake permease 10	-1.85739	0.0367681
AT5G32470	Haem oxygenase-like, multi-helical	-1.8563	0.0231729
AT3G24520	heat shock transcription factor C1	-1.85454	0.0074765
AT2G40000	ortholog of sugar beet HS1 PRO-1 2	-1.85361	1.8888e-08
AT2G01720	Ribophorin I	-1.8536	0.0123605
AT1G53560	Ribosomal protein L18ae family	-1.85326	0.003995
AT1G67810	sulfur E2	-1.85062	0.0345766
AT3G54610	histone acetyltransferase of the GNAT family 1	-1.85042	0.0169104
AT3G51620	PAP/OAS1 substrate-binding domain superfamily	-1.85001	0.0354102
AT2G40290	Eukaryotic translation initiation factor 2 subunit 1	-1.84983	8.06267e-05
AT1G11910	aspartic proteinase A1	-1.84705	0.0058595
AT2G39670	Radical SAM superfamily protein	-1.84626	0.0338523
AT3G48690	alpha/beta-Hydrolases superfamily protein	-1.84564	2.19667e-06
AT3G48880	RNI-like superfamily protein	-1.84361	0.000417031
AT3G54920	Pectin lyase-like superfamily protein	-1.83997	0.0290778
AT5G52640	heat shock protein 90.1	-1.83817	4.88852e-11
AT4G13350	NSP (nuclear shuttle protein)-interacting GTPase	-1.83734	0.00127787
AT4G35450	ankyrin repeat-containing protein 2	-1.8372	0.000271088
AT4G36195	Serine carboxypeptidase S28 family protein	-1.83695	0.000189983
AT5G15530	biotin carboxyl carrier protein 2	-1.8363	8.19516e-07
AT5G19770	tubulin alpha-3	-1.83451	1.29988e-24
AT5G16510	Alpha-1,4-glucan-protein synthase family protein	-1.83224	0.0317344
AT1G44920	0	-1.83167	0.046692
AT1G29910	chlorophyll A/B binding protein 3	-1.83124	0.0227171
AT4G36360	beta-galactosidase 3	-1.83108	2.138e-09
AT1G71980	Protease-associated (PA) RING/U-box zinc finger family protein	-1.83005	0.00848379
AT4G37360	cytochrome P450, family 81, subfamily D, polypeptide 2	-1.82905	0.0289528
AT1G07920	GTP binding Elongation factor Tu family protein	-1.82899	0.00843399
AT1G12810	proline-rich family protein	-1.82637	0.0358453
AT4G00810	60S acidic ribosomal protein family	-1.82624	0.00205143
AT5G19140	Aluminium induced protein with YGL and LRDR motifs	-1.82601	0.0061883
AT5G57360	Galactose oxidase/kelch repeat superfamily protein	-1.8259	0.0107747
AT1G23190	Phosphoglucomutase/phosphomannomutase family protein	-1.82581	8.36123e-05
AT1G20450	Dehydrin family protein	-1.82554	0.0292619
AT3G10920	manganese superoxide dismutase 1	-1.82464	0.00522084
AT4G25130	peptide met sulfoxide reductase 4	-1.82325	0.000168245
AT1G68010	hydroxypyruvate reductase	-1.82284	9.41857e-05
AT4G31490	Coatomer, beta subunit	-1.82147	0.00196797
AT4G30350	Double Clp-N motif-containing P-loop nucleoside triphosphate hydrolases superfamily protein	-1.82112	0.04588
AT1G68830	STT7 homolog STN7	-1.81926	0.0387889
AT1G11905	B-cell receptor-associated protein 31-like	-1.81909	0.006258
AT3G02640	0	-1.819	0.0427685
AT4G20890	tubulin beta-9 chain	-1.81838	0.000113614
AT5G39990	Core-2/I-branching beta-1,6-N-acetylglucosaminyltransferase family protein	-1.81771	0.0112346
AT2G02760	ubiquiting-conjugating enzyme 2	-1.81553	3.8729e-05
AT2G47900	tubby like protein 3	-1.81552	0.00080838
AT2G41220	glutamate synthase 2	-1.81435	0.000162086
AT3G55070	LisH/CRA/RING-U-box domains-containing protein	-1.81357	0.0214782
AT5G10840	Endomembrane protein 70 protein family	-1.81317	0.00922806
AT3G56110	prenylated RAB acceptor 1.B1	-1.8122	0.0315942
AT1G56280	drought-induced 19	-1.80957	0.00316851
AT1G50430	Ergosterol biosynthesis ERG4/ERG24 family	-1.80862	3.44809e-06
AT3G63170	Chalcone-flavanone isomerase family protein	-1.80547	0.0167192
AT4G13840	HXXXD-type acyl-transferase family protein	-1.80195	0.00837353
AT1G05850	Chitinase family protein	-1.80158	0.00840929
AT5G11710	ENTH/VHS family protein	-1.79839	3.16733e-06
AT1G24150	formin homologue 4	-1.79831	0.0136054
AT1G64660	methionine gamma-lyase	-1.79699	0.00403044
AT5G43850	RmlC-like cupins superfamily protein	-1.7954	0.00848705
AT1G65650	Peptidase C12, ubiquitin carboxyl-terminal hydrolase 1	-1.79528	0.0103658
AT5G01950	Leucine-rich repeat protein kinase family protein	-1.7951	0.00542495
AT4G38740	rotamase CYP 1	-1.79499	7.13631e-05
AT5G06390	FASCICLIN-like arabinogalactan protein 17 precursor	-1.79491	0.00815776
AT3G53630	0	-1.79467	0.0290435
AT5G58730	pfkB-like carbohydrate kinase family protein	-1.79333	0.000300554
AT5G19440	NAD(P)-binding Rossmann-fold superfamily protein	-1.792	0.0113173
AT3G11900	aromatic and neutral transporter 1	-1.79156	0.0490797
AT4G17040	CLP protease R subunit 4	-1.79135	0.0306602
AT4G17770	trehalose phosphatase/synthase 5	-1.79027	0.00145674
AT2G19720	ribosomal protein S15A B	-1.79023	0.00903747
AT3G57240	beta-1,3-glucanase 3	-1.78943	0.0293911
AT4G26400	RING/U-box superfamily protein	-1.78724	0.044969
AT2G36530	Enolase	-1.78638	2.58404e-06
AT3G62870	Ribosomal protein L7Ae/L30e/S12e/Gadd45 family protein	-1.7863	0.0378164
AT1G21310	extensin 3	-1.78503	0.000507752
AT4G22750	DHHC-type zinc finger family protein	-1.78446	0.0339726
AT5G27770	Ribosomal L22e protein family	-1.78316	5.04554e-06
AT2G02090	SNF2 domain-containing protein / helicase domain-containing protein	-1.782	0.00350458
AT5G48300	ADP glucose pyrophosphorylase 1	-1.77987	0.000113044
AT4G14880	O-acetylserine (thiol) lyase (OAS-TL) isoform A1	-1.778	0.0308002
AT3G19450	GroES-like zinc-binding alcohol dehydrogenase family protein	-1.77798	0.0190141
AT1G08680	ARF GAP-like zinc finger-containing protein ZIGA4	-1.77624	0.0298931
AT4G28600	no pollen germination related 2	-1.77592	0.0324965
AT3G54000	0	-1.77525	0.00285695
AT5G65010	asparagine synthetase 2	-1.77522	0.0114932
AT5G23860	tubulin beta 8	-1.77506	0.0111081
AT4G38460	geranylgeranyl reductase	-1.77211	0.00012481
AT2G25520	Drug/metabolite transporter superfamily protein	-1.7706	2.87379e-05
AT1G64750	deletion of SUV3 suppressor 1(I)	-1.7695	0.0269989
AT2G44450	beta glucosidase 15	-1.76928	0.000572405
AT5G09810	actin 7	-1.76921	1.03224e-30
AT3G16857	response regulator 1	-1.76876	0.0252612
AT3G01910	sulfite oxidase	-1.76758	0.0405246
AT3G27830	ribosomal protein L12-A	-1.7659	0.0453295
AT1G79690	nudix hydrolase homolog 3	-1.76482	0.00343302
AT3G19240	Vacuolar import/degradation, Vid27-related protein	-1.76093	4.5153e-06
AT5G47150	YDG/SRA domain-containing protein	-1.76073	1.9822e-07
AT2G28800	63 kDa inner membrane family protein	-1.75862	1.2023e-05
AT4G26570	calcineurin B-like 3	-1.75726	0.0431845
AT2G45960	plasma membrane intrinsic protein 1B	-1.75461	0.0488401
AT1G11240	0	-1.7472	0.00219679
AT5G61840	Exostosin family protein	-1.74453	0.0319751
AT3G15470	Transducin/WD40 repeat-like superfamily protein	-1.744	5.0743e-05
AT3G52370	FASCICLIN-like arabinogalactan protein 15 precursor	-1.74371	0.00391074
AT4G11810	Major Facilitator Superfamily with SPX (SYG1/Pho81/XPR1) domain-containing protein	-1.74214	0.00918928
AT1G28200	FH interacting protein 1	-1.74118	0.00343336
AT4G36130	Ribosomal protein L2 family	-1.74117	0.0129249
AT3G11400	eukaryotic translation initiation factor 3G1	-1.73876	0.0120506
AT2G43320	S-adenosyl-L-methionine-dependent methyltransferases superfamily protein	-1.73845	0.0409405
AT1G20200	PAM domain (PCI/PINT associated module) protein	-1.73827	0.000596208
AT2G28890	poltergeist like 4	-1.73683	0.0121865
AT4G36480	long-chain base1	-1.73583	0.00600003
AT1G08110	lactoylglutathione lyase family protein / glyoxalase I family protein	-1.73561	0.00256764
AT2G01970	Endomembrane protein 70 protein family	-1.73536	0.00334381
AT1G67960	0	-1.73389	0.0472449
AT2G47170	Ras-related small GTP-binding family protein	-1.73342	2.12645e-08
AT2G28450	zinc finger (CCCH-type) family protein	-1.73219	0.00428899
AT5G56600	profilin 3	-1.73142	0.00684242
AT3G18535	tubulin-tyrosine ligases	-1.73124	0.0431725
AT3G27020	YELLOW STRIPE like 6	-1.72866	0.0281418
AT2G16070	plastid division2	-1.72723	0.00911359
AT2G17200	ubiquitin family protein	-1.72612	0.00164575
AT1G31730	Adaptin family protein	-1.72417	0.0200083
AT5G66570	PS II oxygen-evolving complex 1	-1.72322	0.00317878
AT5G08670	ATP synthase alpha/beta family protein	-1.72118	0.00235319
AT1G16520	0	-1.72026	0.00539375
AT3G03680	C2 calcium/lipid-binding plant phosphoribosyltransferase family protein	-1.71921	0.00197381
AT5G60760	P-loop containing nucleoside triphosphate hydrolases superfamily protein	-1.71845	0.0100671
AT5G47360	Tetratricopeptide repeat (TPR)-like superfamily protein	-1.71606	0.0492999
AT1G07630	pol-like 5	-1.71348	0.00789093
AT5G12470	Protein of unknown function (DUF3411)	-1.71189	0.0203389
AT3G49730	Tetratricopeptide repeat (TPR)-like superfamily protein	-1.70908	0.0163294
AT1G79230	mercaptopyruvate sulfurtransferase 1	-1.70734	0.048693
AT1G03680	thioredoxin M-type 1	-1.70607	0.000547542
AT1G15500	TLC ATP/ADP transporter	-1.70536	2.41194e-05
AT1G54710	homolog of yeast autophagy 18 (ATG18) H	-1.70458	0.00223355
AT1G34370	C2H2 and C2HC zinc fingers superfamily protein	-1.70306	0.0411413
AT4G34460	GTP binding protein beta 1	-1.70166	0.0249131
AT1G48480	receptor-like kinase 1	-1.70044	1.41395e-05
AT2G37190	Ribosomal protein L11 family protein	-1.70015	1.98875e-24
AT5G51300	splicing factor-related	-1.69722	0.0262245
AT1G01090	pyruvate dehydrogenase E1 alpha	-1.69673	1.44737e-08
AT2G26890	DNAJ heat shock N-terminal domain-containing protein	-1.69319	0.00868968
AT1G47310	0	-1.69246	0.00891834
AT5G17920	Cobalamin-independent synthase family protein	-1.69148	1.18861e-16
AT2G20810	galacturonosyltransferase 10	-1.69125	0.0354793
AT2G41550	Rho termination factor	-1.69056	0.00332117
AT1G62970	Chaperone DnaJ-domain superfamily protein	-1.69003	0.0136497
AT1G71170	6-phosphogluconate dehydrogenase family protein	-1.68631	0.001713
AT5G22290	NAC domain containing protein 89	-1.68483	0.0139708
AT1G80280	alpha/beta-Hydrolases superfamily protein	-1.68183	6.14801e-05
AT2G21390	Coatomer, alpha subunit	-1.67955	2.29109e-05
AT5G19350	RNA-binding (RRM/RBD/RNP motifs) family protein	-1.67709	0.030971
AT1G09780	Phosphoglycerate mutase, 2,3-bisphosphoglycerate-independent	-1.67674	0.00295635
AT1G80600	HOPW1-1-interacting 1	-1.67664	1.1974e-06
AT4G10340	light harvesting complex of photosystem II 5	-1.6759	1.95679e-09
AT2G09990	Ribosomal protein S5 domain 2-like superfamily protein	-1.67568	0.0300397
AT2G45590	Protein kinase superfamily protein	-1.67459	0.00109276
AT1G73080	PEP1 receptor 1	-1.67411	7.55799e-07
AT5G18520	Lung seven transmembrane receptor family protein	-1.67397	0.0171703
AT4G28050	tetraspanin7	-1.67358	0.0194061
AT5G05480	Peptide-N4-(N-acetyl-beta-glucosaminyl)asparagine amidase A protein	-1.67279	0.0199281
AT5G59170	Proline-rich extensin-like family protein	-1.67122	0.00995275
AT4G31480	Coatomer, beta subunit	-1.67101	1.01919e-13
AT1G43850	SEUSS transcriptional co-regulator	-1.668	0.000697137
AT1G65930	cytosolic NADP+-dependent isocitrate dehydrogenase	-1.66752	0.000782506
AT1G66660	Protein with RING/U-box and TRAF-like domains	-1.66373	0.0201242
AT1G70490	Ras-related small GTP-binding family protein	-1.66354	0.034907
AT2G37860	Protein of unknown function (DUF3411)	-1.66337	0.0269815
AT2G45880	beta-amylase 7	-1.66233	0.0238686
AT1G72390	0	-1.66195	0.0266843
AT4G03930	Plant invertase/pectin methylesterase inhibitor superfamily	-1.66134	0.000270337
AT4G16760	acyl-CoA oxidase 1	-1.66129	0.0347149
AT4G19230	cytochrome P450, family 707, subfamily A, polypeptide 1	-1.66039	0.000461927
AT5G45930	magnesium chelatase i2	-1.66012	0.0297423
AT3G12120	fatty acid desaturase 2	-1.66007	0.0206012
AT3G55800	sedoheptulose-bisphosphatase	-1.65767	3.39418e-06
AT3G62530	ARM repeat superfamily protein	-1.65586	0.000643889
AT4G17100	0	-1.65575	0.0227783
AT5G55480	SHV3-like 1	-1.65453	0.00015492
AT1G74730	Protein of unknown function (DUF1118)	-1.65291	0.0301469
AT3G12360	Ankyrin repeat family protein	-1.65278	0.0369541
AT2G35795	Chaperone DnaJ-domain superfamily protein	-1.6476	0.0025747
AT2G31360	16:0delta9 desaturase 2	-1.64678	9.6161e-14
AT5G47680	0	-1.64673	0.0201201
AT1G09160	Protein phosphatase 2C family protein	-1.64661	0.00852797
AT4G29150	IQ-domain 25	-1.64573	0.00040938
AT1G61770	Chaperone DnaJ-domain superfamily protein	-1.64486	0.000335017
AT1G20670	DNA-binding bromodomain-containing protein	-1.64479	0.00162007
AT4G29840	Pyridoxal-5'-phosphate-dependent enzyme family protein	-1.64197	0.000366111
AT2G37600	Ribosomal protein L36e family protein	-1.64075	3.27798e-11
AT3G63220	Galactose oxidase/kelch repeat superfamily protein	-1.63835	0.00835944
AT3G61580	Fatty acid/sphingolipid desaturase	-1.63778	0.0344519
AT4G18810	NAD(P)-binding Rossmann-fold superfamily protein	-1.63751	0.0167621
AT1G07010	Calcineurin-like metallo-phosphoesterase superfamily protein	-1.6374	0.00281357
AT5G36210	alpha/beta-Hydrolases superfamily protein	-1.6369	0.0285307
AT1G04690	potassium channel beta subunit 1	-1.63682	0.00246705
AT1G02090	Proteasome component (PCI) domain protein	-1.63669	0.000811638
AT1G12550	D-isomer specific 2-hydroxyacid dehydrogenase family protein	-1.6363	0.0462514
AT5G62620	Galactosyltransferase family protein	-1.63548	0.00122661
AT2G24590	RNA recognition motif and CCHC-type zinc finger domains containing protein	-1.63421	0.0412479
AT5G10540	Zincin-like metalloproteases family protein	-1.63386	0.000892514
AT4G23050	PAS domain-containing protein tyrosine kinase family protein	-1.63355	0.0485943
AT3G04940	cysteine synthase D1	-1.62883	0.0355721
AT3G28900	Ribosomal protein L34e superfamily protein	-1.62825	0.00116533
AT5G55040	DNA-binding bromodomain-containing protein	-1.62765	2.75616e-13
AT3G53870	Ribosomal protein S3 family protein	-1.62758	0.00730946
AT5G38470	Rad23 UV excision repair protein family	-1.6273	0.0276201
AT1G30480	D111/G-patch domain-containing protein	-1.62671	0.00394912
AT4G14960	Tubulin/FtsZ family protein	-1.62417	0.000475636
AT3G17740	0	-1.62413	0.0132531
AT4G11380	Adaptin family protein	-1.62373	0.0144333
AT1G04660	glycine-rich protein	-1.61901	0.0390772
AT4G03280	photosynthetic electron transfer C	-1.61802	6.17438e-06
AT4G26870	Class II aminoacyl-tRNA and biotin synthetases superfamily protein	-1.61681	0.000138827
[truncated: 89 more rows]
