# Supplementary material for: Regulatory mechanisms of the LBD40 transcription factor in Arabidopsis thaliana somatic embryogenesis
Source: Plant Direct. 2023 Dec 6;7(12):e547. doi: 10.1002/pld3.547 (PMC10699890; doi:10.1002/pld3.547)
Supplement: Supplementary file 5 — Dataset S4: For SAM SE. Dataset S4: For seeds. [file PLD3-7-e547-s006.xlsx]

## Sheet: SAM SE
Dataset S4: For SAM SE
LBD40 bound and lbd40/41::Col (Expressed targets)												LBD40 bound and lbd40/41:: Col (Repressed targets)
Gene ID	Gene Description											Gene ID	Gene Description
AT1G01100	60S acidic ribosomal protein family											AT1G06380	Ribosomal protein L1p/L10e family
AT1G01920	SET domain-containing protein											AT1G07720	3-ketoacyl-CoA synthase 3
AT1G04080	Tetratricopeptide repeat (TPR)-like superfamily protein											AT1G10720	BSD domain-containing protein
AT1G05270	TraB family protein											AT1G15530	Concanavalin A-like lectin protein kinase family protein
AT1G48280	hydroxyproline-rich glycoprotein family protein											AT1G18580	galacturonosyltransferase 11
AT1G48750	Bifunctional inhibitor/lipid-transfer protein/seed storage 2S albumin superfamily protein											AT1G22410	Class-II DAHP synthetase family protein
AT1G51500	ABC-2 type transporter family protein											AT1G28050	B-box type zinc finger protein with CCT domain
AT1G64640	early nodulin-like protein 8											AT1G31350	KAR-UP F-box 1
AT2G01010	rRNA											AT1G35560	TCP family transcription factor
AT2G01020	rRNA											AT1G48300	0
AT2G01350	quinolinate phoshoribosyltransferase											AT1G52760	lysophospholipase 2
AT2G16586	0											AT1G55760	BTB/POZ domain-containing protein
AT2G29340	NAD-dependent epimerase/dehydratase family protein											AT1G64650	Major facilitator superfamily protein
AT2G33210	heat shock protein 60-2											AT1G66480	plastid movement impaired 2
AT2G35920	RNA helicase family protein											AT1G66830	Leucine-rich repeat protein kinase family protein
AT3G24503	aldehyde dehydrogenase 2C4											AT1G74030	enolase 1
AT3G27770	0											AT1G75090	DNA glycosylase superfamily protein
AT3G52140	tetratricopeptide repeat (TPR)-containing protein											AT2G01660	plasmodesmata-located protein 6
AT3G52660	RNA-binding (RRM/RBD/RNP motifs) family protein											AT2G09795	other RNA
AT3G55020	Ypt/Rab-GAP domain of gyp1p superfamily protein											AT2G26640	3-ketoacyl-CoA synthase 11
AT3G63520	carotenoid cleavage dioxygenase 1											AT2G28630	3-ketoacyl-CoA synthase 12
AT4G02380	senescence-associated gene 21											AT2G35930	plant U-box 23
AT4G32551	LisH dimerisation motif;WD40/YVTN repeat-like-containing domain											AT2G37590	DNA binding with one finger 2.4
AT4G33150	lysine-ketoglutarate reductase/saccharopine dehydrogenase bifunctional enzyme											AT2G39020	Acyl-CoA N-acyltransferases (NAT) superfamily protein
AT4G33630	Protein of unknown function (DUF3506)											AT2G40220	Integrase-type DNA-binding superfamily protein
AT5G01750	Protein of unknown function (DUF567)											AT2G43020	polyamine oxidase 2
AT5G24470	pseudo-response regulator 5											AT2G43130	P-loop containing nucleoside triphosphate hydrolases superfamily protein
AT5G47540	Mo25 family protein											AT2G43800	Actin-binding FH2 (formin homology 2) family protein
AT5G47690	binding											AT2G47500	P-loop nucleoside triphosphate hydrolases superfamily protein with CH (Calponin Homology) domain
AT5G49970	pyridoxin (pyrodoxamine) 5'-phosphate oxidase											AT2G47840	Uncharacterised conserved protein ycf60
AT5G53170	FTSH protease 11											AT3G05470	Actin-binding FH2 (formin homology 2) family protein
AT5G64400	0											AT3G16280	Integrase-type DNA-binding superfamily protein
												AT3G17240	lipoamide dehydrogenase 2
												AT3G18040	MAP kinase 9
												AT3G19430	late embryogenesis abundant protein-related / LEA protein-related
												AT3G28340	galacturonosyltransferase-like 10
												AT3G28345	ABC transporter family protein
												AT3G28920	homeobox protein 34
												AT3G43520	Transmembrane proteins 14C
												AT3G50130	Plant protein of unknown function (DUF247)
												AT3G55950	CRINKLY4 related 3
												AT3G60080	RING/U-box superfamily protein
												AT3G60900	FASCICLIN-like arabinogalactan-protein 10
												AT4G01810	Sec23/Sec24 protein transport family protein
												AT4G02520	glutathione S-transferase PHI 2
												AT4G09420	Disease resistance protein (TIR-NBS class)
												AT4G13710	Pectin lyase-like superfamily protein
												AT4G13940	S-adenosyl-L-homocysteine hydrolase
												AT4G18670	Leucine-rich repeat (LRR) family protein
												AT4G27657	0
												AT4G33565	RING/U-box superfamily protein
												AT4G34710	arginine decarboxylase 2
												AT4G37330	cytochrome P450, family 81, subfamily D, polypeptide 4
												AT5G02750	RING/U-box superfamily protein
												AT5G09463	conserved peptide upstream open reading frame 41
												AT5G09470	dicarboxylate carrier 3
												AT5G13290	Protein kinase superfamily protein
												AT5G19410	ABC-2 type transporter family protein
												AT5G47060	Protein of unknown function (DUF581)
												AT5G59960	0
												AT5G64310	arabinogalactan protein 1

## Sheet: SEEDS
Dataset S4: For seeds
LBD40 bound and lbd40/41::Col (Expressed targets)												LBD40 bound and lbd40/41::Col (Repressed targets)
Gene ID	Gene Description											Gene ID	Gene Description
AT1G01090	pyruvate dehydrogenase E1 alpha											AT1G01920	SET domain-containing protein
AT1G01100	60S acidic ribosomal protein family											AT1G21650	Preprotein translocase SecA family protein
AT1G07720	3-ketoacyl-CoA synthase 3											AT1G48760	delta-adaptin
AT1G07940	GTP binding Elongation factor Tu family protein											AT1G49760	poly(A) binding protein 8
AT1G09070	soybean gene regulated by cold-2											AT1G67550	urease
AT1G15530	Concanavalin A-like lectin protein kinase family protein											AT2G01008	maternal effect embryo arrest protein
AT1G18580	galacturonosyltransferase 11											AT2G01021	0
AT1G24340	FAD/NAD(P)-binding oxidoreductase family protein											AT2G01660	plasmodesmata-located protein 6
AT1G31810	Formin Homology 14											AT2G07675	Ribosomal protein S12/S23 family protein
AT1G33250	Protein of unknown function (DUF604)											AT2G07687	Cytochrome c oxidase, subunit III
AT1G61920	transmembrane protein											AT2G07708	0
AT1G64650	Major facilitator superfamily protein											AT2G07727	Di-haem cytochrome, transmembrane;Cytochrome b/b6, C-terminal
AT1G66480	plastid movement impaired 2											AT2G07751	NADH:ubiquinone/plastoquinone oxidoreductase, chain 3 protein
AT1G67100	LOB domain-containing protein 40											AT3G41768	rRNA
AT1G67560	PLAT/LH2 domain-containing lipoxygenase family protein											AT4G11420	eukaryotic translation initiation factor 3A
AT1G72520	PLAT/LH2 domain-containing lipoxygenase family protein											AT4G33150	lysine-ketoglutarate reductase/saccharopine dehydrogenase bifunctional enzyme
AT1G75080	Brassinosteroid signalling positive regulator (BZR1) family protein											AT5G17890	DA1-related protein 4
AT1G75090	DNA glycosylase superfamily protein											AT5G17900	microfibrillar-associated protein-related
AT2G07599	0											AT5G49650	xylulose kinase-2
AT2G16586	transmembrane protein											AT5G66540	U3 small nucleolar ribonucleoprotein
AT2G23310	Rer1 family protein
AT2G23320	WRKY DNA-binding protein 15
AT2G28625	PROLINE CONTENT ALTERNATIVE 22
AT2G29340	NAD-dependent epimerase/dehydratase family protein
AT2G35930	plant U-box 23
AT2G37600	Ribosomal protein L36e family protein
AT2G39020	Acyl-CoA N-acyltransferases (NAT) superfamily protein
AT2G41220	glutamate synthase 2
AT2G41225	ARGOS-Like3
AT2G43810	Small nuclear ribonucleoprotein family protein
AT2G47840	Uncharacterised conserved protein ycf60
AT3G01516	transmembrane protein
AT3G01790	Ribosomal protein L13 family protein
AT3G06125	other RNA
AT3G12120	fatty acid desaturase 2
AT3G12580	heat shock protein 70
AT3G15030	TCP family transcription factor 4
AT3G18535	tubulin-tyrosine ligases
AT3G23280	XB3 ortholog 5 in Arabidopsis thaliana
AT3G24503	aldehyde dehydrogenase 2C4
AT3G28340	galacturonosyltransferase-like 10
AT3G43520	Transmembrane proteins 14C
AT3G54610	histone acetyltransferase of the GNAT family 1
AT3G60410	Protein of unknown function (DUF1639)
AT3G60620	cytidinediphosphate diacylglycerol synthase 5
AT3G60900	FASCICLIN-like arabinogalactan-protein 10
AT4G00810	60S acidic ribosomal protein family
AT4G02380	senescence-associated gene 21
AT4G13340	Leucine-rich repeat (LRR) family protein
AT4G13940	S-adenosyl-L-homocysteine hydrolase
AT4G15480	UDP-Glycosyltransferase superfamily protein
AT4G18670	Leucine-rich repeat (LRR) family protein
AT4G20890	tubulin beta-9 chain
AT4G29070	Phospholipase A2 family protein
AT4G31580	serine/arginine-rich 22
AT4G32551	LisH dimerisation motif;WD40/YVTN repeat-like-containing domain
AT4G33560	Wound-responsive family protein
AT4G34700	LYR family of Fe/S cluster biogenesis protein
AT4G35890	winged-helix DNA-binding transcription factor family protein
AT4G37330	cytochrome P450, family 81, subfamily D, polypeptide 4
AT4G38460	geranylgeranyl reductase
AT5G01750	Protein of unknown function (DUF567)
AT5G16380	Protein of unknown function, DUF538
AT5G17680	disease resistance protein (TIR-NBS-LRR class), putative
AT5G19420	Regulator of chromosome condensation (RCC1) family with FYVE zinc finger domain
AT5G24120	sigma factor E
AT5G39160	RmlC-like cupins superfamily protein
AT5G47670	nuclear factor Y, subunit B6
AT5G47680	tRNA (guanine(9)-N1)-methyltransferase-like protein
AT5G56980	cotton fiber protein
AT5G57660	CONSTANS-like 5
AT5G58160	actin binding
AT5G65990	Transmembrane amino acid transporter family protein
