# Supplementary material for: Regulatory mechanisms of the LBD40 transcription factor in Arabidopsis thaliana somatic embryogenesis
Source: Plant Direct. 2023 Dec 6;7(12):e547. doi: 10.1002/pld3.547 (PMC10699890; doi:10.1002/pld3.547)
Supplement: Supplementary file 6 — Dataset S5: Number of genes responsive to LBD40 accumulation in SAM SE and seeds, including potential direct (Bound) and indirect targets. [file PLD3-7-e547-s004.xlsx]

## Sheet: summary
Dataset S5: Number of genes responsive to LBD40 accumulation in SAM SE and seeds, including potential direct (Bound) and indirect targets.
repressed by LBD40 in SAM SE		also repressed by LBD40 in seed		expressed by LBD40 in seed
direct	indirect	direct	indirect	direct	indirect
61	2365	1	95	15	313
expressed by LBD40 in SAM SE		also expressed by LBD40 in seed		repressed by LBD40 in seed
direct	indirect	direct	indirect	direct	indirect
32	1113	7	163	2	39
repressed by LBD40 in seeds		also repressed by LBD40 in SAM SE		expressed by LBD40 in SAM SE
direct	indirect	direct	indirect	direct	indirect
20	765	1	95	2	39
expressed by LBD40 in seeds		also expressed by LBD40 in SAM SE		repressed by LBD40 in SAM SE
direct	indirect	direct	indirect	direct	indirect
73	2013	7	163	15	313

## Sheet: SAM SE with seed overlap
Repressed Targets for lbd40/41:: Col, SAMSE (10days)										Expressed Targets for lbd40/41:: Col, SAMSE (10days)
Feature ID	NAME	Fold Change	P-value	also repressed in seed, fold-change	P-value	expressed in seed, fold-change	P-value	bound		Feature ID	NAME	Fold Change	P-value	also expressed in seed, fold-change	P-value	repressed in seed, fold-change	P-value	bound
AT1G06380	Ribosomal protein L1p/L10e family	1.73784	0.0222468					AT1G06380		AT1G01100	60S acidic ribosomal protein family	-1.60539	0.0412608	-2.22997	2.12574e-05			AT1G01100
AT1G07720	3-ketoacyl-CoA synthase 3	1.84688	0.00013127			-2.39804	1.23985e-06	AT1G07720		AT1G01920	SET domain-containing protein	-2.41308	0.00442118			2.99104	0.0282802	AT1G01920
AT1G10720	BSD domain-containing protein	2.31172	1.03441e-06					AT1G10720		AT1G04080	Tetratricopeptide repeat (TPR)-like superfamily protein	-2.07998	2.5278e-08					AT1G04080
AT1G15530	Concanavalin A-like lectin protein kinase family protein	1.71425	0.00797583			-2.24688	0.0119315	AT1G15530		AT1G05270	TraB family protein	-1.77565	0.0134709					AT1G05270
AT1G18580	galacturonosyltransferase 11	2.28714	7.60451e-09			-2.87262	0.00616219	AT1G18580		AT1G48280	hydroxyproline-rich glycoprotein family protein	-1.75188	0.00725651					AT1G48280
AT1G22410	Class-II DAHP synthetase family protein	1.50351	0.0164707					AT1G22410		AT1G48750	Bifunctional inhibitor/lipid-transfer protein/seed storage 2S albumin superfamily protein	-3.16347	0.00931445					AT1G48750
AT1G28050	B-box type zinc finger protein with CCT domain	1.54819	0.00738527					AT1G28050		AT1G51500	ABC-2 type transporter family protein	-1.92247	0.0165167					AT1G51500
AT1G31350	KAR-UP F-box 1	1.70441	0.018668					AT1G31350		AT1G64640	early nodulin-like protein 8	-1.56798	0.0430229					AT1G64640
AT1G35560	TCP family transcription factor	2.86375	1.29308e-05					AT1G35560		AT2G01010	rRNA	-2.51395	0.0113011					AT2G01010
AT1G48300	0	1.83367	0.000395369					AT1G48300		AT2G01020	rRNA	-3.20004	2.57098e-07					AT2G01020
AT1G52760	lysophospholipase 2	1.53755	0.019226					AT1G52760		AT2G01350	quinolinate phoshoribosyltransferase	-2.62541	2.36681e-06					AT2G01350
AT1G55760	BTB/POZ domain-containing protein	1.61255	0.00787748					AT1G55760		AT2G16586	0	-2.43631	0.00078105	-2.31986	0.0172138			AT2G16586
AT1G64650	Major facilitator superfamily protein	1.66684	9.98878e-07			-4.30217	2.39126e-05	AT1G64650		AT2G29340	NAD-dependent epimerase/dehydratase family protein	-2.94639	2.12117e-05	-4.10568	0.00579776			AT2G29340
AT1G66480	plastid movement impaired 2	3.31544	4.38932e-06			-2.51695	0.0279254	AT1G66480		AT2G33210	heat shock protein 60-2	-2.20743	0.00107319					AT2G33210
AT1G66830	Leucine-rich repeat protein kinase family protein	9.65443	0					AT1G66830		AT2G35920	RNA helicase family protein	-1.90628	3.3448e-09					AT2G35920
AT1G74030	enolase 1	1.5718	0.000138554					AT1G74030		AT3G24503	aldehyde dehydrogenase 2C4	-1.9562	5.30976e-07	-2.30993	0.000104926			AT3G24503
AT1G75090	DNA glycosylase superfamily protein	2.02596	0.00397291			-6.90043	0.00217788	AT1G75090		AT3G27770	0	-3.48472	0.00111625					AT3G27770
AT2G01660	plasmodesmata-located protein 6	2.21494	0.000150918	1.90155	0.0214137			AT2G01660		AT3G52140	tetratricopeptide repeat (TPR)-containing protein	-1.69154	5.90861e-10					AT3G52140
AT2G09795	other RNA	2.13528	0.00178749					AT2G09795		AT3G52660	RNA-binding (RRM/RBD/RNP motifs) family protein	-1.82589	8.1899e-05					AT3G52660
AT2G26640	3-ketoacyl-CoA synthase 11	2.94261	2.53659e-10					AT2G26640		AT3G55020	Ypt/Rab-GAP domain of gyp1p superfamily protein	-1.52077	1.58168e-05					AT3G55020
AT2G28630	3-ketoacyl-CoA synthase 12	3.46326	0.0127735					AT2G28630		AT3G63520	carotenoid cleavage dioxygenase 1	-2.6227	3.0331e-08					AT3G63520
AT2G35930	plant U-box 23	4.72621	3.45907e-06			-4.66107	0.000199256	AT2G35930		AT4G02380	senescence-associated gene 21	-2.30919	0.000301933	-4.84274	0.0259256			AT4G02380
AT2G37590	DNA binding with one finger 2.4	3.22944	1.08887e-07					AT2G37590		AT4G32551	LisH dimerisation motif;WD40/YVTN repeat-like-containing domain	-1.67016	3.03336e-06	-2.19424	0.0445823			AT4G32551
AT2G39020	Acyl-CoA N-acyltransferases (NAT) superfamily protein	1.63713	1.38659e-06			-2.28372	0.000158761	AT2G39020		AT4G33150	lysine-ketoglutarate reductase/saccharopine dehydrogenase bifunctional enzyme	-2.24042	1.21489e-05			2.33415	7.69477e-09	AT4G33150
AT2G40220	Integrase-type DNA-binding superfamily protein	2.07769	0.0056748					AT2G40220		AT4G33630	Protein of unknown function (DUF3506)	-1.60607	0.000236842					AT4G33630
AT2G43020	polyamine oxidase 2	1.74502	0.00844743					AT2G43020		AT5G01750	Protein of unknown function (DUF567)	-1.65959	2.73327e-05	-2.56771	0.0240607			AT5G01750
AT2G43130	P-loop containing nucleoside triphosphate hydrolases superfamily protein	1.62768	0.000540082					AT2G43130		AT5G24470	pseudo-response regulator 5	-2.64835	1.17464e-09					AT5G24470
AT2G43800	Actin-binding FH2 (formin homology 2) family protein	2.0282	0.000688793					AT2G43800		AT5G47540	Mo25 family protein	-1.50582	0.0312108					AT5G47540
AT2G47500	P-loop nucleoside triphosphate hydrolases superfamily protein with CH (Calponin Homology) domain	1.72438	0.00707439					AT2G47500		AT5G47690	binding	-1.69853	8.75625e-11					AT5G47690
AT2G47840	Uncharacterised conserved protein ycf60	1.51302	0.00111279			-2.17369	0.0493177	AT2G47840		AT5G49970	pyridoxin (pyrodoxamine) 5'-phosphate oxidase	-2.2776	0.000207729					AT5G49970
AT3G05470	Actin-binding FH2 (formin homology 2) family protein	2.4783	1.12384e-06					AT3G05470		AT5G53170	FTSH protease 11	-1.79795	1.0207e-06					AT5G53170
AT3G16280	Integrase-type DNA-binding superfamily protein	7.90081	1.91404e-10					AT3G16280		AT5G64400	0	-3.21098	6.80915e-23					AT5G64400
AT3G17240	lipoamide dehydrogenase 2	1.70088	0.000115481					AT3G17240		AT2G29500	HSP20-like chaperones superfamily protein	-3.25147	5.00893e-09	-99.3768	0.000325984
AT3G18040	MAP kinase 9	1.7352	0.0228348					AT3G18040		AT1G45474	photosystem I light harvesting complex gene 5	-2.66557	0.00962171	-81.8947	0.0105189
AT3G19430	late embryogenesis abundant protein-related / LEA protein-related	2.07146	1.25424e-06					AT3G19430		AT5G10695	0	-1.65707	0.043064	-76.8019	0.00176646
AT3G28340	galacturonosyltransferase-like 10	2.69866	8.05993e-11			-3.14086	7.84162e-05	AT3G28340		AT3G56290	0	-3.13442	5.0836e-05	-56.5349	0.00997011
AT3G28345	ABC transporter family protein	1.58581	0.000354494					AT3G28345		AT3G51510	0	-2.07131	0.0163695	-46.2546	0.027245
AT3G28920	homeobox protein 34	1.74404	0.00195405					AT3G28920		AT5G51440	HSP20-like chaperones superfamily protein	-3.40986	6.8764e-13	-40.9766	0.00642089
AT3G43520	Transmembrane proteins 14C	1.50816	0.000175725			-2.07848	0.000495865	AT3G43520		AT2G26150	heat shock transcription factor A2	-2.28638	0.0167042	-26.7263	0.0261388
AT3G50130	Plant protein of unknown function (DUF247)	9.44598	1.21354e-10					AT3G50130		AT2G41650	0	-1.62741	0.00524074	-23.2977	0.0490649
AT3G55950	CRINKLY4 related 3	3.18256	0.000710861					AT3G55950		AT3G46230	heat shock protein 17.4	-6.33982	1.38572e-05	-21.3312	0.000309733
AT3G60080	RING/U-box superfamily protein	1.59812	0.000440809					AT3G60080		AT3G06680	Ribosomal L29e protein family	-1.92485	0.000254366	-18.3641	8.24062e-05
AT3G60900	FASCICLIN-like arabinogalactan-protein 10	1.72869	0.000765515			-3.33238	0.000952058	AT3G60900		AT1G77940	Ribosomal protein L7Ae/L30e/S12e/Gadd45 family protein	-11.0576	3.99084e-11	-12.4085	1.4494e-16
AT4G01810	Sec23/Sec24 protein transport family protein	1.59987	6.80358e-05					AT4G01810		AT4G29390	Ribosomal protein S30 family protein	-2.47521	1.3684e-06	-8.67399	0.0453657
AT4G02520	glutathione S-transferase PHI 2	2.97558	8.91139e-06					AT4G02520		AT1G07400	HSP20-like chaperones superfamily protein	-3.32059	3.34512e-06	-8.49115	6.74497e-05
AT4G09420	Disease resistance protein (TIR-NBS class)	2.14914	0.00653556					AT4G09420		AT5G02380	metallothionein 2B	-1.7833	4.75929e-05	-7.6766	0.000698545
AT4G13710	Pectin lyase-like superfamily protein	2.58029	0.00065295					AT4G13710		AT3G06700	Ribosomal L29e protein family	-3.98428	1.5519e-13	-6.26835	0.000116485
AT4G13940	S-adenosyl-L-homocysteine hydrolase	1.71964	2.44249e-15			-2.21726	4.89679e-17	AT4G13940		AT3G03250	UDP-GLUCOSE PYROPHOSPHORYLASE 1	-1.67952	0.0065574	-5.67283	0.000946105
AT4G18670	Leucine-rich repeat (LRR) family protein	1.81011	0.0207621			-2.44356	0.00292488	AT4G18670		AT3G02720	Class I glutamine amidotransferase-like superfamily protein	-1.71032	2.00647e-05	-5.49481	1.37006e-08
AT4G27657	0	5.51836	3.10353e-09					AT4G27657		AT4G21105	cytochrome-c oxidases;electron carriers	-2.52437	1.12453e-10	-5.40087	0.00181245
AT4G33565	RING/U-box superfamily protein	1.56765	0.000865686					AT4G33565		AT1G54630	acyl carrier protein 3	-1.52296	0.00187172	-5.36011	5.4148e-06
AT4G34710	arginine decarboxylase 2	2.61093	0.00299343					AT4G34710		AT5G20570	RING-box 1	-1.51955	0.0255397	-5.33772	0.00109099
AT4G37330	cytochrome P450, family 81, subfamily D, polypeptide 4	1.54359	0.00372039			-2.17163	0.0303497	AT4G37330		AT5G43330	Lactate/malate dehydrogenase family protein	-2.14779	7.86523e-09	-5.27096	0.0167926
AT5G02750	RING/U-box superfamily protein	3.27145	0					AT5G02750		AT2G25980	Mannose-binding lectin superfamily protein	-2.81307	4.64486e-10	-5.13371	1.20719e-05
AT5G09463	conserved peptide upstream open reading frame 41	2.68665	0.000560198					AT5G09463		AT3G59540	Ribosomal L38e protein family	-2.60112	1.76582e-10	-4.77134	0.0481283
AT5G09470	dicarboxylate carrier 3	3.76717	0.000202308					AT5G09470		AT1G71500	Rieske (2Fe-2S) domain-containing protein	-1.59689	1.14714e-05	-4.54674	0.0301442
AT5G13290	Protein kinase superfamily protein	1.64532	3.6502e-07					AT5G13290		AT3G20470	glycine-rich protein 5	-2.43095	2.60592e-14	-4.48624	0.0355263
AT5G19410	ABC-2 type transporter family protein	6.12606	2.73747e-06					AT5G19410		AT4G34190	stress enhanced protein 1	-2.27828	0.00175752	-4.33956	0.000308762
AT5G47060	Protein of unknown function (DUF581)	1.55634	2.53503e-09					AT5G47060		AT5G09220	amino acid permease 2	-1.58562	0.00221553	-4.25971	1.57549e-08
AT5G59960	0	1.8314	0.0020071					AT5G59960		AT5G41700	ubiquitin conjugating enzyme 8	-2.74912	6.76985e-16	-4.23101	2.41888e-08
AT5G64310	arabinogalactan protein 1	1.62723	0.019531					AT5G64310		AT5G06060	NAD(P)-binding Rossmann-fold superfamily protein	-1.82438	0.000968067	-4.11847	1.0059e-06
AT1G76180	Dehydrin family protein	1.54935	0.000692819	1.54033	0.00989606					AT2G47060	Protein kinase superfamily protein	-1.78606	0.000134503	-4.10671	0.000478054
AT1G12080	Vacuolar calcium-binding protein-related	6.17753	0	1.57513	4.75266e-06					AT3G12290	Amino acid dehydrogenase family protein	-1.72305	1.06957e-07	-3.76352	0.00934058
AT2G24050	MIF4G domain-containing protein / MA3 domain-containing protein	2.11517	5.65423e-08	1.58468	0.0234188					AT4G14680	Pseudouridine synthase/archaeosine transglycosylase-like family protein	-1.90614	0.00796708	-3.75739	2.69744e-05
AT2G33540	C-terminal domain phosphatase-like 3	1.8792	6.51583e-05	1.58833	0.000646043					AT4G14320	Zinc-binding ribosomal protein family protein	-2.93481	4.56785e-05	-3.68239	0.012395
AT1G20370	Pseudouridine synthase family protein	1.61546	9.11652e-05	1.59849	0.0198225					AT4G39100	PHD finger family protein / bromo-adjacent homology (BAH) domain-containing protein	-2.30938	4.16549e-07	-3.64288	0.00926262
AT3G53560	Tetratricopeptide repeat (TPR)-like superfamily protein	1.71938	0.00142137	1.61049	0.0243798					AT1G12230	Aldolase superfamily protein	-1.64629	0.0195063	-3.59338	0.000117841
AT1G80460	Actin-like ATPase superfamily protein	1.73272	1.81241e-09	1.62594	0.00525197					AT2G34170	Protein of unknown function (DUF688)	-1.55462	0.00559103	-3.58891	0.000364958
AT4G12640	RNA recognition motif (RRM)-containing protein	1.51015	0.00086217	1.62904	0.0260737					AT2G22780	peroxisomal NAD-malate dehydrogenase 1	-1.72913	2.28119e-05	-3.55048	0.0126221
AT5G18130	0	3.79376	1.75861e-05	1.64059	0.00834608					AT4G21990	APS reductase 3	-1.78762	9.91727e-11	-3.54459	5.01487e-05
AT5G52550	0	1.51077	0.0160532	1.64338	0.0276919					AT3G08690	ubiquitin-conjugating enzyme 11	-2.69115	2.71083e-06	-3.52042	5.80785e-06
AT1G10150	Carbohydrate-binding protein	2.05696	0.000152639	1.65187	0.00706198					AT1G07890	ascorbate peroxidase 1	-2.31681	7.04362e-05	-3.51228	0.0183498
AT5G01270	carboxyl-terminal domain (ctd) phosphatase-like 2	1.91811	8.13344e-05	1.67822	0.0224535					AT5G61510	GroES-like zinc-binding alcohol dehydrogenase family protein	-1.56229	0.000609542	-3.4835	0.0070962
AT2G23790	Protein of unknown function (DUF607)	3.2836	2.42084e-06	1.68795	0.00906722					AT1G64230	ubiquitin-conjugating enzyme 28	-2.91412	2.32251e-22	-3.45996	0.0166305
AT3G14920	Peptide-N4-(N-acetyl-beta-glucosaminyl)asparagine amidase A protein	2.4355	7.00232e-08	1.70083	0.0232476					AT1G54580	acyl carrier protein 2	-2.20206	0.000142623	-3.4188	2.31739e-15
AT1G08800	Protein of unknown function, DUF593	1.79383	3.79403e-08	1.76072	7.52683e-05					AT5G45350	proline-rich family protein	-1.71223	0.000344379	-3.3993	7.82975e-07
AT5G07320	Mitochondrial substrate carrier family protein	2.11319	1.21647e-05	1.78588	0.0220986					AT3G52990	Pyruvate kinase family protein	-2.6624	2.85011e-17	-3.37779	0.00617533
AT5G06680	spindle pole body component 98	1.70404	0.000996691	1.79748	0.0180215					AT1G15120	Ubiquinol-cytochrome C reductase hinge protein	-3.98476	4.61943e-11	-3.29028	2.66806e-06
AT2G22430	homeobox protein 6	1.58571	0	1.85007	0.022426					AT2G44530	Phosphoribosyltransferase family protein	-2.15661	4.77544e-05	-3.2885	0.00034249
AT3G15510	NAC domain containing protein 2	1.90442	0.00435435	1.85197	3.20363e-07					AT5G19530	S-adenosyl-L-methionine-dependent methyltransferases superfamily protein	-1.8385	0.00678826	-3.27207	0.00974563
AT2G01680	Ankyrin repeat family protein	1.88275	0.000168543	1.86289	0.0107873					AT4G13615	Uncharacterised protein family SERF	-3.70618	2.32011e-10	-3.22149	0.0160207
AT3G17340	ARM repeat superfamily protein	1.6708	0.0138246	1.88277	8.083e-05					AT3G02550	LOB domain-containing protein 41	-1.55051	0.000795746	-3.21034	0.00309538
AT3G03305	Calcineurin-like metallo-phosphoesterase superfamily protein	1.56749	0.00281857	1.89551	0.0351192					AT2G41420	proline-rich family protein	-1.58025	0.00405542	-3.12301	8.39349e-13
AT5G05180	0	1.54589	0.0446053	1.919	2.27913e-07					AT4G33940	RING/U-box superfamily protein	-2.5712	2.34519e-05	-3.06716	0.0117394
AT1G80180	0	1.98656	0.000433513	1.9265	0.00562003					AT5G01870	Bifunctional inhibitor/lipid-transfer protein/seed storage 2S albumin superfamily protein	-4.41654	1.51843e-42	-3.05887	5.17548e-10
AT1G49870	0	2.20272	2.38434e-07	1.94779	0.00568676					AT2G37180	Aquaporin-like superfamily protein	-1.8317	0.0104794	-3.05121	3.55758e-22
AT3G07080	EamA-like transporter family	1.70698	0.0102526	1.97999	0.00474634					AT2G04700	ferredoxin thioredoxin reductase catalytic beta chain family protein	-1.834	0.00359077	-3.05098	0.0306493
AT4G27050	F-box/RNI-like superfamily protein	1.73158	0.0060748	1.9907	0.0234914					AT3G03100	NADH:ubiquinone oxidoreductase, 17.2kDa subunit	-2.2522	1.48012e-05	-2.97628	0.025903
AT3G52110	0	2.27389	0.000197943	1.9911	3.38066e-06					AT5G16130	Ribosomal protein S7e family protein	-1.62117	4.42988e-08	-2.95857	0.000687788
AT3G16620	translocon outer complex protein 120	1.6249	0.00203002	1.99682	0.0106176					AT1G69620	ribosomal protein L34	-2.7842	2.23105e-05	-2.95623	2.88837e-15
AT3G45610	Dof-type zinc finger DNA-binding family protein	2.02408	0.00658628	2.00102	0.0358153					AT2G47710	Adenine nucleotide alpha hydrolases-like superfamily protein	-2.68887	8.79182e-09	-2.94874	0.0354294
AT1G14330	Galactose oxidase/kelch repeat superfamily protein	1.98868	4.38343e-05	2.00875	0.00058531					AT1G78280	transferases, transferring glycosyl groups	-1.90848	2.01838e-06	-2.88854	1.53567e-07
AT1G17070	GC-rich sequence DNA-binding factor-like protein with Tuftelin interacting domain	1.6556	0.000602744	2.05065	0.0176104					AT5G66170	sulfurtransferase 18	-4.07772	1.55159e-11	-2.87893	0.0435789
AT1G01240	0	1.65657	0.00830616	2.07522	0.0348983					AT3G16080	Zinc-binding ribosomal protein family protein	-2.19096	0.00895842	-2.80901	6.47672e-05
AT1G18150	Protein kinase superfamily protein	1.71415	0.00487102	2.10081	0.0169703					AT3G44190	FAD/NAD(P)-binding oxidoreductase family protein	-1.50393	0.00191863	-2.7044	2.92853e-10
AT2G38800	Plant calmodulin-binding protein-related	1.50193	9.44637e-07	2.11934	6.63369e-06					AT5G62300	Ribosomal protein S10p/S20e family protein	-2.02236	2.68167e-09	-2.69329	2.09813e-05
AT5G15280	Pentatricopeptide repeat (PPR) superfamily protein	1.58627	0.0216913	2.11962	0.0429565					AT3G11630	Thioredoxin superfamily protein	-2.61381	0.0037844	-2.60113	0.00357607
AT5G12430	Heat shock protein DnaJ with tetratricopeptide repeat	1.51907	0.00337477	2.12193	1.77557e-06					AT5G39890	Protein of unknown function (DUF1637)	-1.55526	0.0147608	-2.5942	4.75673e-05
AT1G11210	Protein of unknown function (DUF761)	4.03531	1.2214e-08	2.1314	0.00134803					AT4G35760	NAD(P)H dehydrogenase (quinone)s	-1.73747	0.034441	-2.568	0.0463875
AT3G18980	EIN2 targeting protein1	1.54807	0.000360623	2.13285	0.0197126					AT3G06510	Glycosyl hydrolase superfamily protein	-2.0854	1.51756e-05	-2.56009	0.000556912
AT4G14760	kinase interacting (KIP1-like) family protein	1.55829	0.000120745	2.20827	0.00278463					AT2G15620	nitrite reductase 1	-2.65744	1.96275e-22	-2.55566	0.00174622
AT4G02110	transcription coactivators	1.66333	0.00200644	2.21659	0.00582014					AT1G43800	Plant stearoyl-acyl-carrier-protein desaturase family protein	-1.96929	0.000490761	-2.55305	0.00991071
AT1G21810	Plant protein of unknown function (DUF869)	3.55496	4.28268e-05	2.23688	0.0135437					AT3G21560	UDP-Glycosyltransferase superfamily protein	-2.54528	0.0132834	-2.5472	6.40754e-14
AT1G72150	PATELLIN 1	1.77613	1.51616e-11	2.29292	1.06359e-13					AT1G48350	Ribosomal L18p/L5e family protein	-2.074	1.26456e-05	-2.4843	2.44868e-08
AT3G05270	Plant protein of unknown function (DUF869)	1.93004	2.29822e-06	2.32895	0.0106625					AT1G23000	Heavy metal transport/detoxification superfamily protein	-1.773	0.00633052	-2.45841	5.54932e-08
AT5G44780	0	1.89425	0.000737793	2.33151	0.00249471					AT3G08590	Phosphoglycerate mutase, 2,3-bisphosphoglycerate-independent	-2.3729	7.20663e-18	-2.39628	0.000792486
AT4G00440	Protein of unknown function (DUF3741)	1.74518	1.1698e-08	2.35141	6.75736e-09					AT3G17410	Protein kinase superfamily protein	-2.12491	1.36826e-05	-2.38111	0.0162755
AT1G05320	0	1.92219	2.75098e-05	2.3627	0.00731713					AT5G62890	Xanthine/uracil permease family protein	-1.6493	5.32503e-08	-2.36635	2.17126e-06
AT5G27330	Prefoldin chaperone subunit family protein	1.75406	5.17778e-09	2.38666	0.000346788					AT5G49990	Xanthine/uracil permease family protein	-1.69177	0.0327553	-2.3625	0.0170552
AT5G44370	phosphate transporter 4;6	2.42777	2.41408e-06	2.39188	0.00804142					AT2G22240	myo-inositol-1-phosphate synthase 2	-3.05672	0.00587126	-2.35898	0.0262753
AT1G23410	Ribosomal protein S27a / Ubiquitin family protein	1.87882	0.000174095	2.40905	0.0152149					AT1G07770	ribosomal protein S15A	-2.6777	1.45311e-17	-2.32097	1.39203e-08
AT5G19120	Eukaryotic aspartyl protease family protein	2.31393	0.00677891	2.46396	0.0456301					AT2G41290	strictosidine synthase-like 2	-1.88691	0.00234903	-2.30956	0.0367792
AT5G08200	peptidoglycan-binding LysM domain-containing protein	2.44224	8.38328e-08	2.49928	0.0110601					AT1G64520	regulatory particle non-ATPase 12A	-2.40459	5.88917e-11	-2.29269	0.0193482
AT3G48280	cytochrome P450, family 71, subfamily A, polypeptide 25	4.32699	1.33482e-07	2.50209	2.38249e-05					AT1G44575	Chlorophyll A-B binding family protein	-2.82898	0.0137929	-2.29153	0.000157631
AT2G17630	Pyridoxal phosphate (PLP)-dependent transferases superfamily protein	2.42754	2.40403e-11	2.515	0.0105962					AT5G43940	GroES-like zinc-binding dehydrogenase family protein	-1.86761	7.91466e-13	-2.29001	0.000116183
AT3G55420	0	1.74635	0.000200282	2.57582	0.00530721					AT5G10980	Histone superfamily protein	-2.16864	1.28993e-27	-2.2818	0.0234189
AT3G10530	Transducin/WD40 repeat-like superfamily protein	2.16344	0.00065261	2.59665	0.0125485					AT4G26700	fimbrin 1	-1.67694	0.00122641	-2.27423	8.86643e-06
AT5G25520	SPOC domain / Transcription elongation factor S-II protein	1.56685	3.42389e-05	2.59851	0.00251635					AT2G21580	Ribosomal protein S25 family protein	-1.89993	2.27489e-09	-2.25807	0.0480324
AT4G16660	heat shock protein 70 (Hsp 70) family protein	2.13877	0	2.61055	0.0123125					AT1G20020	ferredoxin-NADP(+)-oxidoreductase 2	-1.93873	0.0131211	-2.19861	0.00120213
AT3G06340	DNAJ heat shock N-terminal domain-containing protein	1.54221	0.000475628	2.6931	0.00904739					AT1G07870	Protein kinase superfamily protein	-1.87043	0.00101196	-2.17924	0.00017757
AT5G16000	NSP-interacting kinase 1	2.69383	0	2.74891	1.92492e-06					AT3G55440	triosephosphate isomerase	-4.00908	3.38184e-46	-2.16578	7.95613e-09
AT4G15890	binding	1.81989	0.01328	2.77702	0.00439081					AT5G35320	0	-1.52431	0.0205839	-2.16448	0.0120593
AT4G27410	NAC (No Apical Meristem) domain transcriptional regulator superfamily protein	3.10654	0.00864163	2.81613	0.00123865					AT4G37930	serine transhydroxymethyltransferase 1	-4.98563	0.0400127	-2.15367	0.000952652
AT5G40890	chloride channel A	1.85362	0.00052115	2.82875	0.00450258					AT3G50440	methyl esterase 10	-2.69918	0.000446322	-2.14216	1.45986e-07
AT1G62110	Mitochondrial transcription termination factor family protein	1.96315	0.00788236	2.85209	0.00907038					AT5G35530	Ribosomal protein S3 family protein	-1.69762	0.00169358	-2.14076	5.75147e-05
AT5G57120	0	1.78435	1.33387e-05	2.93295	0.00176228					AT1G63900	E3 Ubiquitin ligase family protein	-1.87389	0.00191139	-2.11911	0.0299326
AT5G52950	0	2.5355	0.000336349	2.98087	0.0423056					AT4G11820	hydroxymethylglutaryl-CoA synthase / HMG-CoA synthase / 3-hydroxy-3-methylglutaryl coenzyme A synthase	-1.63466	0.00693529	-2.08851	4.28704e-12
AT5G65860	ankyrin repeat family protein	2.81218	1.6148e-09	2.98871	0.01961					AT1G67430	Ribosomal protein L22p/L17e family protein	-2.60078	7.6162e-11	-2.08474	0.000598038
AT5G40450	0	2.25933	1.28336e-09	3.02449	0.00214384					AT2G01170	bidirectional amino acid transporter 1	-1.70519	0.0127739	-2.08421	0.00292377
AT2G16270	0	2.53287	3.30926e-06	3.06866	0.0317129					AT2G32900	centromere/kinetochore protein, putative (ZW10)	-1.54146	0.00198394	-2.0768	0.019331
AT4G37790	Homeobox-leucine zipper protein family	2.72721	1.61484e-06	3.12913	0.0138933					AT1G26550	FKBP-like peptidyl-prolyl cis-trans isomerase family protein	-2.41816	1.14535e-08	-2.07194	0.0348528
AT3G62110	Pectin lyase-like superfamily protein	1.82462	0.000496772	3.18568	0.000951401					AT2G24100	0	-1.67407	0.000380456	-2.07137	0.0219074
AT4G36520	Chaperone DnaJ-domain superfamily protein	1.86957	8.29003e-06	3.21247	0.00249972					AT4G39900	0	-1.79508	0.00058262	-2.05582	0.0383757
AT5G59700	Protein kinase superfamily protein	2.24506	0.0066675	3.27152	0.0430837					AT5G62790	1-deoxy-D-xylulose 5-phosphate reductoisomerase	-1.99904	0.00142637	-2.0557	0.0361004
AT1G23560	Domain of unknown function (DUF220)	2.76762	0.000236868	3.27714	0.00394821					AT1G13440	glyceraldehyde-3-phosphate dehydrogenase C2	-3.72535	2.33397e-30	-2.04164	0.000169394
AT5G07790	0	1.61738	0.017371	3.36236	0.0313584					AT2G26900	Sodium Bile acid symporter family	-2.34565	0.000107818	-2.03255	0.0451802
AT2G46310	cytokinin response factor 5	2.65741	2.34083e-06	3.38072	0.0485122					AT5G58490	NAD(P)-binding Rossmann-fold superfamily protein	-2.80474	1.54518e-08	-2.03015	0.00765036
AT1G61980	Mitochondrial transcription termination factor family protein	2.03823	0.000544543	3.38378	0.0264138					AT1G63770	Peptidase M1 family protein	-2.82647	1.26296e-18	-2.02946	0.0117172
AT4G14580	CBL-interacting protein kinase 4	3.26127	3.18346e-06	3.46352	0.036556					AT5G20010	RAS-related nuclear protein-1	-1.99379	0.0012381	-2.01509	0.0161095
AT3G61060	phloem protein 2-A13	2.32961	0.000944076	3.47523	0.0269129					AT1G24280	glucose-6-phosphate dehydrogenase 3	-4.69555	4.95138e-18	-2.01091	0.0353237
AT5G60750	CAAX amino terminal protease family protein	1.71364	0.00465176	3.48764	0.00211862					AT2G16430	purple acid phosphatase 10	-2.28993	3.95302e-07	-1.99742	0.0366962
AT2G25690	Protein of unknown function (DUF581)	2.92773	3.12389e-06	3.51378	0.000174784					AT2G21050	like AUXIN RESISTANT 2	-1.63315	2.38727e-05	-1.9961	0.000226622
AT2G23060	Acyl-CoA N-acyltransferases (NAT) superfamily protein	2.66525	0.000233326	3.61272	0.0408329					AT1G67590	Remorin family protein	-1.79704	0.000497409	-1.9862	0.00219269
AT1G66890	0	2.19075	0.00629701	3.75911	0.0137667					AT5G28640	SSXT family protein	-1.72508	0.000246901	-1.98388	0.00225581
AT5G47920	0	3.76756	1.53739e-05	3.77617	0.0306859					AT2G43750	O-acetylserine (thiol) lyase B	-1.79185	1.31364e-06	-1.96725	8.15839e-05
AT1G22960	Pentatricopeptide repeat (PPR) superfamily protein	1.75984	0.00567353	3.85769	9.76326e-06					AT5G23730	Transducin/WD40 repeat-like superfamily protein	-1.84422	0.0348297	-1.95228	0.00528367
AT5G21940	0	4.07503	6.21725e-15	3.96875	4.38037e-07					AT5G52470	fibrillarin 1	-1.83296	0.00265354	-1.94656	0.000241808
AT5G06550	0	1.65885	0.0100262	4.20292	0.000237755					AT4G03110	RNA-binding protein-defense related 1	-2.20316	0.000260172	-1.91505	0.014681
AT1G62085	Mitochondrial transcription termination factor family protein	2.48826	0.00470112	4.32474	0.0136547					AT2G36160	Ribosomal protein S11 family protein	-7.96574	8.92502e-05	-1.91043	0.0223628
AT2G44670	Protein of unknown function (DUF581)	2.66598	0	4.80201	0.0299132					AT4G21620	glycine-rich protein	-1.50572	0.00463395	-1.90337	0.0290289
AT4G23410	tetraspanin5	4.01969	0	5.28852	0.00055045					AT5G27850	Ribosomal protein L18e/L15 superfamily protein	-1.78616	0.02355	-1.88732	0.0241909
AT1G24822	0	2.64339	0.000775437	5.70377	0.0310556					AT3G55770	GATA type zinc finger transcription factor family protein	-1.53837	4.13438e-06	-1.88509	0.0234107
AT5G57340	0	4.44472	0	7.31655	7.70277e-11					AT5G18170	glutamate dehydrogenase 1	-1.67364	0.000789959	-1.87458	4.76996e-06
AT2G46680	homeobox 7	2.60369	0	9.94453	0.01108					AT1G78380	glutathione S-transferase TAU 19	-1.80392	4.37536e-12	-1.86227	0.016261
AT1G13110	cytochrome P450, family 71 subfamily B, polypeptide 7	1.82658	3.69223e-06	10.6724	0.0108107					AT1G11910	aspartic proteinase A1	-1.93121	3.37682e-08	-1.84705	0.0058595
AT5G35370	S-locus lectin protein kinase family protein	2.16798	3.11344e-09	52.9358	0.00015103					AT4G35450	ankyrin repeat-containing protein 2	-2.93237	1.32123e-21	-1.8372	0.000271088
AT3G23250	myb domain protein 15	5.07178	6.37484e-06			-142.396	0.00676777			AT5G19140	Aluminium induced protein with YGL and LRDR motifs	-2.46271	3.30618e-12	-1.82601	0.0061883
AT4G01950	glycerol-3-phosphate acyltransferase 3	2.74587	4.98174e-05			-102.544	0.000259946			AT1G23190	Phosphoglucomutase/phosphomannomutase family protein	-2.54771	3.5486e-11	-1.82581	8.36123e-05
AT5G64120	Peroxidase superfamily protein	3.72778	0			-101.377	0.00010133			AT2G02760	ubiquiting-conjugating enzyme 2	-2.0994	1.45983e-05	-1.81553	3.8729e-05
AT4G15975	RING/U-box superfamily protein	5.05311	6.85341e-07			-93.7245	0.00104551			AT1G56280	drought-induced 19	-2.47058	8.26162e-14	-1.80957	0.00316851
AT1G05370	Sec14p-like phosphatidylinositol transfer family protein	1.65609	0.0238338			-87.7448	2.89151e-05			AT5G43850	RmlC-like cupins superfamily protein	-1.56695	0.0356474	-1.7954	0.00848705
AT5G01732	other RNA	3.15482	8.59404e-06			-85.0387	0.018813			AT5G19440	NAD(P)-binding Rossmann-fold superfamily protein	-1.78265	6.57151e-05	-1.792	0.0113173
AT5G42830	HXXXD-type acyl-transferase family protein	3.40126	0.0020498			-73.7349	0.0103097			AT4G17040	CLP protease R subunit 4	-2.14769	1.65485e-07	-1.79135	0.0306602
AT1G66160	CYS, MET, PRO, and GLY protein 1	4.22592	0			-64.1168	0.0264569			AT2G36530	Enolase	-1.5412	1.50805e-14	-1.78638	2.58404e-06
AT2G26530	Protein of unknown function (DUF1645)	10.0294	0			-59.3596	0.0438208			AT3G62870	Ribosomal protein L7Ae/L30e/S12e/Gadd45 family protein	-1.68302	0.00739961	-1.7863	0.0378164
AT3G15280	0	6.81988	2.27422e-05			-52.7406	0.00179944			AT2G02090	SNF2 domain-containing protein / helicase domain-containing protein	-1.50107	0.00115343	-1.782	0.00350458
AT5G49440	0	1.56902	0.000965951			-49.768	2.41912e-05			AT4G14880	O-acetylserine (thiol) lyase (OAS-TL) isoform A1	-1.65353	4.14748e-06	-1.778	0.0308002
AT2G38470	WRKY DNA-binding protein 33	2.02719	0.0187051			-48.8858	0.00629027			AT3G01910	sulfite oxidase	-2.0559	6.03568e-06	-1.76758	0.0405246
AT1G58420	Uncharacterised conserved protein UCP031279	2.79842	0.000334209			-47.8973	0.0182007			AT1G79690	nudix hydrolase homolog 3	-3.65088	2.08681e-27	-1.76482	0.00343302
AT4G08170	Inositol 1,3,4-trisphosphate 5/6-kinase family protein	2.04371	0.00260638			-46.9141	0.026002			AT3G19240	Vacuolar import/degradation, Vid27-related protein	-2.21043	1.70204e-06	-1.76093	4.5153e-06
AT3G10720	Plant invertase/pectin methylesterase inhibitor superfamily	1.89946	0.0135533			-44.5933	0.000266575			AT2G28800	63 kDa inner membrane family protein	-1.63105	3.09251e-07	-1.75862	1.2023e-05
AT5G02440	0	1.6865	0.0106526			-42.3282	0.011863			AT1G11240	0	-2.40565	0.000516252	-1.7472	0.00219679
AT1G73620	Pathogenesis-related thaumatin superfamily protein	1.87645	0.00765649			-37.3771	0.00708926			AT1G28200	FH interacting protein 1	-2.73378	3.73923e-11	-1.74118	0.00343336
AT4G30290	xyloglucan endotransglucosylase/hydrolase 19	1.89021	6.52836e-05			-32.9253	4.2934e-05			AT1G15500	TLC ATP/ADP transporter	-1.57455	0.0101507	-1.70536	2.41194e-05
AT1G28370	ERF domain protein 11	5.28026	3.13604e-10			-31.7254	0.00501837			AT1G65930	cytosolic NADP+-dependent isocitrate dehydrogenase	-1.99171	6.98032e-10	-1.66752	0.000782506
AT3G17520	Late embryogenesis abundant protein (LEA) family protein	2.31533	0.00856493			-21.5113	0.00173157			AT5G10540	Zincin-like metalloproteases family protein	-1.55788	1.06999e-09	-1.63386	0.000892514
AT1G80840	WRKY DNA-binding protein 40	2.55118	3.1117e-09			-19.9906	0.00318813			AT3G53870	Ribosomal protein S3 family protein	-1.93062	3.37852e-19	-1.62758	0.00730946
AT2G35300	Late embryogenesis abundant protein, group 1 protein	1.79933	0.0237219			-19.5498	0.000295195			AT4G03280	photosynthetic electron transfer C	-2.35904	0.00567601	-1.61802	6.17438e-06
AT1G73010	phosphate starvation-induced gene 2	1.63608	0.00995313			-18.0243	6.21764e-05			AT4G26870	Class II aminoacyl-tRNA and biotin synthetases superfamily protein	-1.83099	1.12625e-11	-1.61681	0.000138827
AT5G49520	WRKY DNA-binding protein 48	1.79664	0.00429571			-17.2757	0.000956454			AT2G30500	Kinase interacting (KIP1-like) family protein	-1.68589	0.000382081	-1.61609	0.000254309
AT5G47220	ethylene responsive element binding factor 2	5.30832	1.08136e-13			-16.5464	3.76165e-08			AT3G25920	ribosomal protein L15	-1.76287	0.0194206	-1.60654	0.0165423
AT2G05940	Protein kinase superfamily protein	2.60179	3.85135e-10			-15.5771	1.61787e-07			AT1G48900	Signal recognition particle, SRP54 subunit protein	-1.54789	0.00047578	-1.60591	0.0181713
AT2G41780	0	2.12028	2.6332e-08			-15.244	0.0279572			AT3G54660	glutathione reductase	-1.50369	2.74148e-05	-1.60184	0.0499139
AT1G19380	Protein of unknown function (DUF1195)	1.51926	0.0157402			-15.1679	1.05181e-07			AT4G01310	Ribosomal L5P family protein	-2.18042	0.0256392	-1.59031	0.000767419
AT4G04870	cardiolipin synthase	3.26829	4.4196e-08			-13.6528	0.00221418			AT1G79750	NADP-malic enzyme 4	-1.66504	0.00105786	-1.58509	1.19225e-05
AT5G51190	Integrase-type DNA-binding superfamily protein	3.81398	0			-12.9026	0.0002096			AT3G49680	branched-chain aminotransferase 3	-2.50514	3.72271e-07	-1.58442	0.043634
AT3G23170	0	2.74726	1.82523e-05			-12.7725	3.45789e-07			AT1G50250	FTSH protease 1	-1.56484	0.0178973	-1.56056	0.0377751
AT4G18280	glycine-rich cell wall protein-related	1.55701	0.00261776			-11.8902	0.0222273			AT4G30470	NAD(P)-binding Rossmann-fold superfamily protein	-3.05696	6.24748e-08	-1.53656	0.017594
AT1G21010	0	3.6294	1.48781e-11			-11.4067	1.2165e-09			AT3G55460	SC35-like splicing factor 30	-1.92297	1.02294e-05	-1.53153	0.000730765
AT5G10820	Major facilitator superfamily protein	1.58295	0.0151798			-11.1968	0.00521955			AT5G43460	HR-like lesion-inducing protein-related	-2.85661	2.49897e-13	-1.52932	0.0470274
AT3G02840	ARM repeat superfamily protein	2.92067	0.000417947			-11.1037	1.4291e-12			AT5G20320	dicer-like 4	-1.81273	0.000233212	-1.52254	0.039452
AT4G15260	UDP-Glycosyltransferase superfamily protein	1.67844	0.00321555			-11.0436	0.0469967			AT1G06430	FTSH protease 8	-1.95355	3.87314e-06	-1.51641	0.000119004
AT5G53590	SAUR-like auxin-responsive protein family	6.21516	9.4927e-07			-11.0105	0.000313874			AT5G40850	urophorphyrin methylase 1	-3.84711	3.7821e-103	-1.51528	0.0124284
AT2G17450	RING-H2 finger A3A	1.82313	0.000808557			-10.9231	0.00322813			AT3G05840	Protein kinase superfamily protein	-1.51288	0.00101234	-1.51429	0.0434888
AT5G62800	Protein with RING/U-box and TRAF-like domains	2.39732	0.00279152			-10.763	0.00396721			AT3G56040	UDP-glucose pyrophosphorylase 3	-2.00543	0.000355169	-1.50144	0.0227457
AT2G27080	Late embryogenesis abundant (LEA) hydroxyproline-rich glycoprotein family	2.03515	0.000140349			-10.61	4.42438e-08			AT5G28320	0	-1.55276	0.0128601			1.51977	0.00975932
AT5G53588	conserved peptide upstream open reading frame 50	5.41707	2.65392e-06			-10.4912	0.000272427			AT5G22010	replication factor C1	-1.67866	0.00311162			1.52767	0.00742807
AT5G05820	Nucleotide-sugar transporter family protein	1.70576	0.000142458			-9.83987	9.18455e-06			AT3G61260	Remorin family protein	-1.56297	0.0301624			1.55899	0.00367982
AT5G47230	ethylene responsive element binding factor 5	4.64045	2.62013e-14			-9.77841	2.91218e-07			AT5G54280	myosin 2	-1.72415	3.35959e-05			1.56239	0.00571239
AT4G36500	0	3.32678	4.06519e-07			-9.28315	0.000836948			AT3G13580	Ribosomal protein L30/L7 family protein	-2.68896	4.31515e-05			1.56422	0.0180593
AT1G18600	RHOMBOID-like protein 12	2.03673	0.0100584			-9.10654	0.0154345			AT4G00720	shaggy-like protein kinase 32	-1.92789	4.57462e-11			1.5745	0.00071756
AT1G27730	salt tolerance zinc finger	4.36664	3.9554e-08			-8.85424	0.0305332			AT1G79560	FTSH protease 12	-1.78251	0.000173517			1.60575	0.000167249
AT2G04780	FASCICLIN-like arabinoogalactan 7	1.90115	4.14773e-11			-8.76279	6.02964e-11			AT4G37270	heavy metal atpase 1	-1.56979	0.00354902			1.64417	0.00786641
AT4G27280	Calcium-binding EF-hand family protein	2.66797	4.30247e-09			-8.50863	3.00678e-06			AT2G25940	alpha-vacuolar processing enzyme	-2.55517	0.0101262			1.67371	0.0284896
AT1G26340	cytochrome B5 isoform A	1.86827	0.0158506			-8.18799	0.0310363			AT1G30680	toprim domain-containing protein	-1.64279	0.0307024			1.67549	0.00276423
AT5G45480	Protein of unknown function (DUF594)	1.58966	0.0001797			-8.04976	0.000946522			AT4G27600	pfkB-like carbohydrate kinase family protein	-1.64243	0.00991356			1.70031	0.00276564
AT5G52860	ABC-2 type transporter family protein	2.68899	1.47045e-11			-7.96788	0.0450996			AT1G10170	NF-X-like 1	-1.79248	1.12856e-07			1.72003	1.05149e-05
AT4G08850	Leucine-rich repeat receptor-like protein kinase family protein	2.26099	6.76273e-05			-7.56673	0.0205113			AT1G12780	UDP-D-glucose/UDP-D-galactose 4-epimerase 1	-1.73925	1.63173e-05			1.73587	0.00644163
AT1G72010	TCP family transcription factor	2.19576	1.46672e-11			-7.39782	3.66392e-05			AT3G19170	presequence protease 1	-1.95822	1.11148e-06			1.75745	0.00119861
AT4G21740	0	1.80504	0.00758157			-7.3641	0.000131827			AT3G03920	H/ACA ribonucleoprotein complex, subunit Gar1/Naf1 protein	-4.24321	6.33323e-05			1.82396	0.0076528
AT3G48610	non-specific phospholipase C6	1.68719	0.000244425			-7.35995	9.78056e-05			AT5G08740	NAD(P)H dehydrogenase C1	-1.80018	0.00943168			1.86609	0.025621
AT5G25090	early nodulin-like protein 13	3.48917	1.04398e-10			-7.16574	4.67993e-06			AT5G38200	Class I glutamine amidotransferase-like superfamily protein	-1.61977	0.0441698			1.90728	0.033316
AT5G05600	2-oxoglutarate (2OG) and Fe(II)-dependent oxygenase superfamily protein	3.40744	3.01529e-05			-7.02708	0.00901474			AT1G06720	P-loop containing nucleoside triphosphate hydrolases superfamily protein	-1.62322	0.00924844			1.92114	2.74352e-07
AT3G23740	0	2.41972	0.00095376			-6.79581	0.00668074			AT5G46180	ornithine-delta-aminotransferase	-1.53658	0.00919474			1.95947	0.0201978
AT1G44100	amino acid permease 5	2.54079	1.89777e-08			-6.75224	0.000555278			AT3G44750	histone deacetylase 3	-2.45466	0.000105779			1.98367	0.00783728
AT5G45340	cytochrome P450, family 707, subfamily A, polypeptide 3	2.68517	3.93376e-10			-6.60066	0.021813			AT4G32720	La protein 1	-2.48465	0.000104498			2.01289	8.47102e-06
AT5G42720	Glycosyl hydrolase family 17 protein	2.38872	0.00142351			-6.17677	0.00229628			AT5G63650	SNF1-related protein kinase 2.5	-2.39821	2.1555e-11			2.04108	0.0141415
AT5G66650	Protein of unknown function (DUF607)	3.67943	1.46549e-14			-6.05404	8.69691e-05			AT1G69830	alpha-amylase-like 3	-1.76839	2.67127e-09			2.19028	0.0162687
AT1G17620	Late embryogenesis abundant (LEA) hydroxyproline-rich glycoprotein family	1.65703	2.42861e-08			-6.03843	5.76858e-06			AT1G11260	sugar transporter 1	-2.22442	0.00045515			2.24802	0.00278763
AT3G25780	allene oxide cyclase 3	3.65063	2.22045e-16			-5.96827	3.72475e-05			AT2G36950	Heavy metal transport/detoxification superfamily protein	-2.09142	3.08247e-08			2.67982	0
AT1G20823	RING/U-box superfamily protein	2.74994	4.46697e-05			-5.96044	0.00021556			AT2G44900	ARABIDILLO-1	-1.61628	0.00165494			2.69988	0.0155223
AT1G07135	glycine-rich protein	1.50081	0.00707882			-5.83199	8.24727e-06			AT1G14300	ARM repeat superfamily protein	-4.00884	0.00117252			2.81501	0.00139407
AT3G21230	4-coumarate:CoA ligase 5	4.62292	6.18303e-10			-5.78922	0.0065219			AT4G00290	Mechanosensitive ion channel protein	-1.7517	0.0422993			2.86908	0.0479026
AT5G06320	NDR1/HIN1-like 3	2.08765	9.66015e-05			-5.76028	0.00725157			AT1G73990	signal peptide peptidase	-1.5766	0.00309411			3.41547	4.11501e-05
AT3G52760	Integral membrane Yip1 family protein	1.63679	0.00111348			-5.7128	0.020724			AT2G41700	ATP-binding cassette A1	-1.95314	1.85527e-05			3.47598	2.39502e-10
AT5G02460	Dof-type zinc finger DNA-binding family protein	3.30106	1.73998e-09			-5.6005	0.00143527			AT4G14270	0	-2.2176	8.93201e-09			3.48737	2.77733e-05
AT2G41380	S-adenosyl-L-methionine-dependent methyltransferases superfamily protein	10.9078	0.0031536			-5.57621	0.000216466			AT4G32590	2Fe-2S ferredoxin-like superfamily protein	-2.19962	0.0482736			3.65626	0.000202225
AT5G42650	allene oxide synthase	2.14637	0.00132476			-5.433	2.87622e-13			AT1G15740	Leucine-rich repeat family protein	-1.94429	0.0222192			3.96836	0.00010414
AT1G61255	0	2.61964	0.000725663			-5.38084	0.0404614			AT1G69680	Mog1/PsbP/DUF1795-like photosystem II reaction center PsbP family protein	-2.41749	0.00474705			4.31605	0.0209253
AT3G13310	Chaperone DnaJ-domain superfamily protein	1.60709	0.0317242			-5.37105	3.38101e-05			AT4G14965	membrane-associated progesterone binding protein 4	-1.7505	0.0284947			4.45755	0.00329209
AT2G17880	Chaperone DnaJ-domain superfamily protein	2.41009	0.00055847			-5.35422	0.00056736			AT4G33980	0	-1.89076	0.00958829			4.56354	0.00339972
AT3G52500	Eukaryotic aspartyl protease family protein	2.73936	0			-5.24909	0.00401525			AT5G67240	small RNA degrading nuclease 3	-1.67469	1.25957e-05			4.91655	0.042709
AT3G49880	glycosyl hydrolase family protein 43	1.52119	0.0126975			-5.18019	0.000442136			AT5G44610	microtubule-associated protein 18	-2.15797	7.89927e-08			5.33373	0
AT2G41010	calmodulin (CAM)-binding protein of 25 kDa	3.67796	7.23885e-06			-5.08706	1.25721e-19			AT1G49720	abscisic acid responsive element-binding factor 1	-2.0437	1.7006e-07			6.25568	0.0213025
AT5G54160	O-methyltransferase 1	2.01422	2.06195e-11			-5.00576	3.55477e-05
AT1G09970	Leucine-rich receptor-like protein kinase family protein	1.84911	0			-4.97956	0.0117705
AT1G30040	gibberellin 2-oxidase	4.02385	2.18787e-06			-4.96014	0.0024007
AT1G21651	zinc ion binding	2.44122	0.00122192			-4.93759	1.56255e-06
AT5G49480	Ca2+-binding protein 1	1.56363	0.0021588			-4.8723	1.66536e-13
AT3G15210	ethylene responsive element binding factor 4	2.04758	8.45873e-05			-4.86258	4.27887e-23
AT1G64390	glycosyl hydrolase 9C2	3.84622	5.03736e-08			-4.84195	0.000620757
AT3G18710	plant U-box 29	4.29415	0			-4.80366	0.0200096
AT3G54810	Plant-specific GATA-type zinc finger transcription factor family protein	1.96547	1.91074e-08			-4.78856	0.0291524
AT2G27820	prephenate dehydratase 1	2.01512	0.00516795			-4.75698	0.0246894
AT3G07510	0	1.58698	0.00293881			-4.72695	0.00150598
AT1G04680	Pectin lyase-like superfamily protein	1.77613	3.49727e-05			-4.69439	0.0143624
AT5G17980	C2 calcium/lipid-binding plant phosphoribosyltransferase family protein	1.87816	6.8056e-09			-4.64218	0.012637
AT5G15650	reversibly glycosylated polypeptide 2	1.73362	2.6843e-05			-4.64206	0.000603293
AT3G12915	Ribosomal protein S5/Elongation factor G/III/V family protein	2.3084	0.00181266			-4.63268	0.0422704
AT2G19710	Regulator of Vps4 activity in the MVB pathway protein	1.51996	0.0133925			-4.6138	7.27909e-08
AT5G17350	0	2.22782	0.000477947			-4.6043	0.00573702
AT5G05870	UDP-glucosyl transferase 76C1	2.21175	7.2157e-06			-4.59342	0.0453638
AT4G39670	Glycolipid transfer protein (GLTP) family protein	2.34547	8.45675e-07			-4.58206	0.0332275
AT2G41640	Glycosyltransferase family 61 protein	1.7733	0.000159094			-4.52954	9.34653e-06
AT5G63130	Octicosapeptide/Phox/Bem1p family protein	3.34871	1.23695e-06			-4.48093	2.92772e-10
AT1G20510	OPC-8:0 CoA ligase1	2.54217	5.32181e-11			-4.45378	0.00172593
AT4G12250	UDP-D-glucuronate 4-epimerase 5	1.70005	0.000257913			-4.41301	0.00273024
AT3G54400	Eukaryotic aspartyl protease family protein	1.91464	4.03886e-06			-4.31584	0.00183336
AT1G11050	Protein kinase superfamily protein	1.87058	0.000395456			-4.27245	4.3758e-11
AT5G67300	myb domain protein r1	1.97832	1.38215e-06			-4.25888	1.66068e-09
AT4G11280	1-aminocyclopropane-1-carboxylic acid (acc) synthase 6	4.77222	0.000178091			-4.25867	0.000192693
AT3G20310	ethylene response factor 7	1.70002	3.50705e-08			-4.24596	1.15238e-08
AT5G24380	YELLOW STRIPE like 2	1.76897	0.000467237			-4.24332	9.52214e-06
AT2G04235	0	2.07316	0.00586117			-4.2416	0.00106449
AT1G64450	Glycine-rich protein family	3.15794	0.000199217			-4.18429	1.00018e-05
AT5G39320	UDP-glucose 6-dehydrogenase family protein	1.96323	2.13385e-13			-4.11311	0.014309
AT2G14890	arabinogalactan protein 9	1.91758	6.23895e-05			-4.09068	3.24951e-10
AT1G64980	Nucleotide-diphospho-sugar transferases superfamily protein	1.82918	5.74836e-06			-4.07207	1.7468e-06
AT1G64080	0	2.69249	5.4845e-14			-4.06384	0.00977226
AT5G64290	dicarboxylate transport 2.1	1.81626	0.00288393			-4.02515	0.00259457
AT1G20640	Plant regulator RWP-RK family protein	1.5051	0.0184451			-4.01959	0.000200332
AT5G64620	cell wall / vacuolar inhibitor of fructosidase 2	2.17339	4.30578e-05			-3.95934	0.000425065
AT4G36220	ferulic acid 5-hydroxylase 1	2.86226	0			-3.95652	0.000134046
AT1G13280	allene oxide cyclase 4	1.95593	0			-3.95609	0.0169186
AT2G48010	receptor-like kinase in in flowers 3	1.65306	0.00325291			-3.93596	1.37007e-06
AT5G24600	Protein of unknown function, DUF599	6.21972	2.83036e-11			-3.93377	0.000451372
AT2G33580	Protein kinase superfamily protein	1.95982	0.00157312			-3.93313	7.4567e-06
AT5G66675	Protein of unknown function (DUF677)	1.78986	0.000934071			-3.86603	3.97399e-05
AT5G62070	IQ-domain 23	1.78922	0.000474971			-3.83246	0.00350372
AT4G36990	heat shock factor 4	3.65812	0			-3.76657	2.86809e-05
AT2G32720	cytochrome B5 isoform B	1.60415	0.0243978			-3.76428	5.92031e-05
AT2G39650	Protein of unknown function (DUF506)	2.52616	0.00140178			-3.71588	0.0125794
AT3G56590	hydroxyproline-rich glycoprotein family protein	1.68877	0.00488959			-3.67913	3.90134e-11
AT3G54200	Late embryogenesis abundant (LEA) hydroxyproline-rich glycoprotein family	2.04965	2.80656e-06			-3.67698	0.00461583
AT5G07030	Eukaryotic aspartyl protease family protein	1.96455	0.0244753			-3.66153	3.41636e-16
AT4G20860	FAD-binding Berberine family protein	2.00353	3.1551e-06			-3.65488	3.10601e-11
AT5G36710	0	6.46146	1.61734e-10			-3.59491	0.000221213
AT4G36988	conserved peptide upstream open reading frame 49	3.63921	0			-3.58177	0.00291182
AT1G51630	O-fucosyltransferase family protein	1.83094	5.60219e-13			-3.58161	0.0235753
AT3G44260	Polynucleotidyl transferase, ribonuclease H-like superfamily protein	6.3586	3.27223e-06			-3.57718	3.06817e-45
AT3G51580	0	1.5272	0.00314809			-3.54029	0.00360902
AT2G35859	0	4.31865	0.00170554			-3.49577	0.0397214
AT1G75500	Walls Are Thin 1	2.85316	0			-3.48248	0.0146452
AT3G07390	auxin-responsive family protein	4.90665	0			-3.48132	0.00284434
AT5G42100	beta-1,3-glucanase_putative	1.62819	0.00549367			-3.45406	1.99681e-10
AT1G33590	Leucine-rich repeat (LRR) family protein	1.5917	0			-3.44032	0.0272835
AT2G43290	Calcium-binding EF-hand family protein	3.54804	0			-3.40845	0.0190557
AT5G64080	Bifunctional inhibitor/lipid-transfer protein/seed storage 2S albumin superfamily protein	2.12653	2.14808e-10			-3.37808	0.0417667
AT5G18650	CHY-type/CTCHY-type/RING-type Zinc finger protein	1.64	5.6319e-05			-3.37474	0.00152199
AT2G34585	0	1.71888	2.06845e-06			-3.36995	0.0181214
AT2G24600	Ankyrin repeat family protein	3.33917	9.3261e-07			-3.33324	0.0042292
AT2G33845	Nucleic acid-binding, OB-fold-like protein	1.84848	1.99435e-05			-3.26975	0.0160869
AT5G63680	Pyruvate kinase family protein	1.50333	0.0120312			-3.26345	1.22155e-06
AT5G36800	0	6.47393	0			-3.26224	0.00288375
AT4G38660	Pathogenesis-related thaumatin superfamily protein	1.8117	1.65325e-06			-3.23065	0.00176039
AT5G48380	BAK1-interacting receptor-like kinase 1	1.71045	0.00011023			-3.23055	0.0125288
AT4G34050	S-adenosyl-L-methionine-dependent methyltransferases superfamily protein	1.85381	0.000820417			-3.22886	0.0434033
AT1G09200	Histone superfamily protein	1.64088	3.24143e-08			-3.2157	9.0642e-09
AT4G28250	expansin B3	5.19468	8.97948e-13			-3.19136	0.00641618
AT4G01070	UDP-Glycosyltransferase superfamily protein	1.96058	0.0418648			-3.18843	0.00108665
AT3G57400	0	1.5877	0.00653678			-3.18383	0.00378733
AT4G09030	arabinogalactan protein 10	2.6949	0			-3.1741	0.00353242
AT3G15820	phosphatidic acid phosphatase-related / PAP2-related	1.93431	0.000611903			-3.16252	0.00301202
AT5G49280	hydroxyproline-rich glycoprotein family protein	2.71514	0			-3.14399	0.0272014
AT3G22300	ribosomal protein S10	1.86505	6.80988e-08			-3.13475	7.50355e-05
AT1G18740	Protein of unknown function (DUF793)	2.22976	7.5107e-06			-3.11874	2.60178e-60
AT2G05812	0	1.59092	0.00115972			-3.11873	0.029022
AT5G61600	ethylene response factor 104	3.45272	3.81628e-12			-3.10516	0.00387767
AT5G10380	RING/U-box superfamily protein	3.01164	7.29782e-06			-3.10046	0.0414989
AT5G11890	0	2.04321	1.13096e-08			-3.06975	0.000175534
AT4G28310	0	2.78507	0.00380808			-3.05779	0.0121549
AT5G53470	acyl-CoA binding protein 1	1.58825	0.0170386			-3.04307	0.00387059
AT3G27210	0	2.30314	0.000504706			-3.02463	0.000123551
AT5G59550	zinc finger (C3HC4-type RING finger) family protein	3.56978	0			-3.02443	4.53594e-10
AT4G34630	0	2.29094	6.38502e-05			-3.02313	0.0178534
AT2G39980	HXXXD-type acyl-transferase family protein	2.24439	0.0017666			-2.99997	0.000535738
AT3G23590	REF4-related 1	1.70001	1.75239e-06			-2.99589	7.94849e-07
AT5G15948	conserved peptide upstream open reading frame 10	2.32573	0.031298			-2.98334	5.82696e-05
AT3G53260	phenylalanine ammonia-lyase 2	1.82592	0.00238646			-2.96654	0.000566947
AT3G55980	salt-inducible zinc finger 1	1.69624	0.0028763			-2.89421	1.42506e-09
AT5G64660	CYS, MET, PRO, and GLY protein 2	3.53099	0			-2.88896	0.0014354
AT1G68470	Exostosin family protein	5.25473	1.90873e-09			-2.86564	0.00369297
AT5G55250	IAA carboxylmethyltransferase 1	1.80165	1.46789e-06			-2.86556	0.0470694
AT3G46620	zinc finger (C3HC4-type RING finger) family protein	4.20792	9.76306e-07			-2.86492	0.000420057
AT3G58730	vacuolar ATP synthase subunit D (VATD) / V-ATPase D subunit / vacuolar proton pump D subunit (VATPD)	1.78289	8.49707e-09			-2.85925	4.57152e-05
AT4G31800	WRKY DNA-binding protein 18	1.74816	4.55581e-05			-2.84666	0.00189029
AT3G17680	Kinase interacting (KIP1-like) family protein	2.17676	0.000769293			-2.83192	0.00545255
AT3G02880	Leucine-rich repeat protein kinase family protein	1.60873	5.9108e-06			-2.80782	5.58329e-13
AT4G31840	early nodulin-like protein 15	1.90324	1.02599e-06			-2.76103	0.00226431
AT5G60460	Preprotein translocase Sec, Sec61-beta subunit protein	1.51769	0.000503201			-2.76093	0.00344999
AT1G69960	serine/threonine protein phosphatase 2A	1.65761	0.000185077			-2.74131	0.00460092
AT4G24570	dicarboxylate carrier 2	3.83611	0			-2.73537	4.99205e-06
AT1G51700	DOF zinc finger protein 1	5.32907	0			-2.71027	3.57207e-06
AT2G17480	Seven transmembrane MLO family protein	2.12278	1.34251e-10			-2.70608	0.0448388
AT1G07000	exocyst subunit exo70 family protein B2	1.89783	9.73531e-05			-2.69905	0.013764
AT5G22630	arogenate dehydratase 5	2.37964	2.64713e-09			-2.69189	2.20704e-06
AT2G41110	calmodulin 2	1.64322	0.00126491			-2.69067	1.05357e-09
AT4G24805	S-adenosyl-L-methionine-dependent methyltransferases superfamily protein	1.62241	0.00575523			-2.68823	0.0112697
AT4G30440	UDP-D-glucuronate 4-epimerase 1	1.87095	0.000740663			-2.6821	1.62998e-06
AT5G66320	GATA transcription factor 5	2.18454	7.81577e-10			-2.67043	0.0324854
AT5G59970	Histone superfamily protein	1.60322	0.00490265			-2.66237	0.0186814
AT2G22500	uncoupling protein 5	3.63138	0			-2.66216	3.34586e-05
AT1G75390	basic leucine-zipper 44	1.7182	1.72135e-07			-2.65463	0.0340657
AT3G44720	arogenate dehydratase 4	2.30638	1.18144e-10			-2.6443	0.017786
AT5G44060	0	4.10421	5.11122e-08			-2.63445	0.0254884
AT1G15430	Protein of unknown function (DUF1644)	1.64998	0.000473652			-2.634	0.0431207
AT1G73500	MAP kinase kinase 9	2.07391	4.23958e-06			-2.61181	0.0195015
AT3G56360	0	2.20572	2.47236e-07			-2.59392	2.93844e-13
AT1G47670	Transmembrane amino acid transporter family protein	1.53162	0.000237854			-2.59253	0.0379215
AT1G60960	iron regulated transporter 3	3.31014	8.40578e-09			-2.57344	0.000186879
AT3G53730	Histone superfamily protein	1.73272	3.11973e-13			-2.57094	4.25078e-05
AT1G23040	hydroxyproline-rich glycoprotein family protein	2.09933	1.49609e-09			-2.54336	0.000372519
AT1G73540	nudix hydrolase homolog 21	3.28625	0.000579746			-2.52386	1.77482e-13
AT1G07090	Protein of unknown function (DUF640)	2.08803	0.000208555			-2.5156	5.22929e-09
AT4G37000	accelerated cell death 2 (ACD2)	1.55118	0.00545361			-2.51325	0.000722668
AT3G28180	Cellulose-synthase-like C4	2.37476	2.15873e-08			-2.50412	0.00191429
AT5G50890	alpha/beta-Hydrolases superfamily protein	3.10516	3.37441e-07			-2.45675	0.0318912
AT5G37770	EF hand calcium-binding protein family	2.2743	4.54099e-07			-2.45225	1.20261e-06
AT3G11420	Protein of unknown function (DUF604)	2.91308	2.22045e-16			-2.42748	0.00101513
AT1G67730	beta-ketoacyl reductase 1	1.59025	1.09189e-07			-2.42107	1.0922e-10
AT1G19350	Brassinosteroid signalling positive regulator (BZR1) family protein	1.53143	2.09734e-08			-2.41432	0.00518079
AT1G62790	Bifunctional inhibitor/lipid-transfer protein/seed storage 2S albumin superfamily protein	1.50272	0.0496212			-2.41098	0.00754403
AT5G12850	CCCH-type zinc finger protein with ARM repeat domain	2.04063	1.75193e-12			-2.40032	1.30031e-05
AT1G02810	Plant invertase/pectin methylesterase inhibitor superfamily	2.08819	0.00775285			-2.39304	0.0143491
AT3G57070	Glutaredoxin family protein	1.50238	0.0077174			-2.3838	5.15318e-08
AT2G41475	Embryo-specific protein 3, (ATS3)	3.0941	2.09012e-05			-2.38058	0.00288614
AT2G28950	expansin A6	1.99257	0.000209926			-2.34424	0.0108512
AT1G32640	Basic helix-loop-helix (bHLH) DNA-binding family protein	2.53249	2.07598e-08			-2.33659	0.00333468
AT2G24170	Endomembrane protein 70 protein family	1.93792	5.28598e-06			-2.33396	1.18687e-05
AT3G45930	Histone superfamily protein	2.01004	1.30748e-08			-2.32501	0.00545623
AT3G17390	S-adenosylmethionine synthetase family protein	1.85192	0			-2.31226	1.26464e-50
AT5G19090	Heavy metal transport/detoxification superfamily protein	1.53633	0			-2.30119	8.41112e-17
AT2G36880	methionine adenosyltransferase 3	2.35446	9.10383e-15			-2.29565	1.05416e-11
AT3G25290	Auxin-responsive family protein	2.14041	0			-2.29141	0.00120342
AT5G27420	carbon/nitrogen insensitive 1	4.9303	8.64197e-05			-2.28216	0.00810704
AT1G25280	tubby like protein 10	1.65489	9.64094e-09			-2.27557	0.000180927
AT5G15490	UDP-glucose 6-dehydrogenase family protein	2.32547	9.7848e-08			-2.24997	2.82543e-09
AT5G63770	diacylglycerol kinase 2	1.55247	0.00180831			-2.24786	0.00933257
AT2G45290	Transketolase	1.89061	1.52989e-13			-2.23237	0.0106853
AT2G30020	Protein phosphatase 2C family protein	3.5897	2.4332e-08			-2.19629	0.0364153
AT4G39230	NmrA-like negative transcriptional regulator family protein	1.53069	0.0306164			-2.18677	0.033269
AT5G13440	Ubiquinol-cytochrome C reductase iron-sulfur subunit	1.50841	8.65752e-08			-2.18049	9.18253e-07
AT5G01890	Leucine-rich receptor-like protein kinase family protein	1.91708	7.16867e-05			-2.17826	0.00506163
AT4G22010	SKU5 similar 4	2.01121	0.0101445			-2.17282	0.0153914
AT1G30120	pyruvate dehydrogenase E1 beta	1.74356	9.57175e-09			-2.16983	1.1698e-06
AT4G32390	Nucleotide-sugar transporter family protein	2.19636	0			-2.16368	0.035769
AT4G37260	myb domain protein 73	3.21361	7.93173e-07			-2.16099	0.0076412
AT1G18670	Protein kinase superfamily protein	1.92277	3.39503e-06			-2.15992	0.0310689
AT5G20885	RING/U-box superfamily protein	2.04944	0.000219931			-2.14975	0.0104267
AT2G36220	0	1.93244	2.65455e-05			-2.12192	3.11692e-06
AT1G64060	respiratory burst oxidase protein F	1.73961	0.00297602			-2.11405	0.044455
AT4G17720	RNA-binding (RRM/RBD/RNP motifs) family protein	1.55299	0.00393814			-2.11243	0.00828226
AT1G23790	Plant protein of unknown function (DUF936)	2.52899	0.000217385			-2.11076	0.0439265
AT4G22320	0	2.3343	0.00169267			-2.10905	0.000164038
AT4G18890	BES1/BZR1 homolog 3	2.48446	7.96296e-12			-2.09959	0.020126
AT1G04820	tubulin alpha-4 chain	1.59435	0			-2.09605	2.00609e-06
AT3G02230	reversibly glycosylated polypeptide 1	2.33906	1.50724e-12			-2.09105	0.0420933
AT4G24780	Pectin lyase-like superfamily protein	4.9307	9.87279e-10			-2.08851	0.0036908
AT5G10390	Histone superfamily protein	2.61984	2.66454e-15			-2.08573	0.000207654
AT5G19380	CRT (chloroquine-resistance transporter)-like transporter 1	2.01023	0.00925683			-2.06935	0.00897863
AT1G28280	VQ motif-containing protein	2.70674	0			-2.069	0.00118865
AT3G03050	cellulose synthase-like D3	2.30278	0			-2.06353	0.00118977
AT3G56880	VQ motif-containing protein	1.8199	0.0130478			-2.06312	0.0106815
AT5G28919	0	1.86131	1.71788e-08			-2.05337	0.0202005
AT1G18460	alpha/beta-Hydrolases superfamily protein	1.80998	0.0462082			-2.04462	3.34766e-05
AT5G66460	Glycosyl hydrolase superfamily protein	2.28668	0.000716163			-2.04359	9.63171e-13
AT4G30020	PA-domain containing subtilase family protein	1.58714	3.77881e-07			-2.03407	0.00100065
AT4G20440	small nuclear ribonucleoprotein associated protein B	1.56241	1.51732e-08			-2.03268	7.93535e-08
AT1G02660	alpha/beta-Hydrolases superfamily protein	4.575	1.71649e-11			-2.0271	6.69426e-05
AT3G23820	UDP-D-glucuronate 4-epimerase 6	1.75258	0.00315503			-1.99371	0.00600992
AT4G37530	Peroxidase superfamily protein	3.28094	1.85688e-05			-1.99315	0.000631931
AT4G33140	Haloacid dehalogenase-like hydrolase (HAD) superfamily protein	1.62467	0.00801787			-1.98924	0.0451505
AT3G46550	Fasciclin-like arabinogalactan family protein	2.74597	6.15596e-12			-1.98435	0.00112412
AT5G11510	myb domain protein 3r-4	2.74502	1.72768e-11			-1.96798	0.0494033
AT1G08650	phosphoenolpyruvate carboxylase kinase 1	1.87544	1.04099e-06			-1.94006	0.0435272
AT3G16720	TOXICOS EN LEVADURA 2	2.80705	1.65035e-09			-1.9267	0.0012886
AT1G27200	Domain of unknown function (DUF23)	1.83749	3.81497e-07			-1.9156	0.0184497
AT3G18490	Eukaryotic aspartyl protease family protein	2.3516	1.3299e-05			-1.9145	0.000488313
AT1G80010	FAR1-related sequence 8	1.52998	0.00314924			-1.90048	0.0203387
AT3G19540	Protein of unknown function (DUF620)	1.83988	9.98855e-06			-1.87504	0.0405401
AT2G19570	cytidine deaminase 1	3.74463	0.000878629			-1.87381	0.0164875
AT1G77500	Protein of unknown function (DUF630 and DUF632)	2.00278	0.000207354			-1.87288	0.0180552
AT1G13260	related to ABI3/VP1 1	3.0408	0			-1.86104	0.00700979
AT2G40000	ortholog of sugar beet HS1 PRO-1 2	2.02094	0.0203605			-1.85361	1.8888e-08
AT5G16510	Alpha-1,4-glucan-protein synthase family protein	1.51227	2.5966e-07			-1.83224	0.0317344
AT4G31490	Coatomer, beta subunit	1.72108	0			-1.82147	0.00196797
AT3G02640	0	3.19427	0			-1.819	0.0427685
AT5G39990	Core-2/I-branching beta-1,6-N-acetylglucosaminyltransferase family protein	2.6551	6.45328e-09			-1.81771	0.0112346
AT3G56110	prenylated RAB acceptor 1.B1	1.70958	1.07484e-05			-1.8122	0.0315942
AT4G13840	HXXXD-type acyl-transferase family protein	2.29082	0.00322868			-1.80195	0.00837353
AT1G24150	formin homologue 4	1.90397	0.00101075			-1.79831	0.0136054
AT1G65650	Peptidase C12, ubiquitin carboxyl-terminal hydrolase 1	1.5026	0.000975595			-1.79528	0.0103658
AT5G06390	FASCICLIN-like arabinogalactan protein 17 precursor	1.59683	0.000133924			-1.79491	0.00815776
AT5G23860	tubulin beta 8	1.6491	0.0200892			-1.77506	0.0111081
AT2G25520	Drug/metabolite transporter superfamily protein	1.81956	0			-1.7706	2.87379e-05
AT3G52370	FASCICLIN-like arabinogalactan protein 15 precursor	2.47187	0.00282258			-1.74371	0.00391074
AT2G01970	Endomembrane protein 70 protein family	1.68579	8.9442e-11			-1.73536	0.00334381
AT3G27020	YELLOW STRIPE like 6	1.89112	0.00136749			-1.72866	0.0281418
AT3G03680	C2 calcium/lipid-binding plant phosphoribosyltransferase family protein	2.30957	1.98769e-09			-1.71921	0.00197381
AT1G48480	receptor-like kinase 1	1.70092	0.000756251			-1.70044	1.41395e-05
AT2G20810	galacturonosyltransferase 10	1.57937	3.76084e-05			-1.69125	0.0354793
AT2G09990	Ribosomal protein S5 domain 2-like superfamily protein	1.55475	4.07112e-06			-1.67568	0.0300397
AT5G18520	Lung seven transmembrane receptor family protein	2.41235	7.1565e-13			-1.67397	0.0171703
AT4G28050	tetraspanin7	1.51007	0.0168858			-1.67358	0.0194061
AT4G19230	cytochrome P450, family 707, subfamily A, polypeptide 1	2.82178	4.2118e-09			-1.66039	0.000461927
AT4G17100	0	1.64057	0.00134547			-1.65575	0.0227783
AT5G55040	DNA-binding bromodomain-containing protein	1.60647	1.27176e-07			-1.62765	2.75616e-13
AT4G14960	Tubulin/FtsZ family protein	1.55877	0			-1.62417	0.000475636
AT5G49890	chloride channel C	2.82134	1.36713e-06			-1.60616	0.0121807
AT5G63840	Glycosyl hydrolases family 31 protein	1.57366	3.35953e-13			-1.58432	6.71653e-05
AT5G11230	Nucleotide-sugar transporter family protein	2.95414	2.09264e-05			-1.58285	0.0103496
AT1G20140	SKP1-like 4	1.59163	0.0357873			-1.58171	0.0181314
AT3G18780	actin 2	1.70943	0			-1.57601	0.00359213
AT5G59730	exocyst subunit exo70 family protein H7	2.11718	5.34659e-05			-1.55961	0.024297
AT5G14950	golgi alpha-mannosidase II	2.18424	8.65308e-12			-1.5317	0.0371177
AT4G34230	cinnamyl alcohol dehydrogenase 5	3.06422	1.52758e-09			-1.52802	0.000213478
AT3G01720	0	2.17548	5.72755e-10			-1.52651	0.0251703
AT1G13900	Purple acid phosphatases superfamily protein	1.68585	0.000119413			-1.52237	0.0051946
AT5G02480	HSP20-like chaperones superfamily protein	2.08865	1.02185e-12			-1.51552	0.00444893

## Sheet: Seed with SAM SE overlap
Repressed Targets for lbd40/41:: Col, seed (7-8 daf)										Expressed Targets for lbd40/41:: Col, seeds (7-8 daf)
Feature ID	NAME	Fold Change	P-value	also repressed in SAM SE, fold-change	P-value	expressed in SAM SE, fold-change	P-value	bound		Feature ID	NAME	Fold Change	P-value	also expressed in SAM SE, fold-change	P-value	repressed in SAM SE, fold-change	P-value	bound
AT1G01920	SET domain-containing protein	2.99104	0.0282802			-2.41308	0.00442118	AT1G01920		AT1G01090	pyruvate dehydrogenase E1 alpha	-1.69673	1.44737e-08					AT1G01090
AT1G21650	Preprotein translocase SecA family protein	2.8944	0.00234228					AT1G21650		AT1G01100	60S acidic ribosomal protein family	-2.22997	2.12574e-05	-1.60539	0.0412608			AT1G01100
AT1G48760	delta-adaptin	2.61612	0.00479921					AT1G48760		AT1G07720	3-ketoacyl-CoA synthase 3	-2.39804	1.23985e-06			1.84688	0.00013127	AT1G07720
AT1G49760	poly(A) binding protein 8	1.69269	0.0295521					AT1G49760		AT1G07940	GTP binding Elongation factor Tu family protein	-3.03825	3.43892e-27					AT1G07940
AT1G67550	urease	1.69951	0.0439864					AT1G67550		AT1G09070	soybean gene regulated by cold-2	-3.96173	2.6823e-08					AT1G09070
AT2G01008	0	2.21139	0.0057575					AT2G01008		AT1G15530	Concanavalin A-like lectin protein kinase family protein	-2.24688	0.0119315			1.71425	0.00797583	AT1G15530
AT2G01021	0	4.59129	0.00554145					AT2G01021		AT1G18580	galacturonosyltransferase 11	-2.87262	0.00616219			2.28714	7.60451e-09	AT1G18580
AT2G01660	plasmodesmata-located protein 6	1.90155	0.0214137	2.21494	0.000150918			AT2G01660		AT1G24340	FAD/NAD(P)-binding oxidoreductase family protein	-1.98452	0.012445					AT1G24340
AT2G07675	Ribosomal protein S12/S23 family protein	2.41405	0.0288117					AT2G07675		AT1G31810	Formin Homology 14	-2.1311	0.000142248					AT1G31810
AT2G07687	Cytochrome c oxidase, subunit III	3.74633	8.26886e-09					AT2G07687		AT1G33250	Protein of unknown function (DUF604)	-11.5199	0.0012975					AT1G33250
AT2G07708	0	2.30187	0.00404154					AT2G07708		AT1G61920	0	-201.845	0.0296357					AT1G61920
AT2G07727	Di-haem cytochrome, transmembrane;Cytochrome b/b6, C-terminal	2.84212	0.0437492					AT2G07727		AT1G64650	Major facilitator superfamily protein	-4.30217	2.39126e-05			1.66684	9.98878e-07	AT1G64650
AT2G07751	NADH:ubiquinone/plastoquinone oxidoreductase, chain 3 protein	6.90436	0.0163057					AT2G07751		AT1G66480	plastid movement impaired 2	-2.51695	0.0279254			3.31544	4.38932e-06	AT1G66480
AT3G41768	rRNA	1.93987	3.9968e-15					AT3G41768		AT1G67100	LOB domain-containing protein 40	-4.79655	0.0121625					AT1G67100
AT4G11420	eukaryotic translation initiation factor 3A	1.91242	0.00581696					AT4G11420		AT1G67560	PLAT/LH2 domain-containing lipoxygenase family protein	-16.7016	2.06077e-05					AT1G67560
AT4G33150	lysine-ketoglutarate reductase/saccharopine dehydrogenase bifunctional enzyme	2.33415	7.69477e-09			-2.24042	1.21489e-05	AT4G33150		AT1G72520	PLAT/LH2 domain-containing lipoxygenase family protein	-11.4901	0.000948619					AT1G72520
AT5G17890	DA1-related protein 4	1.93797	0.0208895					AT5G17890		AT1G75080	Brassinosteroid signalling positive regulator (BZR1) family protein	-2.66714	0.00528879					AT1G75080
AT5G17900	microfibrillar-associated protein-related	2.1015	0.000376255					AT5G17900		AT1G75090	DNA glycosylase superfamily protein	-6.90043	0.00217788			2.02596	0.00397291	AT1G75090
AT5G49650	xylulose kinase-2	1.66897	0.0415444					AT5G49650		AT2G07599	0	-6.74582	0.007418					AT2G07599
AT5G66540	0	2.83996	0.00874282					AT5G66540		AT2G16586	0	-2.31986	0.0172138	-2.43631	0.00078105			AT2G16586
AT2G38800	Plant calmodulin-binding protein-related	2.11934	6.63369e-06	1.50193	9.44637e-07					AT2G23310	Rer1 family protein	-2.74235	0.000655521					AT2G23310
AT4G12640	RNA recognition motif (RRM)-containing protein	1.62904	0.0260737	1.51015	0.00086217					AT2G23320	WRKY DNA-binding protein 15	-6.19935	0.00364893					AT2G23320
AT5G52550	0	1.64338	0.0276919	1.51077	0.0160532					AT2G28625	0	-63.0022	0.00456153					AT2G28625
AT5G12430	Heat shock protein DnaJ with tetratricopeptide repeat	2.12193	1.77557e-06	1.51907	0.00337477					AT2G29340	NAD-dependent epimerase/dehydratase family protein	-4.10568	0.00579776	-2.94639	2.12117e-05			AT2G29340
AT3G06340	DNAJ heat shock N-terminal domain-containing protein	2.6931	0.00904739	1.54221	0.000475628					AT2G35930	plant U-box 23	-4.66107	0.000199256			4.72621	3.45907e-06	AT2G35930
AT5G05180	0	1.919	2.27913e-07	1.54589	0.0446053					AT2G37600	Ribosomal protein L36e family protein	-1.64075	3.27798e-11					AT2G37600
AT3G18980	EIN2 targeting protein1	2.13285	0.0197126	1.54807	0.000360623					AT2G39020	Acyl-CoA N-acyltransferases (NAT) superfamily protein	-2.28372	0.000158761			1.63713	1.38659e-06	AT2G39020
AT1G76180	Dehydrin family protein	1.54033	0.00989606	1.54935	0.000692819					AT2G41220	glutamate synthase 2	-1.81435	0.000162086					AT2G41220
AT4G14760	kinase interacting (KIP1-like) family protein	2.20827	0.00278463	1.55829	0.000120745					AT2G41225	0	-2.72914	0.0152971					AT2G41225
AT5G25520	SPOC domain / Transcription elongation factor S-II protein	2.59851	0.00251635	1.56685	3.42389e-05					AT2G43810	Small nuclear ribonucleoprotein family protein	-3.39622	2.71242e-08					AT2G43810
AT3G03305	Calcineurin-like metallo-phosphoesterase superfamily protein	1.89551	0.0351192	1.56749	0.00281857					AT2G47840	Uncharacterised conserved protein ycf60	-2.17369	0.0493177			1.51302	0.00111279	AT2G47840
AT2G22430	homeobox protein 6	1.85007	0.022426	1.58571	0					AT3G01516	0	-10.7827	0.0142468					AT3G01516
AT5G15280	Pentatricopeptide repeat (PPR) superfamily protein	2.11962	0.0429565	1.58627	0.0216913					AT3G01790	Ribosomal protein L13 family protein	-2.01958	0.00022476					AT3G01790
AT1G20370	Pseudouridine synthase family protein	1.59849	0.0198225	1.61546	9.11652e-05					AT3G06125	other RNA	-4.30678	0.0257822					AT3G06125
AT5G07790	0	3.36236	0.0313584	1.61738	0.017371					AT3G12120	fatty acid desaturase 2	-1.66007	0.0206012					AT3G12120
AT3G16620	translocon outer complex protein 120	1.99682	0.0106176	1.6249	0.00203002					AT3G12580	heat shock protein 70	-2.92934	0.000466039					AT3G12580
AT1G17070	GC-rich sequence DNA-binding factor-like protein with Tuftelin interacting domain	2.05065	0.0176104	1.6556	0.000602744					AT3G15030	TCP family transcription factor 4	-2.36355	0.0426888					AT3G15030
AT1G01240	0	2.07522	0.0348983	1.65657	0.00830616					AT3G18535	tubulin-tyrosine ligases	-1.73124	0.0431725					AT3G18535
AT5G06550	0	4.20292	0.000237755	1.65885	0.0100262					AT3G23280	XB3 ortholog 5 in Arabidopsis thaliana	-2.75775	0.0453001					AT3G23280
AT4G02110	transcription coactivators	2.21659	0.00582014	1.66333	0.00200644					AT3G24503	aldehyde dehydrogenase 2C4	-2.30993	0.000104926	-1.9562	5.30976e-07			AT3G24503
AT3G17340	ARM repeat superfamily protein	1.88277	8.083e-05	1.6708	0.0138246					AT3G28340	galacturonosyltransferase-like 10	-3.14086	7.84162e-05			2.69866	8.05993e-11	AT3G28340
AT5G06680	spindle pole body component 98	1.79748	0.0180215	1.70404	0.000996691					AT3G43520	Transmembrane proteins 14C	-2.07848	0.000495865			1.50816	0.000175725	AT3G43520
AT3G07080	EamA-like transporter family	1.97999	0.00474634	1.70698	0.0102526					AT3G54610	histone acetyltransferase of the GNAT family 1	-1.85042	0.0169104					AT3G54610
AT5G60750	CAAX amino terminal protease family protein	3.48764	0.00211862	1.71364	0.00465176					AT3G60410	Protein of unknown function (DUF1639)	-2.49844	0.00594349					AT3G60410
AT1G18150	Protein kinase superfamily protein	2.10081	0.0169703	1.71415	0.00487102					AT3G60620	cytidinediphosphate diacylglycerol synthase 5	-61.6165	0.000730037					AT3G60620
AT3G53560	Tetratricopeptide repeat (TPR)-like superfamily protein	1.61049	0.0243798	1.71938	0.00142137					AT3G60900	FASCICLIN-like arabinogalactan-protein 10	-3.33238	0.000952058			1.72869	0.000765515	AT3G60900
AT4G27050	F-box/RNI-like superfamily protein	1.9907	0.0234914	1.73158	0.0060748					AT4G00810	60S acidic ribosomal protein family	-1.82624	0.00205143					AT4G00810
AT1G80460	Actin-like ATPase superfamily protein	1.62594	0.00525197	1.73272	1.81241e-09					AT4G02380	senescence-associated gene 21	-4.84274	0.0259256	-2.30919	0.000301933			AT4G02380
AT4G00440	Protein of unknown function (DUF3741)	2.35141	6.75736e-09	1.74518	1.1698e-08					AT4G13340	Leucine-rich repeat (LRR) family protein	-5.22336	1.9881e-14					AT4G13340
AT3G55420	0	2.57582	0.00530721	1.74635	0.000200282					AT4G13940	S-adenosyl-L-homocysteine hydrolase	-2.21726	4.89679e-17			1.71964	2.44249e-15	AT4G13940
AT5G27330	Prefoldin chaperone subunit family protein	2.38666	0.000346788	1.75406	5.17778e-09					AT4G15480	UDP-Glycosyltransferase superfamily protein	-51.5353	0.0151245					AT4G15480
AT1G22960	Pentatricopeptide repeat (PPR) superfamily protein	3.85769	9.76326e-06	1.75984	0.00567353					AT4G18670	Leucine-rich repeat (LRR) family protein	-2.44356	0.00292488			1.81011	0.0207621	AT4G18670
AT1G72150	PATELLIN 1	2.29292	1.06359e-13	1.77613	1.51616e-11					AT4G20890	tubulin beta-9 chain	-1.81838	0.000113614					AT4G20890
AT5G57120	0	2.93295	0.00176228	1.78435	1.33387e-05					AT4G29070	Phospholipase A2 family protein	-3.63101	3.2722e-08					AT4G29070
AT1G08800	Protein of unknown function, DUF593	1.76072	7.52683e-05	1.79383	3.79403e-08					AT4G31580	serine/arginine-rich 22	-2.06421	0.0241511					AT4G31580
AT4G15890	binding	2.77702	0.00439081	1.81989	0.01328					AT4G32551	LisH dimerisation motif;WD40/YVTN repeat-like-containing domain	-2.19424	0.0445823	-1.67016	3.03336e-06			AT4G32551
AT3G62110	Pectin lyase-like superfamily protein	3.18568	0.000951401	1.82462	0.000496772					AT4G33560	Wound-responsive family protein	-6.85101	9.30009e-12					AT4G33560
AT1G13110	cytochrome P450, family 71 subfamily B, polypeptide 7	10.6724	0.0108107	1.82658	3.69223e-06					AT4G34700	LYR family of Fe/S cluster biogenesis protein	-3.75429	1.4328e-09					AT4G34700
AT5G40890	chloride channel A	2.82875	0.00450258	1.85362	0.00052115					AT4G35890	winged-helix DNA-binding transcription factor family protein	-2.06718	0.000284053					AT4G35890
AT4G36520	Chaperone DnaJ-domain superfamily protein	3.21247	0.00249972	1.86957	8.29003e-06					AT4G37330	cytochrome P450, family 81, subfamily D, polypeptide 4	-2.17163	0.0303497			1.54359	0.00372039	AT4G37330
AT1G23410	Ribosomal protein S27a / Ubiquitin family protein	2.40905	0.0152149	1.87882	0.000174095					AT4G38460	geranylgeranyl reductase	-1.77211	0.00012481					AT4G38460
AT2G33540	C-terminal domain phosphatase-like 3	1.58833	0.000646043	1.8792	6.51583e-05					AT5G01750	Protein of unknown function (DUF567)	-2.56771	0.0240607	-1.65959	2.73327e-05			AT5G01750
AT2G01680	Ankyrin repeat family protein	1.86289	0.0107873	1.88275	0.000168543					AT5G16380	Protein of unknown function, DUF538	-18.5928	5.89311e-06					AT5G16380
AT5G44780	0	2.33151	0.00249471	1.89425	0.000737793					AT5G17680	disease resistance protein (TIR-NBS-LRR class), putative	-75.3969	0.00183821					AT5G17680
AT3G15510	NAC domain containing protein 2	1.85197	3.20363e-07	1.90442	0.00435435					AT5G19420	Regulator of chromosome condensation (RCC1) family with FYVE zinc finger domain	-2.24911	0.0196182					AT5G19420
AT5G01270	carboxyl-terminal domain (ctd) phosphatase-like 2	1.67822	0.0224535	1.91811	8.13344e-05					AT5G24120	sigma factor E	-3.9428	0.000563974					AT5G24120
AT1G05320	0	2.3627	0.00731713	1.92219	2.75098e-05					AT5G39160	RmlC-like cupins superfamily protein	-2.6212	0.0108265					AT5G39160
AT3G05270	Plant protein of unknown function (DUF869)	2.32895	0.0106625	1.93004	2.29822e-06					AT5G47670	nuclear factor Y, subunit B6	-3.42957	2.46502e-11					AT5G47670
AT1G62110	Mitochondrial transcription termination factor family protein	2.85209	0.00907038	1.96315	0.00788236					AT5G47680	0	-1.64673	0.0201201					AT5G47680
AT1G80180	0	1.9265	0.00562003	1.98656	0.000433513					AT5G56980	0	-2.29255	0.0279907					AT5G56980
AT1G14330	Galactose oxidase/kelch repeat superfamily protein	2.00875	0.00058531	1.98868	4.38343e-05					AT5G57660	CONSTANS-like 5	-54.7866	4.99539e-06					AT5G57660
AT3G45610	Dof-type zinc finger DNA-binding family protein	2.00102	0.0358153	2.02408	0.00658628					AT5G58160	actin binding	-4.76552	0.00792692					AT5G58160
AT1G61980	Mitochondrial transcription termination factor family protein	3.38378	0.0264138	2.03823	0.000544543					AT5G65990	Transmembrane amino acid transporter family protein	-23.5122	0.00377772					AT5G65990
AT1G10150	Carbohydrate-binding protein	1.65187	0.00706198	2.05696	0.000152639					AT1G77940	Ribosomal protein L7Ae/L30e/S12e/Gadd45 family protein	-12.4085	1.4494e-16	-11.0576	3.99084e-11
AT5G07320	Mitochondrial substrate carrier family protein	1.78588	0.0220986	2.11319	1.21647e-05					AT2G36160	Ribosomal protein S11 family protein	-1.91043	0.0223628	-7.96574	8.92502e-05
AT2G24050	MIF4G domain-containing protein / MA3 domain-containing protein	1.58468	0.0234188	2.11517	5.65423e-08					AT3G46230	heat shock protein 17.4	-21.3312	0.000309733	-6.33982	1.38572e-05
AT4G16660	heat shock protein 70 (Hsp 70) family protein	2.61055	0.0123125	2.13877	0					AT4G37930	serine transhydroxymethyltransferase 1	-2.15367	0.000952652	-4.98563	0.0400127
AT3G10530	Transducin/WD40 repeat-like superfamily protein	2.59665	0.0125485	2.16344	0.00065261					AT1G24280	glucose-6-phosphate dehydrogenase 3	-2.01091	0.0353237	-4.69555	4.95138e-18
AT5G35370	S-locus lectin protein kinase family protein	52.9358	0.00015103	2.16798	3.11344e-09					AT5G01870	Bifunctional inhibitor/lipid-transfer protein/seed storage 2S albumin superfamily protein	-3.05887	5.17548e-10	-4.41654	1.51843e-42
AT1G66890	0	3.75911	0.0137667	2.19075	0.00629701					AT5G66170	sulfurtransferase 18	-2.87893	0.0435789	-4.07772	1.55159e-11
AT1G49870	0	1.94779	0.00568676	2.20272	2.38434e-07					AT3G55440	triosephosphate isomerase	-2.16578	7.95613e-09	-4.00908	3.38184e-46
AT5G59700	Protein kinase superfamily protein	3.27152	0.0430837	2.24506	0.0066675					AT1G15120	Ubiquinol-cytochrome C reductase hinge protein	-3.29028	2.66806e-06	-3.98476	4.61943e-11
AT5G40450	0	3.02449	0.00214384	2.25933	1.28336e-09					AT3G06700	Ribosomal L29e protein family	-6.26835	0.000116485	-3.98428	1.5519e-13
AT3G52110	0	1.9911	3.38066e-06	2.27389	0.000197943					AT5G40850	urophorphyrin methylase 1	-1.51528	0.0124284	-3.84711	3.7821e-103
AT5G19120	Eukaryotic aspartyl protease family protein	2.46396	0.0456301	2.31393	0.00677891					AT1G13440	glyceraldehyde-3-phosphate dehydrogenase C2	-2.04164	0.000169394	-3.72535	2.33397e-30
AT3G61060	phloem protein 2-A13	3.47523	0.0269129	2.32961	0.000944076					AT4G13615	Uncharacterised protein family SERF	-3.22149	0.0160207	-3.70618	2.32011e-10
AT2G17630	Pyridoxal phosphate (PLP)-dependent transferases superfamily protein	2.515	0.0105962	2.42754	2.40403e-11					AT1G79690	nudix hydrolase homolog 3	-1.76482	0.00343302	-3.65088	2.08681e-27
AT5G44370	phosphate transporter 4;6	2.39188	0.00804142	2.42777	2.41408e-06					AT5G51440	HSP20-like chaperones superfamily protein	-40.9766	0.00642089	-3.40986	6.8764e-13
AT3G14920	Peptide-N4-(N-acetyl-beta-glucosaminyl)asparagine amidase A protein	1.70083	0.0232476	2.4355	7.00232e-08					AT1G07400	HSP20-like chaperones superfamily protein	-8.49115	6.74497e-05	-3.32059	3.34512e-06
AT5G08200	peptidoglycan-binding LysM domain-containing protein	2.49928	0.0110601	2.44224	8.38328e-08					AT2G29500	HSP20-like chaperones superfamily protein	-99.3768	0.000325984	-3.25147	5.00893e-09
AT1G62085	Mitochondrial transcription termination factor family protein	4.32474	0.0136547	2.48826	0.00470112					AT3G56290	0	-56.5349	0.00997011	-3.13442	5.0836e-05
AT2G16270	0	3.06866	0.0317129	2.53287	3.30926e-06					AT4G30470	NAD(P)-binding Rossmann-fold superfamily protein	-1.53656	0.017594	-3.05696	6.24748e-08
AT5G52950	0	2.98087	0.0423056	2.5355	0.000336349					AT2G22240	myo-inositol-1-phosphate synthase 2	-2.35898	0.0262753	-3.05672	0.00587126
AT2G46680	homeobox 7	9.94453	0.01108	2.60369	0					AT4G14320	Zinc-binding ribosomal protein family protein	-3.68239	0.012395	-2.93481	4.56785e-05
AT1G24822	0	5.70377	0.0310556	2.64339	0.000775437					AT4G35450	ankyrin repeat-containing protein 2	-1.8372	0.000271088	-2.93237	1.32123e-21
AT2G46310	cytokinin response factor 5	3.38072	0.0485122	2.65741	2.34083e-06					AT1G64230	ubiquitin-conjugating enzyme 28	-3.45996	0.0166305	-2.91412	2.32251e-22
AT2G23060	Acyl-CoA N-acyltransferases (NAT) superfamily protein	3.61272	0.0408329	2.66525	0.000233326					AT5G43460	HR-like lesion-inducing protein-related	-1.52932	0.0470274	-2.85661	2.49897e-13
AT2G44670	Protein of unknown function (DUF581)	4.80201	0.0299132	2.66598	0					AT1G44575	Chlorophyll A-B binding family protein	-2.29153	0.000157631	-2.82898	0.0137929
AT5G16000	NSP-interacting kinase 1	2.74891	1.92492e-06	2.69383	0					AT1G63770	Peptidase M1 family protein	-2.02946	0.0117172	-2.82647	1.26296e-18
AT4G37790	Homeobox-leucine zipper protein family	3.12913	0.0138933	2.72721	1.61484e-06					AT2G25980	Mannose-binding lectin superfamily protein	-5.13371	1.20719e-05	-2.81307	4.64486e-10
AT1G23560	Domain of unknown function (DUF220)	3.27714	0.00394821	2.76762	0.000236868					AT5G58490	NAD(P)-binding Rossmann-fold superfamily protein	-2.03015	0.00765036	-2.80474	1.54518e-08
AT5G65860	ankyrin repeat family protein	2.98871	0.01961	2.81218	1.6148e-09					AT1G69620	ribosomal protein L34	-2.95623	2.88837e-15	-2.7842	2.23105e-05
AT2G25690	Protein of unknown function (DUF581)	3.51378	0.000174784	2.92773	3.12389e-06					AT5G41700	ubiquitin conjugating enzyme 8	-4.23101	2.41888e-08	-2.74912	6.76985e-16
AT4G27410	NAC (No Apical Meristem) domain transcriptional regulator superfamily protein	2.81613	0.00123865	3.10654	0.00864163					AT1G28200	FH interacting protein 1	-1.74118	0.00343336	-2.73378	3.73923e-11
AT4G14580	CBL-interacting protein kinase 4	3.46352	0.036556	3.26127	3.18346e-06					AT3G50440	methyl esterase 10	-2.14216	1.45986e-07	-2.69918	0.000446322
AT2G23790	Protein of unknown function (DUF607)	1.68795	0.00906722	3.2836	2.42084e-06					AT3G08690	ubiquitin-conjugating enzyme 11	-3.52042	5.80785e-06	-2.69115	2.71083e-06
AT1G21810	Plant protein of unknown function (DUF869)	2.23688	0.0135437	3.55496	4.28268e-05					AT2G47710	Adenine nucleotide alpha hydrolases-like superfamily protein	-2.94874	0.0354294	-2.68887	8.79182e-09
AT5G47920	0	3.77617	0.0306859	3.76756	1.53739e-05					AT1G07770	ribosomal protein S15A	-2.32097	1.39203e-08	-2.6777	1.45311e-17
AT5G18130	0	1.64059	0.00834608	3.79376	1.75861e-05					AT1G45474	photosystem I light harvesting complex gene 5	-81.8947	0.0105189	-2.66557	0.00962171
AT4G23410	tetraspanin5	5.28852	0.00055045	4.01969	0					AT3G52990	Pyruvate kinase family protein	-3.37779	0.00617533	-2.6624	2.85011e-17
AT1G11210	Protein of unknown function (DUF761)	2.1314	0.00134803	4.03531	1.2214e-08					AT2G15620	nitrite reductase 1	-2.55566	0.00174622	-2.65744	1.96275e-22
AT5G21940	0	3.96875	4.38037e-07	4.07503	6.21725e-15					AT3G11630	Thioredoxin superfamily protein	-2.60113	0.00357607	-2.61381	0.0037844
AT3G48280	cytochrome P450, family 71, subfamily A, polypeptide 25	2.50209	2.38249e-05	4.32699	1.33482e-07					AT3G59540	Ribosomal L38e protein family	-4.77134	0.0481283	-2.60112	1.76582e-10
AT5G57340	0	7.31655	7.70277e-11	4.44472	0					AT1G67430	Ribosomal protein L22p/L17e family protein	-2.08474	0.000598038	-2.60078	7.6162e-11
AT1G12080	Vacuolar calcium-binding protein-related	1.57513	4.75266e-06	6.17753	0					AT4G33940	RING/U-box superfamily protein	-3.06716	0.0117394	-2.5712	2.34519e-05
AT3G03920	H/ACA ribonucleoprotein complex, subunit Gar1/Naf1 protein	1.82396	0.0076528			-4.24321	6.33323e-05			AT1G23190	Phosphoglucomutase/phosphomannomutase family protein	-1.82581	8.36123e-05	-2.54771	3.5486e-11
AT1G14300	ARM repeat superfamily protein	2.81501	0.00139407			-4.00884	0.00117252			AT3G21560	UDP-Glycosyltransferase superfamily protein	-2.5472	6.40754e-14	-2.54528	0.0132834
AT3G13580	Ribosomal protein L30/L7 family protein	1.56422	0.0180593			-2.68896	4.31515e-05			AT4G21105	cytochrome-c oxidases;electron carriers	-5.40087	0.00181245	-2.52437	1.12453e-10
AT2G25940	alpha-vacuolar processing enzyme	1.67371	0.0284896			-2.55517	0.0101262			AT3G49680	branched-chain aminotransferase 3	-1.58442	0.043634	-2.50514	3.72271e-07
AT4G32720	La protein 1	2.01289	8.47102e-06			-2.48465	0.000104498			AT4G29390	Ribosomal protein S30 family protein	-8.67399	0.0453657	-2.47521	1.3684e-06
AT3G44750	histone deacetylase 3	1.98367	0.00783728			-2.45466	0.000105779			AT1G56280	drought-induced 19	-1.80957	0.00316851	-2.47058	8.26162e-14
AT1G69680	Mog1/PsbP/DUF1795-like photosystem II reaction center PsbP family protein	4.31605	0.0209253			-2.41749	0.00474705			AT5G19140	Aluminium induced protein with YGL and LRDR motifs	-1.82601	0.0061883	-2.46271	3.30618e-12
AT5G63650	SNF1-related protein kinase 2.5	2.04108	0.0141415			-2.39821	2.1555e-11			AT3G20470	glycine-rich protein 5	-4.48624	0.0355263	-2.43095	2.60592e-14
AT1G11260	sugar transporter 1	2.24802	0.00278763			-2.22442	0.00045515			AT1G26550	FKBP-like peptidyl-prolyl cis-trans isomerase family protein	-2.07194	0.0348528	-2.41816	1.14535e-08
AT4G14270	0	3.48737	2.77733e-05			-2.2176	8.93201e-09			AT1G11240	0	-1.7472	0.00219679	-2.40565	0.000516252
AT4G32590	2Fe-2S ferredoxin-like superfamily protein	3.65626	0.000202225			-2.19962	0.0482736			AT1G64520	regulatory particle non-ATPase 12A	-2.29269	0.0193482	-2.40459	5.88917e-11
AT5G44610	microtubule-associated protein 18	5.33373	0			-2.15797	7.89927e-08			AT3G08590	Phosphoglycerate mutase, 2,3-bisphosphoglycerate-independent	-2.39628	0.000792486	-2.3729	7.20663e-18
AT2G36950	Heavy metal transport/detoxification superfamily protein	2.67982	0			-2.09142	3.08247e-08			AT4G03280	photosynthetic electron transfer C	-1.61802	6.17438e-06	-2.35904	0.00567601
AT1G49720	abscisic acid responsive element-binding factor 1	6.25568	0.0213025			-2.0437	1.7006e-07			AT2G26900	Sodium Bile acid symporter family	-2.03255	0.0451802	-2.34565	0.000107818
AT3G19170	presequence protease 1	1.75745	0.00119861			-1.95822	1.11148e-06			AT1G07890	ascorbate peroxidase 1	-3.51228	0.0183498	-2.31681	7.04362e-05
AT2G41700	ATP-binding cassette A1	3.47598	2.39502e-10			-1.95314	1.85527e-05			AT4G39100	PHD finger family protein / bromo-adjacent homology (BAH) domain-containing protein	-3.64288	0.00926262	-2.30938	4.16549e-07
AT1G15740	Leucine-rich repeat family protein	3.96836	0.00010414			-1.94429	0.0222192			AT2G16430	purple acid phosphatase 10	-1.99742	0.0366962	-2.28993	3.95302e-07
AT4G00720	shaggy-like protein kinase 32	1.5745	0.00071756			-1.92789	4.57462e-11			AT2G26150	heat shock transcription factor A2	-26.7263	0.0261388	-2.28638	0.0167042
AT4G33980	0	4.56354	0.00339972			-1.89076	0.00958829			AT4G34190	stress enhanced protein 1	-4.33956	0.000308762	-2.27828	0.00175752
AT5G08740	NAD(P)H dehydrogenase C1	1.86609	0.025621			-1.80018	0.00943168			AT3G03100	NADH:ubiquinone oxidoreductase, 17.2kDa subunit	-2.97628	0.025903	-2.2522	1.48012e-05
AT1G10170	NF-X-like 1	1.72003	1.05149e-05			-1.79248	1.12856e-07			AT3G19240	Vacuolar import/degradation, Vid27-related protein	-1.76093	4.5153e-06	-2.21043	1.70204e-06
AT1G79560	FTSH protease 12	1.60575	0.000167249			-1.78251	0.000173517			AT4G03110	RNA-binding protein-defense related 1	-1.91505	0.014681	-2.20316	0.000260172
AT1G69830	alpha-amylase-like 3	2.19028	0.0162687			-1.76839	2.67127e-09			AT1G54580	acyl carrier protein 2	-3.4188	2.31739e-15	-2.20206	0.000142623
AT4G00290	Mechanosensitive ion channel protein	2.86908	0.0479026			-1.7517	0.0422993			AT3G16080	Zinc-binding ribosomal protein family protein	-2.80901	6.47672e-05	-2.19096	0.00895842
AT4G14965	membrane-associated progesterone binding protein 4	4.45755	0.00329209			-1.7505	0.0284947			AT4G01310	Ribosomal L5P family protein	-1.59031	0.000767419	-2.18042	0.0256392
AT1G12780	UDP-D-glucose/UDP-D-galactose 4-epimerase 1	1.73587	0.00644163			-1.73925	1.63173e-05			AT5G10980	Histone superfamily protein	-2.2818	0.0234189	-2.16864	1.28993e-27
AT5G54280	myosin 2	1.56239	0.00571239			-1.72415	3.35959e-05			AT2G44530	Phosphoribosyltransferase family protein	-3.2885	0.00034249	-2.15661	4.77544e-05
AT5G22010	replication factor C1	1.52767	0.00742807			-1.67866	0.00311162			AT5G43330	Lactate/malate dehydrogenase family protein	-5.27096	0.0167926	-2.14779	7.86523e-09
AT5G67240	small RNA degrading nuclease 3	4.91655	0.042709			-1.67469	1.25957e-05			AT4G17040	CLP protease R subunit 4	-1.79135	0.0306602	-2.14769	1.65485e-07
AT1G30680	toprim domain-containing protein	1.67549	0.00276423			-1.64279	0.0307024			AT3G17410	Protein kinase superfamily protein	-2.38111	0.0162755	-2.12491	1.36826e-05
AT4G27600	pfkB-like carbohydrate kinase family protein	1.70031	0.00276564			-1.64243	0.00991356			AT2G02760	ubiquiting-conjugating enzyme 2	-1.81553	3.8729e-05	-2.0994	1.45983e-05
AT1G06720	P-loop containing nucleoside triphosphate hydrolases superfamily protein	1.92114	2.74352e-07			-1.62322	0.00924844			AT3G06510	Glycosyl hydrolase superfamily protein	-2.56009	0.000556912	-2.0854	1.51756e-05
AT5G38200	Class I glutamine amidotransferase-like superfamily protein	1.90728	0.033316			-1.61977	0.0441698			AT1G48350	Ribosomal L18p/L5e family protein	-2.4843	2.44868e-08	-2.074	1.26456e-05
AT2G44900	ARABIDILLO-1	2.69988	0.0155223			-1.61628	0.00165494			AT3G51510	0	-46.2546	0.027245	-2.07131	0.0163695
AT1G73990	signal peptide peptidase	3.41547	4.11501e-05			-1.5766	0.00309411			AT3G01910	sulfite oxidase	-1.76758	0.0405246	-2.0559	6.03568e-06
AT4G37270	heavy metal atpase 1	1.64417	0.00786641			-1.56979	0.00354902			AT5G62300	Ribosomal protein S10p/S20e family protein	-2.69329	2.09813e-05	-2.02236	2.68167e-09
AT3G61260	Remorin family protein	1.55899	0.00367982			-1.56297	0.0301624			AT3G56040	UDP-glucose pyrophosphorylase 3	-1.50144	0.0227457	-2.00543	0.000355169
AT5G28320	0	1.51977	0.00975932			-1.55276	0.0128601			AT5G62790	1-deoxy-D-xylulose 5-phosphate reductoisomerase	-2.0557	0.0361004	-1.99904	0.00142637
AT5G46180	ornithine-delta-aminotransferase	1.95947	0.0201978			-1.53658	0.00919474			AT5G20010	RAS-related nuclear protein-1	-2.01509	0.0161095	-1.99379	0.0012381
										AT1G65930	cytosolic NADP+-dependent isocitrate dehydrogenase	-1.66752	0.000782506	-1.99171	6.98032e-10
										AT1G43800	Plant stearoyl-acyl-carrier-protein desaturase family protein	-2.55305	0.00991071	-1.96929	0.000490761
										AT1G06430	FTSH protease 8	-1.51641	0.000119004	-1.95355	3.87314e-06
										AT1G20020	ferredoxin-NADP(+)-oxidoreductase 2	-2.19861	0.00120213	-1.93873	0.0131211
										AT1G11910	aspartic proteinase A1	-1.84705	0.0058595	-1.93121	3.37682e-08
										AT3G53870	Ribosomal protein S3 family protein	-1.62758	0.00730946	-1.93062	3.37852e-19
										AT3G06680	Ribosomal L29e protein family	-18.3641	8.24062e-05	-1.92485	0.000254366
										AT3G55460	SC35-like splicing factor 30	-1.53153	0.000730765	-1.92297	1.02294e-05
										AT1G78280	transferases, transferring glycosyl groups	-2.88854	1.53567e-07	-1.90848	2.01838e-06
										AT4G14680	Pseudouridine synthase/archaeosine transglycosylase-like family protein	-3.75739	2.69744e-05	-1.90614	0.00796708
										AT2G21580	Ribosomal protein S25 family protein	-2.25807	0.0480324	-1.89993	2.27489e-09
										AT2G41290	strictosidine synthase-like 2	-2.30956	0.0367792	-1.88691	0.00234903
										AT1G63900	E3 Ubiquitin ligase family protein	-2.11911	0.0299326	-1.87389	0.00191139
										AT1G07870	Protein kinase superfamily protein	-2.17924	0.00017757	-1.87043	0.00101196
										AT5G43940	GroES-like zinc-binding dehydrogenase family protein	-2.29001	0.000116183	-1.86761	7.91466e-13
										AT5G23730	Transducin/WD40 repeat-like superfamily protein	-1.95228	0.00528367	-1.84422	0.0348297
										AT5G19530	S-adenosyl-L-methionine-dependent methyltransferases superfamily protein	-3.27207	0.00974563	-1.8385	0.00678826
										AT2G04700	ferredoxin thioredoxin reductase catalytic beta chain family protein	-3.05098	0.0306493	-1.834	0.00359077
										AT5G52470	fibrillarin 1	-1.94656	0.000241808	-1.83296	0.00265354
										AT2G37180	Aquaporin-like superfamily protein	-3.05121	3.55758e-22	-1.8317	0.0104794
										AT4G26870	Class II aminoacyl-tRNA and biotin synthetases superfamily protein	-1.61681	0.000138827	-1.83099	1.12625e-11
										AT5G06060	NAD(P)-binding Rossmann-fold superfamily protein	-4.11847	1.0059e-06	-1.82438	0.000968067
										AT5G20320	dicer-like 4	-1.52254	0.039452	-1.81273	0.000233212
										AT1G78380	glutathione S-transferase TAU 19	-1.86227	0.016261	-1.80392	4.37536e-12
										AT1G67590	Remorin family protein	-1.9862	0.00219269	-1.79704	0.000497409
										AT4G39900	0	-2.05582	0.0383757	-1.79508	0.00058262
										AT2G43750	O-acetylserine (thiol) lyase B	-1.96725	8.15839e-05	-1.79185	1.31364e-06
										AT4G21990	APS reductase 3	-3.54459	5.01487e-05	-1.78762	9.91727e-11
										AT5G27850	Ribosomal protein L18e/L15 superfamily protein	-1.88732	0.0241909	-1.78616	0.02355
										AT2G47060	Protein kinase superfamily protein	-4.10671	0.000478054	-1.78606	0.000134503
										AT5G02380	metallothionein 2B	-7.6766	0.000698545	-1.7833	4.75929e-05
										AT5G19440	NAD(P)-binding Rossmann-fold superfamily protein	-1.792	0.0113173	-1.78265	6.57151e-05
										AT1G23000	Heavy metal transport/detoxification superfamily protein	-2.45841	5.54932e-08	-1.773	0.00633052
										AT3G25920	ribosomal protein L15	-1.60654	0.0165423	-1.76287	0.0194206
										AT4G35760	NAD(P)H dehydrogenase (quinone)s	-2.568	0.0463875	-1.73747	0.034441
										AT2G22780	peroxisomal NAD-malate dehydrogenase 1	-3.55048	0.0126221	-1.72913	2.28119e-05
										AT5G28640	SSXT family protein	-1.98388	0.00225581	-1.72508	0.000246901
										AT3G12290	Amino acid dehydrogenase family protein	-3.76352	0.00934058	-1.72305	1.06957e-07
										AT5G45350	proline-rich family protein	-3.3993	7.82975e-07	-1.71223	0.000344379
										AT3G02720	Class I glutamine amidotransferase-like superfamily protein	-5.49481	1.37006e-08	-1.71032	2.00647e-05
										AT2G01170	bidirectional amino acid transporter 1	-2.08421	0.00292377	-1.70519	0.0127739
										AT5G35530	Ribosomal protein S3 family protein	-2.14076	5.75147e-05	-1.69762	0.00169358
										AT5G49990	Xanthine/uracil permease family protein	-2.3625	0.0170552	-1.69177	0.0327553
										AT2G30500	Kinase interacting (KIP1-like) family protein	-1.61609	0.000254309	-1.68589	0.000382081
										AT3G62870	Ribosomal protein L7Ae/L30e/S12e/Gadd45 family protein	-1.7863	0.0378164	-1.68302	0.00739961
										AT3G03250	UDP-GLUCOSE PYROPHOSPHORYLASE 1	-5.67283	0.000946105	-1.67952	0.0065574
										AT4G26700	fimbrin 1	-2.27423	8.86643e-06	-1.67694	0.00122641
										AT2G24100	0	-2.07137	0.0219074	-1.67407	0.000380456
										AT5G18170	glutamate dehydrogenase 1	-1.87458	4.76996e-06	-1.67364	0.000789959
										AT1G79750	NADP-malic enzyme 4	-1.58509	1.19225e-05	-1.66504	0.00105786
										AT5G10695	0	-76.8019	0.00176646	-1.65707	0.043064
										AT4G14880	O-acetylserine (thiol) lyase (OAS-TL) isoform A1	-1.778	0.0308002	-1.65353	4.14748e-06
										AT5G62890	Xanthine/uracil permease family protein	-2.36635	2.17126e-06	-1.6493	5.32503e-08
										AT1G12230	Aldolase superfamily protein	-3.59338	0.000117841	-1.64629	0.0195063
										AT4G11820	hydroxymethylglutaryl-CoA synthase / HMG-CoA synthase / 3-hydroxy-3-methylglutaryl coenzyme A synthase	-2.08851	4.28704e-12	-1.63466	0.00693529
										AT2G21050	like AUXIN RESISTANT 2	-1.9961	0.000226622	-1.63315	2.38727e-05
										AT2G28800	63 kDa inner membrane family protein	-1.75862	1.2023e-05	-1.63105	3.09251e-07
										AT2G41650	0	-23.2977	0.0490649	-1.62741	0.00524074
										AT5G16130	Ribosomal protein S7e family protein	-2.95857	0.000687788	-1.62117	4.42988e-08
										AT1G71500	Rieske (2Fe-2S) domain-containing protein	-4.54674	0.0301442	-1.59689	1.14714e-05
										AT5G09220	amino acid permease 2	-4.25971	1.57549e-08	-1.58562	0.00221553
										AT2G41420	proline-rich family protein	-3.12301	8.39349e-13	-1.58025	0.00405542
										AT1G15500	TLC ATP/ADP transporter	-1.70536	2.41194e-05	-1.57455	0.0101507
										AT5G43850	RmlC-like cupins superfamily protein	-1.7954	0.00848705	-1.56695	0.0356474
										AT1G50250	FTSH protease 1	-1.56056	0.0377751	-1.56484	0.0178973
										AT5G61510	GroES-like zinc-binding alcohol dehydrogenase family protein	-3.4835	0.0070962	-1.56229	0.000609542
										AT5G10540	Zincin-like metalloproteases family protein	-1.63386	0.000892514	-1.55788	1.06999e-09
										AT5G39890	Protein of unknown function (DUF1637)	-2.5942	4.75673e-05	-1.55526	0.0147608
										AT2G34170	Protein of unknown function (DUF688)	-3.58891	0.000364958	-1.55462	0.00559103
										AT3G02550	LOB domain-containing protein 41	-3.21034	0.00309538	-1.55051	0.000795746
										AT1G48900	Signal recognition particle, SRP54 subunit protein	-1.60591	0.0181713	-1.54789	0.00047578
										AT2G32900	centromere/kinetochore protein, putative (ZW10)	-2.0768	0.019331	-1.54146	0.00198394
										AT2G36530	Enolase	-1.78638	2.58404e-06	-1.5412	1.50805e-14
										AT3G55770	GATA type zinc finger transcription factor family protein	-1.88509	0.0234107	-1.53837	4.13438e-06
										AT5G35320	0	-2.16448	0.0120593	-1.52431	0.0205839
										AT1G54630	acyl carrier protein 3	-5.36011	5.4148e-06	-1.52296	0.00187172
										AT5G20570	RING-box 1	-5.33772	0.00109099	-1.51955	0.0255397
										AT3G05840	Protein kinase superfamily protein	-1.51429	0.0434888	-1.51288	0.00101234
										AT4G21620	glycine-rich protein	-1.90337	0.0290289	-1.50572	0.00463395
										AT3G44190	FAD/NAD(P)-binding oxidoreductase family protein	-2.7044	2.92853e-10	-1.50393	0.00191863
										AT3G54660	glutathione reductase	-1.60184	0.0499139	-1.50369	2.74148e-05
										AT2G02090	SNF2 domain-containing protein / helicase domain-containing protein	-1.782	0.00350458	-1.50107	0.00115343
										AT1G07135	glycine-rich protein	-5.83199	8.24727e-06			1.50081	0.00707882
										AT3G57070	Glutaredoxin family protein	-2.3838	5.15318e-08			1.50238	0.0077174
										AT1G65650	Peptidase C12, ubiquitin carboxyl-terminal hydrolase 1	-1.79528	0.0103658			1.5026	0.000975595
										AT1G62790	Bifunctional inhibitor/lipid-transfer protein/seed storage 2S albumin superfamily protein	-2.41098	0.00754403			1.50272	0.0496212
										AT5G63680	Pyruvate kinase family protein	-3.26345	1.22155e-06			1.50333	0.0120312
										AT1G20640	Plant regulator RWP-RK family protein	-4.01959	0.000200332			1.5051	0.0184451
										AT5G13440	Ubiquinol-cytochrome C reductase iron-sulfur subunit	-2.18049	9.18253e-07			1.50841	8.65752e-08
										AT4G28050	tetraspanin7	-1.67358	0.0194061			1.51007	0.0168858
										AT5G16510	Alpha-1,4-glucan-protein synthase family protein	-1.83224	0.0317344			1.51227	2.5966e-07
										AT5G60460	Preprotein translocase Sec, Sec61-beta subunit protein	-2.76093	0.00344999			1.51769	0.000503201
										AT1G19380	Protein of unknown function (DUF1195)	-15.1679	1.05181e-07			1.51926	0.0157402
										AT2G19710	Regulator of Vps4 activity in the MVB pathway protein	-4.6138	7.27909e-08			1.51996	0.0133925
										AT3G49880	glycosyl hydrolase family protein 43	-5.18019	0.000442136			1.52119	0.0126975
										AT3G51580	0	-3.54029	0.00360902			1.5272	0.00314809
										AT1G80010	FAR1-related sequence 8	-1.90048	0.0203387			1.52998	0.00314924
										AT4G39230	NmrA-like negative transcriptional regulator family protein	-2.18677	0.033269			1.53069	0.0306164
										AT1G19350	Brassinosteroid signalling positive regulator (BZR1) family protein	-2.41432	0.00518079			1.53143	2.09734e-08
										AT1G47670	Transmembrane amino acid transporter family protein	-2.59253	0.0379215			1.53162	0.000237854
										AT5G19090	Heavy metal transport/detoxification superfamily protein	-2.30119	8.41112e-17			1.53633	0
										AT4G37000	accelerated cell death 2 (ACD2)	-2.51325	0.000722668			1.55118	0.00545361
										AT5G63770	diacylglycerol kinase 2	-2.24786	0.00933257			1.55247	0.00180831
										AT4G17720	RNA-binding (RRM/RBD/RNP motifs) family protein	-2.11243	0.00828226			1.55299	0.00393814
										AT2G09990	Ribosomal protein S5 domain 2-like superfamily protein	-1.67568	0.0300397			1.55475	4.07112e-06
										AT4G18280	glycine-rich cell wall protein-related	-11.8902	0.0222273			1.55701	0.00261776
										AT4G14960	Tubulin/FtsZ family protein	-1.62417	0.000475636			1.55877	0
										AT4G20440	small nuclear ribonucleoprotein associated protein B	-2.03268	7.93535e-08			1.56241	1.51732e-08
										AT5G49480	Ca2+-binding protein 1	-4.8723	1.66536e-13			1.56363	0.0021588
										AT5G49440	0	-49.768	2.41912e-05			1.56902	0.000965951
										AT5G63840	Glycosyl hydrolases family 31 protein	-1.58432	6.71653e-05			1.57366	3.35953e-13
										AT2G20810	galacturonosyltransferase 10	-1.69125	0.0354793			1.57937	3.76084e-05
										AT5G10820	Major facilitator superfamily protein	-11.1968	0.00521955			1.58295	0.0151798
										AT3G07510	0	-4.72695	0.00150598			1.58698	0.00293881
										AT4G30020	PA-domain containing subtilase family protein	-2.03407	0.00100065			1.58714	3.77881e-07
										AT3G57400	0	-3.18383	0.00378733			1.5877	0.00653678
										AT5G53470	acyl-CoA binding protein 1	-3.04307	0.00387059			1.58825	0.0170386
										AT5G45480	Protein of unknown function (DUF594)	-8.04976	0.000946522			1.58966	0.0001797
										AT1G67730	beta-ketoacyl reductase 1	-2.42107	1.0922e-10			1.59025	1.09189e-07
										AT2G05812	0	-3.11873	0.029022			1.59092	0.00115972
										AT1G20140	SKP1-like 4	-1.58171	0.0181314			1.59163	0.0357873
										AT1G33590	Leucine-rich repeat (LRR) family protein	-3.44032	0.0272835			1.5917	0
										AT1G04820	tubulin alpha-4 chain	-2.09605	2.00609e-06			1.59435	0
										AT5G06390	FASCICLIN-like arabinogalactan protein 17 precursor	-1.79491	0.00815776			1.59683	0.000133924
										AT5G59970	Histone superfamily protein	-2.66237	0.0186814			1.60322	0.00490265
										AT2G32720	cytochrome B5 isoform B	-3.76428	5.92031e-05			1.60415	0.0243978
										AT5G55040	DNA-binding bromodomain-containing protein	-1.62765	2.75616e-13			1.60647	1.27176e-07
										AT3G13310	Chaperone DnaJ-domain superfamily protein	-5.37105	3.38101e-05			1.60709	0.0317242
										AT3G02880	Leucine-rich repeat protein kinase family protein	-2.80782	5.58329e-13			1.60873	5.9108e-06
										AT4G24805	S-adenosyl-L-methionine-dependent methyltransferases superfamily protein	-2.68823	0.0112697			1.62241	0.00575523
										AT4G33140	Haloacid dehalogenase-like hydrolase (HAD) superfamily protein	-1.98924	0.0451505			1.62467	0.00801787
										AT5G42100	beta-1,3-glucanase_putative	-3.45406	1.99681e-10			1.62819	0.00549367
										AT1G73010	phosphate starvation-induced gene 2	-18.0243	6.21764e-05			1.63608	0.00995313
										AT3G52760	Integral membrane Yip1 family protein	-5.7128	0.020724			1.63679	0.00111348
										AT5G18650	CHY-type/CTCHY-type/RING-type Zinc finger protein	-3.37474	0.00152199			1.64	5.6319e-05
										AT4G17100	0	-1.65575	0.0227783			1.64057	0.00134547
										AT1G09200	Histone superfamily protein	-3.2157	9.0642e-09			1.64088	3.24143e-08
										AT2G41110	calmodulin 2	-2.69067	1.05357e-09			1.64322	0.00126491
										AT5G23860	tubulin beta 8	-1.77506	0.0111081			1.6491	0.0200892
										AT1G15430	Protein of unknown function (DUF1644)	-2.634	0.0431207			1.64998	0.000473652
										AT2G48010	receptor-like kinase in in flowers 3	-3.93596	1.37007e-06			1.65306	0.00325291
										AT1G25280	tubby like protein 10	-2.27557	0.000180927			1.65489	9.64094e-09
										AT1G05370	Sec14p-like phosphatidylinositol transfer family protein	-87.7448	2.89151e-05			1.65609	0.0238338
										AT1G17620	Late embryogenesis abundant (LEA) hydroxyproline-rich glycoprotein family	-6.03843	5.76858e-06			1.65703	2.42861e-08
										AT1G69960	serine/threonine protein phosphatase 2A	-2.74131	0.00460092			1.65761	0.000185077
										AT4G15260	UDP-Glycosyltransferase superfamily protein	-11.0436	0.0469967			1.67844	0.00321555
										AT2G01970	Endomembrane protein 70 protein family	-1.73536	0.00334381			1.68579	8.9442e-11
										AT1G13900	Purple acid phosphatases superfamily protein	-1.52237	0.0051946			1.68585	0.000119413
										AT5G02440	0	-42.3282	0.011863			1.6865	0.0106526
										AT3G48610	non-specific phospholipase C6	-7.35995	9.78056e-05			1.68719	0.000244425
										AT3G56590	hydroxyproline-rich glycoprotein family protein	-3.67913	3.90134e-11			1.68877	0.00488959
										AT3G55980	salt-inducible zinc finger 1	-2.89421	1.42506e-09			1.69624	0.0028763
										AT3G23590	REF4-related 1	-2.99589	7.94849e-07			1.70001	1.75239e-06
										AT3G20310	ethylene response factor 7	-4.24596	1.15238e-08			1.70002	3.50705e-08
										AT4G12250	UDP-D-glucuronate 4-epimerase 5	-4.41301	0.00273024			1.70005	0.000257913
										AT1G48480	receptor-like kinase 1	-1.70044	1.41395e-05			1.70092	0.000756251
										AT5G05820	Nucleotide-sugar transporter family protein	-9.83987	9.18455e-06			1.70576	0.000142458
										AT3G18780	actin 2	-1.57601	0.00359213			1.70943	0
										AT3G56110	prenylated RAB acceptor 1.B1	-1.8122	0.0315942			1.70958	1.07484e-05
										AT5G48380	BAK1-interacting receptor-like kinase 1	-3.23055	0.0125288			1.71045	0.00011023
										AT1G75390	basic leucine-zipper 44	-2.65463	0.0340657			1.7182	1.72135e-07
										AT2G34585	0	-3.36995	0.0181214			1.71888	2.06845e-06
										AT4G31490	Coatomer, beta subunit	-1.82147	0.00196797			1.72108	0
										AT3G53730	Histone superfamily protein	-2.57094	4.25078e-05			1.73272	3.11973e-13
										AT5G15650	reversibly glycosylated polypeptide 2	-4.64206	0.000603293			1.73362	2.6843e-05
										AT1G64060	respiratory burst oxidase protein F	-2.11405	0.044455			1.73961	0.00297602
										AT1G30120	pyruvate dehydrogenase E1 beta	-2.16983	1.1698e-06			1.74356	9.57175e-09
										AT4G31800	WRKY DNA-binding protein 18	-2.84666	0.00189029			1.74816	4.55581e-05
										AT3G23820	UDP-D-glucuronate 4-epimerase 6	-1.99371	0.00600992			1.75258	0.00315503
										AT5G24380	YELLOW STRIPE like 2	-4.24332	9.52214e-06			1.76897	0.000467237
										AT2G41640	Glycosyltransferase family 61 protein	-4.52954	9.34653e-06			1.7733	0.000159094
										AT1G04680	Pectin lyase-like superfamily protein	-4.69439	0.0143624			1.77613	3.49727e-05
										AT3G58730	vacuolar ATP synthase subunit D (VATD) / V-ATPase D subunit / vacuolar proton pump D subunit (VATPD)	-2.85925	4.57152e-05			1.78289	8.49707e-09
										AT5G62070	IQ-domain 23	-3.83246	0.00350372			1.78922	0.000474971
										AT5G66675	Protein of unknown function (DUF677)	-3.86603	3.97399e-05			1.78986	0.000934071
										AT5G49520	WRKY DNA-binding protein 48	-17.2757	0.000956454			1.79664	0.00429571
										AT2G35300	Late embryogenesis abundant protein, group 1 protein	-19.5498	0.000295195			1.79933	0.0237219
										AT5G55250	IAA carboxylmethyltransferase 1	-2.86556	0.0470694			1.80165	1.46789e-06
										AT4G21740	0	-7.3641	0.000131827			1.80504	0.00758157
										AT1G18460	alpha/beta-Hydrolases superfamily protein	-2.04462	3.34766e-05			1.80998	0.0462082
										AT4G38660	Pathogenesis-related thaumatin superfamily protein	-3.23065	0.00176039			1.8117	1.65325e-06
										AT5G64290	dicarboxylate transport 2.1	-4.02515	0.00259457			1.81626	0.00288393
										AT2G25520	Drug/metabolite transporter superfamily protein	-1.7706	2.87379e-05			1.81956	0
										AT3G56880	VQ motif-containing protein	-2.06312	0.0106815			1.8199	0.0130478
										AT2G17450	RING-H2 finger A3A	-10.9231	0.00322813			1.82313	0.000808557
										AT3G53260	phenylalanine ammonia-lyase 2	-2.96654	0.000566947			1.82592	0.00238646
										AT1G64980	Nucleotide-diphospho-sugar transferases superfamily protein	-4.07207	1.7468e-06			1.82918	5.74836e-06
										AT1G51630	O-fucosyltransferase family protein	-3.58161	0.0235753			1.83094	5.60219e-13
										AT1G27200	Domain of unknown function (DUF23)	-1.9156	0.0184497			1.83749	3.81497e-07
										AT3G19540	Protein of unknown function (DUF620)	-1.87504	0.0405401			1.83988	9.98855e-06
										AT2G33845	Nucleic acid-binding, OB-fold-like protein	-3.26975	0.0160869			1.84848	1.99435e-05
										AT1G09970	Leucine-rich receptor-like protein kinase family protein	-4.97956	0.0117705			1.84911	0
										AT3G17390	S-adenosylmethionine synthetase family protein	-2.31226	1.26464e-50			1.85192	0
										AT4G34050	S-adenosyl-L-methionine-dependent methyltransferases superfamily protein	-3.22886	0.0434033			1.85381	0.000820417
										AT5G28919	0	-2.05337	0.0202005			1.86131	1.71788e-08
										AT3G22300	ribosomal protein S10	-3.13475	7.50355e-05			1.86505	6.80988e-08
										AT1G26340	cytochrome B5 isoform A	-8.18799	0.0310363			1.86827	0.0158506
										AT1G11050	Protein kinase superfamily protein	-4.27245	4.3758e-11			1.87058	0.000395456
										AT4G30440	UDP-D-glucuronate 4-epimerase 1	-2.6821	1.62998e-06			1.87095	0.000740663
										AT1G08650	phosphoenolpyruvate carboxylase kinase 1	-1.94006	0.0435272			1.87544	1.04099e-06
										AT1G73620	Pathogenesis-related thaumatin superfamily protein	-37.3771	0.00708926			1.87645	0.00765649
										AT5G17980	C2 calcium/lipid-binding plant phosphoribosyltransferase family protein	-4.64218	0.012637			1.87816	6.8056e-09
										AT4G30290	xyloglucan endotransglucosylase/hydrolase 19	-32.9253	4.2934e-05			1.89021	6.52836e-05
										AT2G45290	Transketolase	-2.23237	0.0106853			1.89061	1.52989e-13
										AT3G27020	YELLOW STRIPE like 6	-1.72866	0.0281418			1.89112	0.00136749
										AT1G07000	exocyst subunit exo70 family protein B2	-2.69905	0.013764			1.89783	9.73531e-05
										AT3G10720	Plant invertase/pectin methylesterase inhibitor superfamily	-44.5933	0.000266575			1.89946	0.0135533
										AT2G04780	FASCICLIN-like arabinoogalactan 7	-8.76279	6.02964e-11			1.90115	4.14773e-11
										AT4G31840	early nodulin-like protein 15	-2.76103	0.00226431			1.90324	1.02599e-06
										AT1G24150	formin homologue 4	-1.79831	0.0136054			1.90397	0.00101075
										AT3G54400	Eukaryotic aspartyl protease family protein	-4.31584	0.00183336			1.91464	4.03886e-06
										AT5G01890	Leucine-rich receptor-like protein kinase family protein	-2.17826	0.00506163			1.91708	7.16867e-05
										AT2G14890	arabinogalactan protein 9	-4.09068	3.24951e-10			1.91758	6.23895e-05
										AT1G18670	Protein kinase superfamily protein	-2.15992	0.0310689			1.92277	3.39503e-06
										AT2G36220	0	-2.12192	3.11692e-06			1.93244	2.65455e-05
										AT3G15820	phosphatidic acid phosphatase-related / PAP2-related	-3.16252	0.00301202			1.93431	0.000611903
										AT2G24170	Endomembrane protein 70 protein family	-2.33396	1.18687e-05			1.93792	5.28598e-06
										AT1G13280	allene oxide cyclase 4	-3.95609	0.0169186			1.95593	0
										AT2G33580	Protein kinase superfamily protein	-3.93313	7.4567e-06			1.95982	0.00157312
										AT4G01070	UDP-Glycosyltransferase superfamily protein	-3.18843	0.00108665			1.96058	0.0418648
										AT5G39320	UDP-glucose 6-dehydrogenase family protein	-4.11311	0.014309			1.96323	2.13385e-13
										AT5G07030	Eukaryotic aspartyl protease family protein	-3.66153	3.41636e-16			1.96455	0.0244753
										AT3G54810	Plant-specific GATA-type zinc finger transcription factor family protein	-4.78856	0.0291524			1.96547	1.91074e-08
										AT5G67300	myb domain protein r1	-4.25888	1.66068e-09			1.97832	1.38215e-06
										AT2G28950	expansin A6	-2.34424	0.0108512			1.99257	0.000209926
										AT1G77500	Protein of unknown function (DUF630 and DUF632)	-1.87288	0.0180552			2.00278	0.000207354
										AT4G20860	FAD-binding Berberine family protein	-3.65488	3.10601e-11			2.00353	3.1551e-06
										AT3G45930	Histone superfamily protein	-2.32501	0.00545623			2.01004	1.30748e-08
										AT5G19380	CRT (chloroquine-resistance transporter)-like transporter 1	-2.06935	0.00897863			2.01023	0.00925683
										AT4G22010	SKU5 similar 4	-2.17282	0.0153914			2.01121	0.0101445
										AT5G54160	O-methyltransferase 1	-5.00576	3.55477e-05			2.01422	2.06195e-11
										AT2G27820	prephenate dehydratase 1	-4.75698	0.0246894			2.01512	0.00516795
										AT2G40000	ortholog of sugar beet HS1 PRO-1 2	-1.85361	1.8888e-08			2.02094	0.0203605
										AT2G38470	WRKY DNA-binding protein 33	-48.8858	0.00629027			2.02719	0.0187051
										AT2G27080	Late embryogenesis abundant (LEA) hydroxyproline-rich glycoprotein family	-10.61	4.42438e-08			2.03515	0.000140349
										AT1G18600	RHOMBOID-like protein 12	-9.10654	0.0154345			2.03673	0.0100584
										AT5G12850	CCCH-type zinc finger protein with ARM repeat domain	-2.40032	1.30031e-05			2.04063	1.75193e-12
										AT5G11890	0	-3.06975	0.000175534			2.04321	1.13096e-08
										AT4G08170	Inositol 1,3,4-trisphosphate 5/6-kinase family protein	-46.9141	0.026002			2.04371	0.00260638
										AT3G15210	ethylene responsive element binding factor 4	-4.86258	4.27887e-23			2.04758	8.45873e-05
										AT5G20885	RING/U-box superfamily protein	-2.14975	0.0104267			2.04944	0.000219931
										AT3G54200	Late embryogenesis abundant (LEA) hydroxyproline-rich glycoprotein family	-3.67698	0.00461583			2.04965	2.80656e-06
										AT2G04235	0	-4.2416	0.00106449			2.07316	0.00586117
										AT1G73500	MAP kinase kinase 9	-2.61181	0.0195015			2.07391	4.23958e-06
										AT5G06320	NDR1/HIN1-like 3	-5.76028	0.00725157			2.08765	9.66015e-05
										AT1G07090	Protein of unknown function (DUF640)	-2.5156	5.22929e-09			2.08803	0.000208555
										AT1G02810	Plant invertase/pectin methylesterase inhibitor superfamily	-2.39304	0.0143491			2.08819	0.00775285
										AT5G02480	HSP20-like chaperones superfamily protein	-1.51552	0.00444893			2.08865	1.02185e-12
										AT1G23040	hydroxyproline-rich glycoprotein family protein	-2.54336	0.000372519			2.09933	1.49609e-09
										AT5G59730	exocyst subunit exo70 family protein H7	-1.55961	0.024297			2.11718	5.34659e-05
										AT2G41780	0	-15.244	0.0279572			2.12028	2.6332e-08
										AT2G17480	Seven transmembrane MLO family protein	-2.70608	0.0448388			2.12278	1.34251e-10
										AT5G64080	Bifunctional inhibitor/lipid-transfer protein/seed storage 2S albumin superfamily protein	-3.37808	0.0417667			2.12653	2.14808e-10
										AT3G25290	Auxin-responsive family protein	-2.29141	0.00120342			2.14041	0
										AT5G42650	allene oxide synthase	-5.433	2.87622e-13			2.14637	0.00132476
										AT5G64620	cell wall / vacuolar inhibitor of fructosidase 2	-3.95934	0.000425065			2.17339	4.30578e-05
										AT3G01720	0	-1.52651	0.0251703			2.17548	5.72755e-10
										AT3G17680	Kinase interacting (KIP1-like) family protein	-2.83192	0.00545255			2.17676	0.000769293
										AT5G14950	golgi alpha-mannosidase II	-1.5317	0.0371177			2.18424	8.65308e-12
										AT5G66320	GATA transcription factor 5	-2.67043	0.0324854			2.18454	7.81577e-10
										AT1G72010	TCP family transcription factor	-7.39782	3.66392e-05			2.19576	1.46672e-11
										AT4G32390	Nucleotide-sugar transporter family protein	-2.16368	0.035769			2.19636	0
										AT3G56360	0	-2.59392	2.93844e-13			2.20572	2.47236e-07
										AT5G05870	UDP-glucosyl transferase 76C1	-4.59342	0.0453638			2.21175	7.2157e-06
										AT5G17350	0	-4.6043	0.00573702			2.22782	0.000477947
										AT1G18740	Protein of unknown function (DUF793)	-3.11874	2.60178e-60			2.22976	7.5107e-06
										AT2G39980	HXXXD-type acyl-transferase family protein	-2.99997	0.000535738			2.24439	0.0017666
										AT4G08850	Leucine-rich repeat receptor-like protein kinase family protein	-7.56673	0.0205113			2.26099	6.76273e-05
										AT5G37770	EF hand calcium-binding protein family	-2.45225	1.20261e-06			2.2743	4.54099e-07
										AT5G66460	Glycosyl hydrolase superfamily protein	-2.04359	9.63171e-13			2.28668	0.000716163
										AT4G13840	HXXXD-type acyl-transferase family protein	-1.80195	0.00837353			2.29082	0.00322868
										AT4G34630	0	-3.02313	0.0178534			2.29094	6.38502e-05
										AT3G03050	cellulose synthase-like D3	-2.06353	0.00118977			2.30278	0
										AT3G27210	0	-3.02463	0.000123551			2.30314	0.000504706
										AT3G44720	arogenate dehydratase 4	-2.6443	0.017786			2.30638	1.18144e-10
										AT3G12915	Ribosomal protein S5/Elongation factor G/III/V family protein	-4.63268	0.0422704			2.3084	0.00181266
										AT3G03680	C2 calcium/lipid-binding plant phosphoribosyltransferase family protein	-1.71921	0.00197381			2.30957	1.98769e-09
										AT3G17520	Late embryogenesis abundant protein (LEA) family protein	-21.5113	0.00173157			2.31533	0.00856493
										AT5G15490	UDP-glucose 6-dehydrogenase family protein	-2.24997	2.82543e-09			2.32547	9.7848e-08
										AT5G15948	conserved peptide upstream open reading frame 10	-2.98334	5.82696e-05			2.32573	0.031298
										AT4G22320	0	-2.10905	0.000164038			2.3343	0.00169267
										AT3G02230	reversibly glycosylated polypeptide 1	-2.09105	0.0420933			2.33906	1.50724e-12
										AT4G39670	Glycolipid transfer protein (GLTP) family protein	-4.58206	0.0332275			2.34547	8.45675e-07
										AT3G18490	Eukaryotic aspartyl protease family protein	-1.9145	0.000488313			2.3516	1.3299e-05
										AT2G36880	methionine adenosyltransferase 3	-2.29565	1.05416e-11			2.35446	9.10383e-15
										AT3G28180	Cellulose-synthase-like C4	-2.50412	0.00191429			2.37476	2.15873e-08
										AT5G22630	arogenate dehydratase 5	-2.69189	2.20704e-06			2.37964	2.64713e-09
										AT5G42720	Glycosyl hydrolase family 17 protein	-6.17677	0.00229628			2.38872	0.00142351
										AT5G62800	Protein with RING/U-box and TRAF-like domains	-10.763	0.00396721			2.39732	0.00279152
										AT2G17880	Chaperone DnaJ-domain superfamily protein	-5.35422	0.00056736			2.41009	0.00055847
										AT5G18520	Lung seven transmembrane receptor family protein	-1.67397	0.0171703			2.41235	7.1565e-13
										AT3G23740	0	-6.79581	0.00668074			2.41972	0.00095376
										AT1G21651	zinc ion binding	-4.93759	1.56255e-06			2.44122	0.00122192
										AT3G52370	FASCICLIN-like arabinogalactan protein 15 precursor	-1.74371	0.00391074			2.47187	0.00282258
										AT4G18890	BES1/BZR1 homolog 3	-2.09959	0.020126			2.48446	7.96296e-12
										AT2G39650	Protein of unknown function (DUF506)	-3.71588	0.0125794			2.52616	0.00140178
										AT1G23790	Plant protein of unknown function (DUF936)	-2.11076	0.0439265			2.52899	0.000217385
										AT1G32640	Basic helix-loop-helix (bHLH) DNA-binding family protein	-2.33659	0.00333468			2.53249	2.07598e-08
										AT1G44100	amino acid permease 5	-6.75224	0.000555278			2.54079	1.89777e-08
										AT1G20510	OPC-8:0 CoA ligase1	-4.45378	0.00172593			2.54217	5.32181e-11
										AT1G80840	WRKY DNA-binding protein 40	-19.9906	0.00318813			2.55118	3.1117e-09
										AT2G05940	Protein kinase superfamily protein	-15.5771	1.61787e-07			2.60179	3.85135e-10
										AT1G61255	0	-5.38084	0.0404614			2.61964	0.000725663
										AT5G10390	Histone superfamily protein	-2.08573	0.000207654			2.61984	2.66454e-15
										AT5G39990	Core-2/I-branching beta-1,6-N-acetylglucosaminyltransferase family protein	-1.81771	0.0112346			2.6551	6.45328e-09
										AT4G27280	Calcium-binding EF-hand family protein	-8.50863	3.00678e-06			2.66797	4.30247e-09
										AT5G45340	cytochrome P450, family 707, subfamily A, polypeptide 3	-6.60066	0.021813			2.68517	3.93376e-10
										AT5G52860	ABC-2 type transporter family protein	-7.96788	0.0450996			2.68899	1.47045e-11
										AT1G64080	0	-4.06384	0.00977226			2.69249	5.4845e-14
										AT4G09030	arabinogalactan protein 10	-3.1741	0.00353242			2.6949	0
										AT1G28280	VQ motif-containing protein	-2.069	0.00118865			2.70674	0
										AT5G49280	hydroxyproline-rich glycoprotein family protein	-3.14399	0.0272014			2.71514	0
										AT3G52500	Eukaryotic aspartyl protease family protein	-5.24909	0.00401525			2.73936	0
										AT5G11510	myb domain protein 3r-4	-1.96798	0.0494033			2.74502	1.72768e-11
										AT4G01950	glycerol-3-phosphate acyltransferase 3	-102.544	0.000259946			2.74587	4.98174e-05
										AT3G46550	Fasciclin-like arabinogalactan family protein	-1.98435	0.00112412			2.74597	6.15596e-12
										AT3G23170	0	-12.7725	3.45789e-07			2.74726	1.82523e-05
										AT1G20823	RING/U-box superfamily protein	-5.96044	0.00021556			2.74994	4.46697e-05
										AT4G28310	0	-3.05779	0.0121549			2.78507	0.00380808
										AT1G58420	Uncharacterised conserved protein UCP031279	-47.8973	0.0182007			2.79842	0.000334209
										AT3G16720	TOXICOS EN LEVADURA 2	-1.9267	0.0012886			2.80705	1.65035e-09
										AT5G49890	chloride channel C	-1.60616	0.0121807			2.82134	1.36713e-06
										AT4G19230	cytochrome P450, family 707, subfamily A, polypeptide 1	-1.66039	0.000461927			2.82178	4.2118e-09
										AT1G75500	Walls Are Thin 1	-3.48248	0.0146452			2.85316	0
										AT4G36220	ferulic acid 5-hydroxylase 1	-3.95652	0.000134046			2.86226	0
										AT3G11420	Protein of unknown function (DUF604)	-2.42748	0.00101513			2.91308	2.22045e-16
										AT3G02840	ARM repeat superfamily protein	-11.1037	1.4291e-12			2.92067	0.000417947
										AT5G11230	Nucleotide-sugar transporter family protein	-1.58285	0.0103496			2.95414	2.09264e-05
										AT5G10380	RING/U-box superfamily protein	-3.10046	0.0414989			3.01164	7.29782e-06
										AT1G13260	related to ABI3/VP1 1	-1.86104	0.00700979			3.0408	0
										AT4G34230	cinnamyl alcohol dehydrogenase 5	-1.52802	0.000213478			3.06422	1.52758e-09
										AT2G41475	Embryo-specific protein 3, (ATS3)	-2.38058	0.00288614			3.0941	2.09012e-05
										AT5G50890	alpha/beta-Hydrolases superfamily protein	-2.45675	0.0318912			3.10516	3.37441e-07
										AT5G01732	other RNA	-85.0387	0.018813			3.15482	8.59404e-06
										AT1G64450	Glycine-rich protein family	-4.18429	1.00018e-05			3.15794	0.000199217
										AT3G02640	0	-1.819	0.0427685			3.19427	0
										AT4G37260	myb domain protein 73	-2.16099	0.0076412			3.21361	7.93173e-07
										AT4G04870	cardiolipin synthase	-13.6528	0.00221418			3.26829	4.4196e-08
										AT4G37530	Peroxidase superfamily protein	-1.99315	0.000631931			3.28094	1.85688e-05
										AT1G73540	nudix hydrolase homolog 21	-2.52386	1.77482e-13			3.28625	0.000579746
										AT5G02460	Dof-type zinc finger DNA-binding family protein	-5.6005	0.00143527			3.30106	1.73998e-09
										AT1G60960	iron regulated transporter 3	-2.57344	0.000186879			3.31014	8.40578e-09
										AT4G36500	0	-9.28315	0.000836948			3.32678	4.06519e-07
										AT2G24600	Ankyrin repeat family protein	-3.33324	0.0042292			3.33917	9.3261e-07
										AT5G63130	Octicosapeptide/Phox/Bem1p family protein	-4.48093	2.92772e-10			3.34871	1.23695e-06
										AT5G42830	HXXXD-type acyl-transferase family protein	-73.7349	0.0103097			3.40126	0.0020498
										AT5G05600	2-oxoglutarate (2OG) and Fe(II)-dependent oxygenase superfamily protein	-7.02708	0.00901474			3.40744	3.01529e-05
										AT5G61600	ethylene response factor 104	-3.10516	0.00387767			3.45272	3.81628e-12
										AT5G25090	early nodulin-like protein 13	-7.16574	4.67993e-06			3.48917	1.04398e-10
										AT5G64660	CYS, MET, PRO, and GLY protein 2	-2.88896	0.0014354			3.53099	0
										AT2G43290	Calcium-binding EF-hand family protein	-3.40845	0.0190557			3.54804	0
										AT5G59550	zinc finger (C3HC4-type RING finger) family protein	-3.02443	4.53594e-10			3.56978	0
										AT2G30020	Protein phosphatase 2C family protein	-2.19629	0.0364153			3.5897	2.4332e-08
										AT1G21010	0	-11.4067	1.2165e-09			3.6294	1.48781e-11
										AT2G22500	uncoupling protein 5	-2.66216	3.34586e-05			3.63138	0
										AT4G36988	conserved peptide upstream open reading frame 49	-3.58177	0.00291182			3.63921	0
										AT3G25780	allene oxide cyclase 3	-5.96827	3.72475e-05			3.65063	2.22045e-16
										AT4G36990	heat shock factor 4	-3.76657	2.86809e-05			3.65812	0
										AT2G41010	calmodulin (CAM)-binding protein of 25 kDa	-5.08706	1.25721e-19			3.67796	7.23885e-06
										AT5G66650	Protein of unknown function (DUF607)	-6.05404	8.69691e-05			3.67943	1.46549e-14
										AT5G64120	Peroxidase superfamily protein	-101.377	0.00010133			3.72778	0
										AT2G19570	cytidine deaminase 1	-1.87381	0.0164875			3.74463	0.000878629
										AT5G51190	Integrase-type DNA-binding superfamily protein	-12.9026	0.0002096			3.81398	0
										AT4G24570	dicarboxylate carrier 2	-2.73537	4.99205e-06			3.83611	0
										AT1G64390	glycosyl hydrolase 9C2	-4.84195	0.000620757			3.84622	5.03736e-08
										AT1G30040	gibberellin 2-oxidase	-4.96014	0.0024007			4.02385	2.18787e-06
										AT5G44060	0	-2.63445	0.0254884			4.10421	5.11122e-08
										AT3G46620	zinc finger (C3HC4-type RING finger) family protein	-2.86492	0.000420057			4.20792	9.76306e-07
										AT1G66160	CYS, MET, PRO, and GLY protein 1	-64.1168	0.0264569			4.22592	0
										AT3G18710	plant U-box 29	-4.80366	0.0200096			4.29415	0
										AT2G35859	0	-3.49577	0.0397214			4.31865	0.00170554
										AT1G27730	salt tolerance zinc finger	-8.85424	0.0305332			4.36664	3.9554e-08
										AT1G02660	alpha/beta-Hydrolases superfamily protein	-2.0271	6.69426e-05			4.575	1.71649e-11
										AT3G21230	4-coumarate:CoA ligase 5	-5.78922	0.0065219			4.62292	6.18303e-10
										AT5G47230	ethylene responsive element binding factor 5	-9.77841	2.91218e-07			4.64045	2.62013e-14
										AT4G11280	1-aminocyclopropane-1-carboxylic acid (acc) synthase 6	-4.25867	0.000192693			4.77222	0.000178091
										AT3G07390	auxin-responsive family protein	-3.48132	0.00284434			4.90665	0
										AT5G27420	carbon/nitrogen insensitive 1	-2.28216	0.00810704			4.9303	8.64197e-05
										AT4G24780	Pectin lyase-like superfamily protein	-2.08851	0.0036908			4.9307	9.87279e-10
										AT4G15975	RING/U-box superfamily protein	-93.7245	0.00104551			5.05311	6.85341e-07
										AT3G23250	myb domain protein 15	-142.396	0.00676777			5.07178	6.37484e-06
										AT4G28250	expansin B3	-3.19136	0.00641618			5.19468	8.97948e-13
										AT1G68470	Exostosin family protein	-2.86564	0.00369297			5.25473	1.90873e-09
										AT1G28370	ERF domain protein 11	-31.7254	0.00501837			5.28026	3.13604e-10
										AT5G47220	ethylene responsive element binding factor 2	-16.5464	3.76165e-08			5.30832	1.08136e-13
										AT1G51700	DOF zinc finger protein 1	-2.71027	3.57207e-06			5.32907	0
										AT5G53588	conserved peptide upstream open reading frame 50	-10.4912	0.000272427			5.41707	2.65392e-06
										AT5G53590	SAUR-like auxin-responsive protein family	-11.0105	0.000313874			6.21516	9.4927e-07
										AT5G24600	Protein of unknown function, DUF599	-3.93377	0.000451372			6.21972	2.83036e-11
										AT3G44260	Polynucleotidyl transferase, ribonuclease H-like superfamily protein	-3.57718	3.06817e-45			6.3586	3.27223e-06
										AT5G36710	0	-3.59491	0.000221213			6.46146	1.61734e-10
										AT5G36800	0	-3.26224	0.00288375			6.47393	0
										AT3G15280	0	-52.7406	0.00179944			6.81988	2.27422e-05
										AT2G26530	Protein of unknown function (DUF1645)	-59.3596	0.0438208			10.0294	0
										AT2G41380	S-adenosyl-L-methionine-dependent methyltransferases superfamily protein	-5.57621	0.000216466			10.9078	0.0031536
