# Supplementary material for: Regulatory mechanisms of the LBD40 transcription factor in Arabidopsis thaliana somatic embryogenesis
Source: Plant Direct. 2023 Dec 6;7(12):e547. doi: 10.1002/pld3.547 (PMC10699890; doi:10.1002/pld3.547)
Supplement: Supplementary file 7 — Dataset S6: common potential bound targets of LBD40 and AGL15. [file PLD3-7-e547-s003.xlsx]

## Sheet: Sheet1
Dataset S6: common potential bound targets of LBD40 and AGL15
272 common genes in "LBD40-Bound" and "AGL15 Bound":
Gene ID	Gene Description
AT1G01980	FAD-binding Berberine family protein
AT1G01990	0
AT1G02840	RNA-binding (RRM/RBD/RNP motifs) family protein
AT1G02850	beta glucosidase 11
AT1G04445	C2H2-like zinc finger protein
AT1G05010	ethylene-forming enzyme
AT1G05020	ENTH/ANTH/VHS superfamily protein
AT1G05260	Peroxidase superfamily protein
AT1G05270	TraB family protein
AT1G05490	chromatin remodeling 31
AT1G05890	RING/U-box superfamily protein
AT1G06360	Fatty acid desaturase family protein
AT1G06380	Ribosomal protein L1p/L10e family
AT1G07200	Double Clp-N motif-containing P-loop nucleoside triphosphate hydrolases superfamily protein
AT1G07720	3-ketoacyl-CoA synthase 3
AT1G07940	GTP binding Elongation factor Tu family protein
AT1G09070	soybean gene regulated by cold-2
AT1G13240	pre-tRNA
AT1G13370	Histone superfamily protein
AT1G13380	Protein of unknown function (DUF1218)
AT1G15520	pleiotropic drug resistance 12
AT1G15530	Concanavalin A-like lectin protein kinase family protein
AT1G15790	0
AT1G15800	0
AT1G18580	galacturonosyltransferase 11
AT1G19950	HVA22-like protein H (ATHVA22H)
AT1G20400	Protein of unknown function (DUF1204)
AT1G24110	Peroxidase superfamily protein
AT1G24120	ARG1-like 1
AT1G26100	Cytochrome b561/ferric reductase transmembrane protein family
AT1G26110	decapping 5
AT1G28050	B-box type zinc finger protein with CCT domain
AT1G29220	transcriptional regulator family protein
AT1G29230	CBL-interacting protein kinase 18
AT1G31020	thioredoxin O2
AT1G31040	PLATZ transcription factor family protein
AT1G31350	KAR-UP F-box 1
AT1G31358	MIR404; miRNA
AT1G33240	GT-2-like 1
AT1G33250	Protein of unknown function (DUF604)
AT1G34010	0
AT1G35230	arabinogalactan protein 5
AT1G35560	TCP family transcription factor
AT1G35580	cytosolic invertase 1
AT1G40104	0
AT1G43760	DNAse I-like superfamily protein
AT1G49760	poly(A) binding protein 8
AT1G51500	ABC-2 type transporter family protein
AT1G52030	myrosinase-binding protein 2
AT1G53220	pre-tRNA
AT1G55760	BTB/POZ domain-containing protein
AT1G55770	Plant invertase/pectin methylesterase inhibitor superfamily protein
AT1G59710	Protein of unknown function (DUF569)
AT1G63020	nuclear RNA polymerase D1A
AT1G64640	early nodulin-like protein 8
AT1G66475	0
AT1G66480	plastid movement impaired 2
AT1G66830	Leucine-rich repeat protein kinase family protein
AT1G67100	LOB domain-containing protein 40
AT1G67550	urease
AT1G67560	PLAT/LH2 domain-containing lipoxygenase family protein
AT1G70895	CLAVATA3/ESR-RELATED 17
AT1G72520	PLAT/LH2 domain-containing lipoxygenase family protein
AT1G73680	alpha dioxygenase
AT1G73687	MIR159/MIR159A; miRNA
AT1G75080	Brassinosteroid signalling positive regulator (BZR1) family protein
AT1G77746	0
AT1G77750	Ribosomal protein S13/S18 family
AT1G78600	light-regulated zinc finger protein 1
AT1G78610	mechanosensitive channel of small conductance-like 6
AT1G79170	0
AT1G79180	myb domain protein 63
AT2G01008	0
AT2G01010	rRNA
AT2G01020	rRNA
AT2G01023	0
AT2G01190	Octicosapeptide/Phox/Bem1p family protein
AT2G07739	Ycf1 protein
AT2G07763	pre-tRNA
AT2G07981	0
AT2G08986	0
AT2G18790	phytochrome B
AT2G20080	0
AT2G20100	basic helix-loop-helix (bHLH) DNA-binding superfamily protein
AT2G21470	SUMO-activating enzyme 2
AT2G21480	Malectin/receptor-like protein kinase family protein
AT2G23310	Rer1 family protein
AT2G23320	WRKY DNA-binding protein 15
AT2G26640	3-ketoacyl-CoA synthase 11
AT2G28630	3-ketoacyl-CoA synthase 12
AT2G30740	Protein kinase superfamily protein
AT2G30750	cytochrome P450, family 71, subfamily A, polypeptide 12
AT2G32150	Haloacid dehalogenase-like hydrolase (HAD) superfamily protein
AT2G33205	Serinc-domain containing serine and sphingolipid biosynthesis protein
AT2G33210	heat shock protein 60-2
AT2G35930	plant U-box 23
AT2G37590	DNA binding with one finger 2.4
AT2G37600	Ribosomal protein L36e family protein
AT2G39020	Acyl-CoA N-acyltransferases (NAT) superfamily protein
AT2G39030	Acyl-CoA N-acyltransferases (NAT) superfamily protein
AT2G40220	Integrase-type DNA-binding superfamily protein
AT2G41220	glutamate synthase 2
AT2G41225	0
AT2G41670	P-loop containing nucleoside triphosphate hydrolases superfamily protein
AT2G43010	phytochrome interacting factor 4
AT2G43020	polyamine oxidase 2
AT2G43130	P-loop containing nucleoside triphosphate hydrolases superfamily protein
AT2G43140	basic helix-loop-helix (bHLH) DNA-binding superfamily protein
AT2G43800	Actin-binding FH2 (formin homology 2) family protein
AT2G45950	SKP1-like 20
AT2G46020	transcription regulatory protein SNF2, putative
AT2G46030	ubiquitin-conjugating enzyme 6
AT2G46100	Nuclear transport factor 2 (NTF2) family protein
AT2G47490	NAD+ transporter 1
AT2G47500	P-loop nucleoside triphosphate hydrolases superfamily protein with CH (Calponin Homology) domain
AT3G01120	Pyridoxal phosphate (PLP)-dependent transferases superfamily protein
AT3G02540	Rad23 UV excision repair protein family
AT3G03860	APR-like 5
AT3G05470	Actin-binding FH2 (formin homology 2) family protein
AT3G06125	other RNA
AT3G06130	Heavy metal transport/detoxification superfamily protein
AT3G07460	Protein of unknown function, DUF538
AT3G10770	Single-stranded nucleic acid binding R3H protein
AT3G12110	actin-11
AT3G12120	fatty acid desaturase 2
AT3G12570	FYD
AT3G15020	Lactate/malate dehydrogenase family protein
AT3G15030	TCP family transcription factor 4
AT3G15040	Protein of unknown function, DUF584
AT3G18535	tubulin-tyrosine ligases
AT3G21700	Ras-related small GTP-binding family protein
AT3G22990	ARM repeat superfamily protein
AT3G23000	CBL-interacting protein kinase 7
AT3G23280	XB3 ortholog 5 in Arabidopsis thaliana
AT3G23480	Cyclopropane-fatty-acyl-phospholipid synthase
AT3G23490	cyanase
AT3G27330	zinc finger (C3HC4-type RING finger) family protein
AT3G27331	Plant self-incompatibility protein S1 family
AT3G27770	0
AT3G28330	F-box family protein-related
AT3G28340	galacturonosyltransferase-like 10
AT3G28345	ABC transporter family protein
AT3G28590	0
AT3G28600	P-loop containing nucleoside triphosphate hydrolases superfamily protein
AT3G28918	0
AT3G28920	homeobox protein 34
AT3G41762	0
AT3G41768	rRNA
AT3G41979	rRNA
AT3G44950	glycine-rich protein
AT3G46640	Homeodomain-like superfamily protein
AT3G46650	UDP-Glycosyltransferase superfamily protein
AT3G50140	Plant protein of unknown function (DUF247)
AT3G50240	ATP binding microtubule motor family protein
AT3G50250	0
AT3G55950	CRINKLY4 related 3
AT3G58020	Chaperone DnaJ-domain superfamily protein
AT3G58620	tetratricopetide-repeat thioredoxin-like 4
AT3G59052	conserved peptide upstream open reading frame 18
AT3G59060	phytochrome interacting factor 3-like 6
AT3G63095	Tetratricopeptide repeat (TPR)-like superfamily protein
AT3G63110	isopentenyltransferase 3
AT4G00810	60S acidic ribosomal protein family
AT4G01810	Sec23/Sec24 protein transport family protein
AT4G01820	P-glycoprotein 3
AT4G02210	0
AT4G02650	ENTH/ANTH/VHS superfamily protein
AT4G02655	0
AT4G03010	RNI-like superfamily protein
AT4G05160	AMP-dependent synthetase and ligase family protein
AT4G05170	basic helix-loop-helix (bHLH) DNA-binding superfamily protein
AT4G11660	winged-helix DNA-binding transcription factor family protein
AT4G11670	Protein of unknown function (DUF810)
AT4G13340	Leucine-rich repeat (LRR) family protein
AT4G13345	Serinc-domain containing serine and sphingolipid biosynthesis protein
AT4G13710	Pectin lyase-like superfamily protein
AT4G14250	structural constituent of ribosome
AT4G14420	HR-like lesion-inducing protein-related
AT4G14430	indole-3-butyric acid response 10
AT4G15480	UDP-Glycosyltransferase superfamily protein
AT4G15490	UDP-Glycosyltransferase superfamily protein
AT4G16670	Plant protein of unknown function (DUF828) with plant pleckstrin homology-like region
AT4G16680	P-loop containing nucleoside triphosphate hydrolases superfamily protein
AT4G17500	ethylene responsive element binding factor 1
AT4G17505	Protein of Unknown Function (DUF239)
AT4G18660	0
AT4G20360	RAB GTPase homolog E1B
AT4G20362	other RNA
AT4G21430	Zinc finger, RING-type;Transcription factor jumonji/aspartyl beta-hydroxylase
AT4G21440	MYB-like 102
AT4G24970	Histidine kinase-, DNA gyrase B-, and HSP90-like ATPase family protein
AT4G24972	tapetum determinant 1
AT4G27657	0
AT4G27660	0
AT4G28320	Glycosyl hydrolase superfamily protein
AT4G28330	0
AT4G31580	serine/arginine-rich 22
AT4G31590	Cellulose-synthase-like C5
AT4G33150	lysine-ketoglutarate reductase/saccharopine dehydrogenase bifunctional enzyme
AT4G33160	F-box family protein
AT4G33560	Wound-responsive family protein
AT4G33565	RING/U-box superfamily protein
AT4G34700	LYR family of Fe/S cluster biogenesis protein
AT4G34710	arginine decarboxylase 2
AT4G35890	winged-helix DNA-binding transcription factor family protein
AT4G35900	Basic-leucine zipper (bZIP) transcription factor family protein
AT4G37320	cytochrome P450, family 81, subfamily D, polypeptide 5
AT4G37330	cytochrome P450, family 81, subfamily D, polypeptide 4
AT4G37900	Protein of unknown function (duplicated DUF1399)
AT4G37910	mitochondrial heat shock protein 70-1
AT4G38460	geranylgeranyl reductase
AT4G38470	ACT-like protein tyrosine kinase family protein
AT4G38530	phospholipase C1
AT4G38545	other RNA
AT4G38670	Pathogenesis-related thaumatin superfamily protein
AT4G38680	glycine rich protein 2
AT5G01840	ovate family protein 1
AT5G01849	0
AT5G02030	POX (plant homeobox) family protein
AT5G02750	RING/U-box superfamily protein
AT5G02760	Protein phosphatase 2C family protein
AT5G03680	Duplicated homeodomain-like superfamily protein
AT5G03690	Aldolase superfamily protein
AT5G03880	Thioredoxin family protein
AT5G03890	0
AT5G09463	conserved peptide upstream open reading frame 41
AT5G09470	dicarboxylate carrier 3
AT5G10340	F-box family protein
AT5G13280	aspartate kinase 1
AT5G13290	Protein kinase superfamily protein
AT5G13760	Plasma-membrane choline transporter family protein
AT5G13770	Pentatricopeptide repeat (PPR-like) superfamily protein
AT5G14170	SWIB/MDM2 domain superfamily protein
AT5G14180	Myzus persicae-induced lipase 1
AT5G14565	MIR398C; miRNA
AT5G14570	high affinity nitrate transporter 2.7
AT5G17130	cysteine-type peptidases
AT5G17690	like heterochromatin protein (LHP1)
AT5G17890	DA1-related protein 4
AT5G17900	microfibrillar-associated protein-related
AT5G20220	zinc knuckle (CCHC-type) family protein
AT5G20900	jasmonate-zim-domain protein 12
AT5G20910	RING/U-box superfamily protein
AT5G24280	gamma-irradiation and mitomycin c induced 1
AT5G24290	Vacuolar iron transporter (VIT) family protein
AT5G24470	pseudo-response regulator 5
AT5G25460	Protein of unknown function, DUF642
AT5G27690	Heavy metal transport/detoxification superfamily protein
AT5G34871	other RNA
AT5G35220	Peptidase M50 family protein
AT5G35230	0
AT5G37970	S-adenosyl-L-methionine-dependent methyltransferases superfamily protein
AT5G40680	Galactose oxidase/kelch repeat superfamily protein
AT5G40690	0
AT5G44565	0
AT5G44568	0
AT5G47050	SBP (S-ribonuclease binding protein) family protein
AT5G47060	Protein of unknown function (DUF581)
AT5G49970	pyridoxin (pyrodoxamine) 5'-phosphate oxidase
AT5G49980	auxin F-box protein 5
AT5G53170	FTSH protease 11
AT5G56975	pre-tRNA
AT5G56980	0
AT5G57660	CONSTANS-like 5
AT5G57670	Protein kinase superfamily protein
AT5G58160	actin binding
AT5G58170	SHV3-like 5
AT5G59080	0
AT5G59810	Subtilase family protein
AT5G59960	0
AT5G64320	Pentatricopeptide repeat (PPR) superfamily protein
AT5G64401	0
